# Supplementary material for: Transcriptome analyses of insect cells to facilitate baculovirus-insect expression
Source: Protein Cell. 2016 Mar 26;7(5):373–82. doi: 10.1007/s13238-016-0260-y (PMC4853316; doi:10.1007/s13238-016-0260-y)
Supplement: Supplementary file 1 — Supplementary material 1 (XLSX 6359 kb) [file 13238_2016_260_MOESM1_ESM.xlsx]

## Sheet: Basic Annotation
Supplemental file S1. Functional annotation of all transcripts and predicted peptide sequences.
TransID	PeptideID	RNA_sp	PEP_sp	RNA_tr90	pep_tr90	RNA_nr	Pfam
HighFive_v1_014228.1	HighFive_v1_014228.1|c.011734	Hit:sp|Q9VLT1|MON2_DROME^E-value:6e-47^Score:173	Hit:sp|Q29L43|MON2_DROPS^E-value:2e-54^Score:194	Hit:UniRef90_H9JV33^E-value:9e-110^Score:334	Hit:UniRef90_H9JV33^E-value:9e-134^Score:395	Hit:gi|357604981|gb|EHJ64407.1|^E-value:1.89074e-57^Score:528	HitName:Mon2_C^HitAcce:PF16206.1^FullE:1.1e-61^Descrption:C-terminal_region_of_Mon2_protein
HighFive_v1_014231.1	HighFive_v1_014231.1|c.010802	Hit:sp|Q06136|KDSR_HUMAN^E-value:3e-67^Score:231	Hit:sp|Q6GV12|KDSR_MOUSE^E-value:2e-78^Score:249	Hit:UniRef90_S4PH41^E-value:9e-143^Score:432	Hit:UniRef90_S4PH41^E-value:1e-162^Score:469	Hit:gi|512932805|ref|XP_004932635.1|^E-value:4.4729e-141^Score:1101	HitName:adh_short^HitAcce:PF00106.21^FullE:8.5e-48^Descrption:short_chain_dehydrogenase
HighFive_v1_014232.1	HighFive_v1_014232.1|c.005946	Hit:sp|Q8INX3|TIPIN_DROME^E-value:6e-22^Score:100	Hit:sp|Q8INX3|TIPIN_DROME^E-value:2e-34^Score:135	Hit:UniRef90_H9JWK3^E-value:2e-99^Score:321	Hit:UniRef90_H9JWK3^E-value:2e-125^Score:386	Hit:gi|512936529|ref|XP_004933540.1|^E-value:2.67778e-99^Score:823	HitName:Swi3^HitAcce:PF07962.8^FullE:1e-26^Descrption:Replication_Fork_Protection_Component_Swi3
HighFive_v1_014233.1	HighFive_v1_014233.1|c.001767	Hit:sp|P79398|IF4G2_RABIT^E-value:4e-76^Score:257	-	Hit:UniRef90_G6DCV1^E-value:8e-155^Score:469	-	Hit:gi|357613738|gb|EHJ68697.1|^E-value:1.19271e-154^Score:1206	-
HighFive_v1_014233.1	HighFive_v1_014233.1|c.008796	Hit:sp|P79398|IF4G2_RABIT^E-value:4e-76^Score:257	Hit:sp|P79398|IF4G2_RABIT^E-value:3e-53^Score:186	Hit:UniRef90_G6DCV1^E-value:8e-155^Score:469	Hit:UniRef90_G6DCV1^E-value:3e-117^Score:364	Hit:gi|357613738|gb|EHJ68697.1|^E-value:1.19271e-154^Score:1206	HitName:MIF4G^HitAcce:PF02854.15^FullE:1e-33^Descrption:MIF4G_domain
HighFive_v1_014235.1	HighFive_v1_014235.1|c.007067	Hit:sp|Q2KI92|IMP2L_BOVIN^E-value:4e-66^Score:212	Hit:sp|Q2KI92|IMP2L_BOVIN^E-value:3e-68^Score:211	Hit:UniRef90_H9JTE8^E-value:2e-93^Score:286	Hit:UniRef90_H9JTE8^E-value:6e-96^Score:286	Hit:gi|512917742|ref|XP_004928962.1|^E-value:3.08671e-93^Score:732	HitName:Peptidase_S24^HitAcce:PF00717.19^FullE:5.3e-08^Descrption:Peptidase_S24-like
HighFive_v1_014236.1	HighFive_v1_014236.1|c.004825	Hit:sp|Q9NXV2|KCTD5_HUMAN^E-value:1e-93^Score:290	Hit:sp|Q9NXV2|KCTD5_HUMAN^E-value:4e-97^Score:290	Hit:UniRef90_G6DDK8^E-value:1e-148^Score:434	Hit:UniRef90_G6DDK8^E-value:2e-152^Score:434	Hit:gi|357613301|gb|EHJ68424.1|^E-value:2.10535e-148^Score:1117	HitName:BTB_2^HitAcce:PF02214.18^FullE:1.4e-23^Descrption:BTB/POZ_domain
HighFive_v1_001236.1	HighFive_v1_001236.1|c.005169	Hit:sp|Q9Z2G6|SE1L1_MOUSE^E-value:0.0^Score:561	-	Hit:UniRef90_UPI00034F4056^E-value:0.0^Score:969	-	Hit:gi|512894301|ref|XP_004923396.1|^E-value:0^Score:2506	-
HighFive_v1_001236.1	HighFive_v1_001236.1|c.005170	Hit:sp|Q9Z2G6|SE1L1_MOUSE^E-value:0.0^Score:561	Hit:sp|Q9Z2G6|SE1L1_MOUSE^E-value:0.0^Score:610	Hit:UniRef90_UPI00034F4056^E-value:0.0^Score:969	Hit:UniRef90_UPI00034F4056^E-value:0.0^Score:1049	Hit:gi|512894301|ref|XP_004923396.1|^E-value:0^Score:2506	HitName:Sel1^HitAcce:PF08238.8^FullE:1.7e-50^Descrption:Sel1_repeat
HighFive_v1_014238.1	HighFive_v1_014238.1|c.005991	Hit:sp|Q28X44|OCAD1_DROPS^E-value:9e-44^Score:157	Hit:sp|Q28X44|OCAD1_DROPS^E-value:3e-47^Score:163	Hit:UniRef90_H9J2Z8^E-value:1e-94^Score:293	Hit:UniRef90_H9J2Z8^E-value:4e-98^Score:297	Hit:gi|160333368|ref|NP_001103822.1|^E-value:4.6562e-94^Score:744	HitName:OCIA^HitAcce:PF07051.7^FullE:2.6e-37^Descrption:Ovarian_carcinoma_immunoreactive_antigen_(OCIA)
HighFive_v1_014239.1	HighFive_v1_014239.1|c.000292	Hit:sp|Q9VSL3|SEPIA_DROME^E-value:6e-53^Score:182	Hit:sp|Q9VSL3|SEPIA_DROME^E-value:3e-54^Score:182	Hit:UniRef90_A0A075X8Z3^E-value:5e-132^Score:391	Hit:UniRef90_A0A075X8Z3^E-value:7e-134^Score:392	Hit:gi|668728229|gb|AIH07601.1|^E-value:7.77911e-132^Score:1004	HitName:GST_N_3^HitAcce:PF13417.2^FullE:9.7e-20^Descrption:Glutathione_S-transferase,_N-terminal_domain
HighFive_v1_014240.1	HighFive_v1_014240.1|c.005010	Hit:sp|Q8MSY4|VPS51_DROME^E-value:9e-130^Score:409	Hit:sp|Q8MSY4|VPS51_DROME^E-value:7e-144^Score:444	Hit:UniRef90_H9JER6^E-value:0.0^Score:1212	Hit:UniRef90_H9JER6^E-value:0.0^Score:1247	Hit:gi|512892352|ref|XP_004922910.1|^E-value:0^Score:3136	HitName:Vps51^HitAcce:PF08700.7^FullE:2.2e-22^Descrption:Vps51/Vps67
HighFive_v1_014243.1	HighFive_v1_014243.1|c.004953	Hit:sp|O35889|AFAD_RAT^E-value:2e-31^Score:123	Hit:sp|O35889|AFAD_RAT^E-value:7e-42^Score:153	Hit:UniRef90_H9J5A7^E-value:5e-48^Score:176	Hit:UniRef90_UPI00034FF537^E-value:2e-50^Score:182	Hit:gi|512907773|ref|XP_004926526.1|^E-value:1.49695e-47^Score:443	HitName:PDZ^HitAcce:PF00595.20^FullE:2.2e-18^Descrption:PDZ_domain_(Also_known_as_DHR_or_GLGF)
HighFive_v1_014245.1	HighFive_v1_014245.1|c.006474	Hit:sp|Q9VJQ5|NC2B_DROME^E-value:2e-64^Score:205	Hit:sp|Q9VJQ5|NC2B_DROME^E-value:5e-77^Score:234	Hit:UniRef90_H9J9J9^E-value:9e-79^Score:247	Hit:UniRef90_H9J9J9^E-value:2e-99^Score:296	Hit:gi|512918940|ref|XP_004929254.1|^E-value:1.38044e-78^Score:630	HitName:CBFD_NFYB_HMF^HitAcce:PF00808.19^FullE:7.7e-20^Descrption:Histone-like_transcription_factor_(CBF/NF-Y)_and_archaeal_histone
HighFive_v1_014249.1	HighFive_v1_014249.1|c.006619	-	-	Hit:UniRef90_H9IYK7^E-value:2e-62^Score:203	Hit:UniRef90_H9IYK7^E-value:2e-62^Score:203	Hit:gi|512888556|ref|XP_004922105.1|^E-value:1.67657e-60^Score:515	-
HighFive_v1_014250.1	HighFive_v1_014250.1|c.009655	Hit:sp|Q4V8T0|MIOX_DANRE^E-value:2e-110^Score:334	Hit:sp|Q4V8T0|MIOX_DANRE^E-value:5e-113^Score:334	Hit:UniRef90_Q1HPR7^E-value:3e-164^Score:477	Hit:UniRef90_Q1HPR7^E-value:4e-167^Score:477	Hit:gi|357631731|gb|EHJ79200.1|^E-value:3.52786e-164^Score:1228	HitName:MIOX^HitAcce:PF05153.11^FullE:8.3e-122^Descrption:Myo-inositol_oxygenase
HighFive_v1_014252.1	HighFive_v1_014252.1|c.005857	Hit:sp|Q9Y5P8|P2R3B_HUMAN^E-value:7e-54^Score:182	Hit:sp|Q9Y5P8|P2R3B_HUMAN^E-value:7e-54^Score:182	Hit:UniRef90_G6D7J5^E-value:6e-68^Score:226	Hit:UniRef90_G6D7J5^E-value:5e-68^Score:226	Hit:gi|357617009|gb|EHJ70530.1|^E-value:9.31556e-68^Score:577	HitName:EF-hand_7^HitAcce:PF13499.2^FullE:2.5e-07^Descrption:EF-hand_domain_pair
HighFive_v1_014253.1	HighFive_v1_014253.1|c.006230	Hit:sp|P15122|ALDR_RABIT^E-value:3e-120^Score:360	Hit:sp|P15122|ALDR_RABIT^E-value:9e-132^Score:385	Hit:UniRef90_U5KCL7^E-value:5e-176^Score:506	Hit:UniRef90_U5KCL7^E-value:0.0^Score:533	Hit:gi|512936939|ref|XP_004933642.1|^E-value:6.45985e-178^Score:1317	HitName:Aldo_ket_red^HitAcce:PF00248.17^FullE:2.1e-51^Descrption:Aldo/keto_reductase_family
HighFive_v1_014254.1	HighFive_v1_014254.1|c.010440	Hit:sp|Q9ULH0|KDIS_HUMAN^E-value:1e-42^Score:162	Hit:sp|Q9ULH0|KDIS_HUMAN^E-value:2e-43^Score:165	Hit:UniRef90_UPI0005D0D1FF^E-value:9e-114^Score:359	Hit:UniRef90_UPI0005D0D1FF^E-value:1e-120^Score:377	Hit:gi|512924162|ref|XP_004930531.1|^E-value:5.21439e-106^Score:894	HitName:KAP_NTPase^HitAcce:PF07693.10^FullE:3.1e-08^Descrption:KAP_family_P-loop_domain
HighFive_v1_014255.1	HighFive_v1_014255.1|c.003690	Hit:sp|Q9UJZ1|STML2_HUMAN^E-value:4e-145^Score:431	Hit:sp|Q9UJZ1|STML2_HUMAN^E-value:9e-148^Score:431	Hit:UniRef90_I4DP76^E-value:0.0^Score:688	Hit:UniRef90_I4DP76^E-value:0.0^Score:688	Hit:gi|389612572|dbj|BAM19716.1|^E-value:0^Score:1776	HitName:Band_7^HitAcce:PF01145.21^FullE:4.9e-29^Descrption:SPFH_domain_/_Band_7_family
HighFive_v1_014256.1	HighFive_v1_014256.1|c.009989	Hit:sp|Q9D554|SF3A3_MOUSE^E-value:0.0^Score:706	Hit:sp|Q9D554|SF3A3_MOUSE^E-value:0.0^Score:717	Hit:UniRef90_G6D1D7^E-value:0.0^Score:930	Hit:UniRef90_G6D1D7^E-value:0.0^Score:971	Hit:gi|357620545|gb|EHJ72696.1|^E-value:0^Score:2403	HitName:DUF3449^HitAcce:PF11931.4^FullE:6.5e-75^Descrption:Domain_of_unknown_function_(DUF3449)
HighFive_v1_014257.1	HighFive_v1_014257.1|c.013564	-	-	Hit:UniRef90_H9J575^E-value:4e-44^Score:156	Hit:UniRef90_H9J575^E-value:3e-46^Score:158	-	HitName:IL17^HitAcce:PF06083.7^FullE:2.8e-05^Descrption:Interleukin-17
HighFive_v1_014258.1	HighFive_v1_014258.1|c.007917	Hit:sp|Q8R4R6|NUP53_MOUSE^E-value:3e-21^Score:99.4	Hit:sp|Q8R4R6|NUP53_MOUSE^E-value:6e-23^Score:100	Hit:UniRef90_H9JT10^E-value:3e-158^Score:468	Hit:UniRef90_H9JT10^E-value:8e-172^Score:488	Hit:gi|512900068|ref|XP_004924802.1|^E-value:4.48076e-158^Score:1205	HitName:Nup35_RRM^HitAcce:PF05172.9^FullE:1.2e-17^Descrption:Nup53/35/40-type_RNA_recognition_motif
HighFive_v1_014260.1	HighFive_v1_014260.1|c.003606	Hit:sp|Q4FZT2|PPME1_RAT^E-value:6e-34^Score:137	Hit:sp|Q4FZT2|PPME1_RAT^E-value:2e-38^Score:138	Hit:UniRef90_G6CTN8^E-value:7e-46^Score:177	Hit:UniRef90_G6CTN8^E-value:2e-51^Score:178	Hit:gi|357624743|gb|EHJ75401.1|^E-value:1.05131e-45^Score:450	HitName:Abhydrolase_6^HitAcce:PF12697.3^FullE:8.1e-05^Descrption:Alpha/beta_hydrolase_family
HighFive_v1_014261.1	HighFive_v1_014261.1|c.008758	Hit:sp|Q8BGC1|CE022_MOUSE^E-value:5e-54^Score:193	Hit:sp|Q8BGC1|CE022_MOUSE^E-value:1e-61^Score:210	Hit:UniRef90_H9J2B6^E-value:5e-174^Score:504	Hit:UniRef90_H9J2B6^E-value:0.0^Score:533	Hit:gi|512922270|ref|XP_004930079.1|^E-value:0^Score:1424	HitName:UPF0489^HitAcce:PF12640.3^FullE:1.6e-39^Descrption:UPF0489_domain
HighFive_v1_014262.1	HighFive_v1_014262.1|c.005922	Hit:sp|Q4R8N7|STIP1_MACFA^E-value:9e-176^Score:524	Hit:sp|Q4R8N7|STIP1_MACFA^E-value:0.0^Score:561	Hit:UniRef90_UPI0005D04B4A^E-value:0.0^Score:820	Hit:UniRef90_UPI0005D04B4A^E-value:0.0^Score:873	Hit:gi|357617437|gb|EHJ70789.1|^E-value:0^Score:2038	HitName:TPR_11^HitAcce:PF13414.2^FullE:2.4e-64^Descrption:TPR_repeat
HighFive_v1_014263.1	HighFive_v1_014263.1|c.011219	-	-	Hit:UniRef90_G6D7V5^E-value:6e-42^Score:168	Hit:UniRef90_H9JNL4^E-value:2e-60^Score:221	Hit:gi|357616824|gb|EHJ70428.1|^E-value:1.28567e-15^Score:221	-
HighFive_v1_014264.1	HighFive_v1_014264.1|c.001907	Hit:sp|Q9VUM0|MSH6_DROME^E-value:6e-146^Score:459	Hit:sp|Q9VUM0|MSH6_DROME^E-value:9e-159^Score:488	Hit:UniRef90_G6DE90^E-value:0.0^Score:746	Hit:UniRef90_G6DE90^E-value:0.0^Score:788	Hit:gi|357612845|gb|EHJ68197.1|^E-value:0^Score:1926	HitName:MutS_V^HitAcce:PF00488.17^FullE:3.7e-83^Descrption:MutS_domain_V
HighFive_v1_014265.1	HighFive_v1_014265.1|c.008790	Hit:sp|Q5RJY2|G2E3_MOUSE^E-value:3e-56^Score:200	Hit:sp|Q5RJY2|G2E3_MOUSE^E-value:4e-57^Score:200	Hit:UniRef90_H9IX06^E-value:4e-134^Score:412	Hit:UniRef90_H9IX06^E-value:4e-135^Score:412	Hit:gi|512889260|ref|XP_004922231.1|^E-value:6.4138e-134^Score:1057	HitName:zf-HC5HC2H^HitAcce:PF13771.2^FullE:8.4e-14^Descrption:PHD-like_zinc-binding_domain
HighFive_v1_001240.1	HighFive_v1_001240.1|c.000571	-	-	Hit:UniRef90_UPI0005D0A136^E-value:2e-31^Score:134	Hit:UniRef90_UPI0005D0A136^E-value:5e-58^Score:210	Hit:gi|357617940|gb|EHJ71079.1|^E-value:2.43809e-27^Score:307	-
HighFive_v1_001241.1	HighFive_v1_001241.1|c.003413	-	-	Hit:UniRef90_G6D605^E-value:1e-42^Score:167	Hit:UniRef90_G6D605^E-value:1e-68^Score:239	Hit:gi|357617940|gb|EHJ71079.1|^E-value:2.19499e-42^Score:422	-
HighFive_v1_014268.1	HighFive_v1_014268.1|c.011463	Hit:sp|Q640U7|CCD93_XENTR^E-value:2e-60^Score:220	Hit:sp|Q6GQI5|CCD93_XENLA^E-value:1e-104^Score:335	Hit:UniRef90_G6D1R4^E-value:0.0^Score:846	Hit:UniRef90_G6D1R4^E-value:0.0^Score:897	Hit:gi|357620331|gb|EHJ72561.1|^E-value:0^Score:2186	HitName:KOG2701^HitAcce:PF09762.5^FullE:7.7e-62^Descrption:Coiled-coil_domain-containing_protein_(DUF2037)
HighFive_v1_014269.1	HighFive_v1_014269.1|c.003133	Hit:sp|Q96RQ1|ERGI2_HUMAN^E-value:9e-85^Score:276	Hit:sp|Q96RQ1|ERGI2_HUMAN^E-value:2e-92^Score:288	Hit:UniRef90_H9JIH9^E-value:0.0^Score:651	Hit:UniRef90_H9JIH9^E-value:0.0^Score:677	Hit:gi|512896156|ref|XP_004923843.1|^E-value:0^Score:1679	HitName:COPIIcoated_ERV^HitAcce:PF07970.8^FullE:7.2e-45^Descrption:Endoplasmic_reticulum_vesicle_transporter
HighFive_v1_014270.1	HighFive_v1_014270.1|c.007809	Hit:sp|Q5M9N4|PIGH_MOUSE^E-value:5e-12^Score:68.9	Hit:sp|Q5M9N4|PIGH_MOUSE^E-value:1e-16^Score:78.6	Hit:UniRef90_G6D0D6^E-value:4e-68^Score:228	Hit:UniRef90_G6D0D6^E-value:9e-85^Score:261	Hit:gi|357621082|gb|EHJ73045.1|^E-value:5.56411e-68^Score:581	HitName:PIG-H^HitAcce:PF10181.5^FullE:9.4e-12^Descrption:GPI-GlcNAc_transferase_complex,_PIG-H_component
HighFive_v1_014271.1	HighFive_v1_014271.1|c.004676	Hit:sp|Q8TB37|NUBPL_HUMAN^E-value:3e-79^Score:254	Hit:sp|Q8TB37|NUBPL_HUMAN^E-value:3e-93^Score:286	Hit:UniRef90_S4NXE5^E-value:1e-180^Score:518	Hit:UniRef90_H9JEJ7^E-value:0.0^Score:568	Hit:gi|512916552|ref|XP_004928667.1|^E-value:7.08039e-180^Score:1331	HitName:ParA^HitAcce:PF10609.5^FullE:4e-85^Descrption:NUBPL_iron-transfer_P-loop_NTPase
HighFive_v1_014274.1	HighFive_v1_014274.1|c.013372	Hit:sp|Q9BUZ4|TRAF4_HUMAN^E-value:3e-66^Score:234	Hit:sp|Q9BUZ4|TRAF4_HUMAN^E-value:3e-75^Score:241	Hit:UniRef90_UPI0005D06A9E^E-value:5e-139^Score:432	Hit:UniRef90_UPI0005D06A9E^E-value:1e-152^Score:442	Hit:gi|512923388|ref|XP_004930342.1|^E-value:8.30056e-138^Score:1108	HitName:zf-TRAF^HitAcce:PF02176.14^FullE:0.033^Descrption:TRAF-type_zinc_finger
HighFive_v1_014276.1	HighFive_v1_014276.1|c.008862	Hit:sp|Q0P3X7|CV039_DANRE^E-value:2e-16^Score:76.3	Hit:sp|Q0P3X7|CV039_DANRE^E-value:6e-17^Score:77.0	Hit:UniRef90_S4PT01^E-value:4e-60^Score:197	Hit:UniRef90_S4PT01^E-value:3e-70^Score:221	Hit:gi|357615514|gb|EHJ69700.1|^E-value:3.81778e-51^Score:441	HitName:DUF3128^HitAcce:PF11326.4^FullE:1.7e-15^Descrption:Protein_of_unknown_function_(DUF3128)
HighFive_v1_014277.1	HighFive_v1_014277.1|c.011868	Hit:sp|Q6P5M2|WDR61_DANRE^E-value:1e-134^Score:394	Hit:sp|Q6P5M2|WDR61_DANRE^E-value:3e-136^Score:396	Hit:UniRef90_S4PE27^E-value:0.0^Score:580	Hit:UniRef90_S4PE27^E-value:0.0^Score:594	Hit:gi|114051355|ref|NP_001040373.1|^E-value:0^Score:1470	HitName:WD40^HitAcce:PF00400.28^FullE:9e-44^Descrption:WD_domain,_G-beta_repeat
HighFive_v1_014279.1	HighFive_v1_014279.1|c.010041	-	-	Hit:UniRef90_H9JMK6^E-value:2e-49^Score:189	Hit:UniRef90_UPI0005D0B181^E-value:6e-87^Score:287	Hit:gi|512934343|ref|XP_004933011.1|^E-value:1.55111e-16^Score:228	HitName:Orn_Arg_deC_N^HitAcce:PF02784.12^FullE:0.53^Descrption:Pyridoxal-dependent_decarboxylase,_pyridoxal_binding_domain
HighFive_v1_014280.1	HighFive_v1_014280.1|c.010014	Hit:sp|P31402|VATE_MANSE^E-value:7e-114^Score:346	Hit:sp|P31402|VATE_MANSE^E-value:6e-147^Score:416	Hit:UniRef90_P31402^E-value:4e-112^Score:346	Hit:UniRef90_P31402^E-value:4e-145^Score:416	Hit:gi|114052088|ref|NP_001040451.1|^E-value:5.13877e-114^Score:901	HitName:vATP-synt_E^HitAcce:PF01991.14^FullE:6.1e-78^Descrption:ATP_synthase_(E/31_kDa)_subunit
HighFive_v1_014282.1	HighFive_v1_014282.1|c.003671	Hit:sp|Q9VXY4|TMA16_DROME^E-value:4e-37^Score:136	Hit:sp|Q9VXY4|TMA16_DROME^E-value:5e-39^Score:136	Hit:UniRef90_H9JTB2^E-value:3e-80^Score:252	Hit:UniRef90_H9JTB2^E-value:1e-82^Score:252	Hit:gi|512917897|ref|XP_004929000.1|^E-value:4.36875e-80^Score:643	HitName:DUF2962^HitAcce:PF11176.4^FullE:6.9e-39^Descrption:Protein_of_unknown_function_(DUF2962)
HighFive_v1_014286.1	HighFive_v1_014286.1|c.005627	Hit:sp|Q9VK45|TOR_DROME^E-value:8e-21^Score:92.4	Hit:sp|Q9VK45|TOR_DROME^E-value:2e-26^Score:108	Hit:UniRef90_D6N9W5^E-value:2e-54^Score:194	Hit:UniRef90_G6DN99^E-value:9e-62^Score:215	Hit:gi|296434203|ref|NP_001171773.1|^E-value:3.31711e-54^Score:492	-
HighFive_v1_014287.1	HighFive_v1_014287.1|c.012456	Hit:sp|A2V9Y8|OXDA_MACFA^E-value:1e-26^Score:108	Hit:sp|A2V9Y8|OXDA_MACFA^E-value:7e-36^Score:133	Hit:UniRef90_UPI0005D0A3BB^E-value:4e-57^Score:193	Hit:UniRef90_UPI0005D0A3BB^E-value:4e-70^Score:226	Hit:gi|512901087|ref|XP_004925049.1|^E-value:1.01267e-49^Score:442	HitName:DAO^HitAcce:PF01266.20^FullE:5.9e-26^Descrption:FAD_dependent_oxidoreductase
HighFive_v1_014288.1	HighFive_v1_014288.1|c.000698	-	-	Hit:UniRef90_UPI0003501FCB^E-value:1e-46^Score:172	Hit:UniRef90_UPI0003501FCB^E-value:2e-58^Score:202	Hit:gi|512908526|ref|XP_004926703.1|^E-value:1.64629e-46^Score:437	HitName:zf-AD^HitAcce:PF07776.11^FullE:0.00023^Descrption:Zinc-finger_associated_domain_(zf-AD)
HighFive_v1_014290.1	HighFive_v1_014290.1|c.001321	Hit:sp|Q90YK5|HPSE_CHICK^E-value:3e-07^Score:54.7	Hit:sp|Q6YGZ1|HPSE_MOUSE^E-value:1e-14^Score:75.5	Hit:UniRef90_Q8T108^E-value:3e-70^Score:235	Hit:UniRef90_Q8T108^E-value:3e-84^Score:269	Hit:gi|169234700|ref|NP_001108471.1|^E-value:3.95145e-70^Score:599	HitName:Glyco_hydro_79n^HitAcce:PF03662.10^FullE:3.1e-12^Descrption:Glycosyl_hydrolase_family_79,_N-terminal_domain
HighFive_v1_014293.1	HighFive_v1_014293.1|c.005190	-	-	Hit:UniRef90_H9JCL2^E-value:2e-76^Score:251	Hit:UniRef90_H9JCL2^E-value:5e-99^Score:294	Hit:gi|512905221|ref|XP_004925890.1|^E-value:2.83937e-76^Score:642	HitName:DUF4728^HitAcce:PF15860.1^FullE:3.2e-07^Descrption:Domain_of_unknown_function_(DUF4728)
HighFive_v1_014294.1	HighFive_v1_014294.1|c.005637	-	-	Hit:UniRef90_H9JRG9^E-value:7e-163^Score:524	Hit:UniRef90_H9JRG9^E-value:0.0^Score:615	Hit:gi|512934121|ref|XP_004932957.1|^E-value:6.14464e-163^Score:1351	-
HighFive_v1_001245.1	HighFive_v1_001245.1|c.000448	Hit:sp|Q8IW19|APLF_HUMAN^E-value:2e-11^Score:68.9	Hit:sp|Q8IW19|APLF_HUMAN^E-value:6e-12^Score:68.9	Hit:UniRef90_S4P4D6^E-value:8e-49^Score:178	Hit:UniRef90_S4P4D6^E-value:2e-54^Score:189	Hit:gi|512911379|ref|XP_004927397.1|^E-value:1.56413e-42^Score:413	HitName:zf-CCHH^HitAcce:PF10283.5^FullE:5.4e-13^Descrption:Zinc-finger_(CX5CX6HX5H)_motif
HighFive_v1_014298.1	HighFive_v1_014298.1|c.006454	Hit:sp|Q0V9L1|MMS19_XENTR^E-value:7e-57^Score:218	Hit:sp|Q0V9L1|MMS19_XENTR^E-value:2e-57^Score:218	Hit:UniRef90_G6DJ21^E-value:0.0^Score:1270	Hit:UniRef90_G6DJ21^E-value:0.0^Score:1316	Hit:gi|357609559|gb|EHJ66516.1|^E-value:0^Score:3286	HitName:MMS19_N^HitAcce:PF14500.2^FullE:1e-75^Descrption:Dos2-interacting_transcription_regulator_of_RNA-Pol-II
HighFive_v1_014299.1	HighFive_v1_014299.1|c.011536	Hit:sp|P20936|RASA1_HUMAN^E-value:2e-17^Score:83.6	Hit:sp|P50904|RASA1_RAT^E-value:8e-28^Score:113	Hit:UniRef90_G6DFY1^E-value:9e-75^Score:249	Hit:UniRef90_G6DFY1^E-value:2e-87^Score:284	Hit:gi|357611680|gb|EHJ67606.1|^E-value:1.44284e-74^Score:637	HitName:C2^HitAcce:PF00168.26^FullE:4.7e-08^Descrption:C2_domain
HighFive_v1_014300.1	HighFive_v1_014300.1|c.008402	Hit:sp|O75592|MYCB2_HUMAN^E-value:6e-47^Score:169	Hit:sp|O75592|MYCB2_HUMAN^E-value:4e-54^Score:189	Hit:UniRef90_H9JS29^E-value:5e-59^Score:208	Hit:UniRef90_H9JS29^E-value:3e-69^Score:237	Hit:gi|642915450|ref|XP_008190622.1|^E-value:4.83274e-51^Score:472	HitName:zf-RING_2^HitAcce:PF13639.2^FullE:5.3e-09^Descrption:Ring_finger_domain
HighFive_v1_014301.1	HighFive_v1_014301.1|c.000982	Hit:sp|Q9CR96|TM208_MOUSE^E-value:1e-22^Score:99.4	Hit:sp|Q9CR96|TM208_MOUSE^E-value:4e-40^Score:139	Hit:UniRef90_I4DKN2^E-value:1e-54^Score:192	Hit:UniRef90_I4DKN2^E-value:1e-82^Score:253	Hit:gi|389609721|dbj|BAM18472.1|^E-value:1.68353e-54^Score:487	HitName:DUF788^HitAcce:PF05620.7^FullE:2.7e-47^Descrption:Protein_of_unknown_function_(DUF788)
HighFive_v1_014302.1	HighFive_v1_014302.1|c.011510	Hit:sp|Q5REY3|PRDX3_PONAB^E-value:1e-95^Score:292	Hit:sp|Q5REY3|PRDX3_PONAB^E-value:7e-98^Score:292	Hit:UniRef90_G6CY46^E-value:8e-139^Score:405	Hit:UniRef90_G6CY46^E-value:5e-141^Score:405	Hit:gi|357622306|gb|EHJ73839.1|^E-value:1.3017e-138^Score:1041	HitName:AhpC-TSA^HitAcce:PF00578.17^FullE:2.4e-36^Descrption:AhpC/TSA_family
HighFive_v1_014303.1	HighFive_v1_014303.1|c.005529	Hit:sp|P26270|PSMD7_DROME^E-value:3e-167^Score:479	Hit:sp|P26270|PSMD7_DROME^E-value:0.0^Score:531	Hit:UniRef90_Q1HPL3^E-value:1e-179^Score:515	Hit:UniRef90_Q1HPL3^E-value:0.0^Score:541	Hit:gi|389611281|dbj|BAM19252.1|^E-value:0^Score:1373	HitName:MitMem_reg^HitAcce:PF13012.2^FullE:6.1e-34^Descrption:Maintenance_of_mitochondrial_structure_and_function
HighFive_v1_014304.1	HighFive_v1_014304.1|c.007546	Hit:sp|P45842|RL34_AEDAL^E-value:4e-53^Score:171	Hit:sp|P45842|RL34_AEDAL^E-value:5e-54^Score:172	Hit:UniRef90_H9JD15^E-value:1e-70^Score:220	Hit:UniRef90_H9JD15^E-value:4e-73^Score:225	Hit:gi|315115419|gb|ADT80682.1|^E-value:3.61849e-70^Score:558	HitName:Ribosomal_L34e^HitAcce:PF01199.14^FullE:2.1e-41^Descrption:Ribosomal_protein_L34e
HighFive_v1_014305.1	HighFive_v1_014305.1|c.002685	Hit:sp|O97394|SDK_DROME^E-value:2e-49^Score:191	Hit:sp|O97394|SDK_DROME^E-value:7e-68^Score:228	Hit:UniRef90_A0A0A9YBC4^E-value:1e-57^Score:207	Hit:UniRef90_A0A0A9YBC4^E-value:1e-78^Score:245	Hit:gi|307206268|gb|EFN84333.1|^E-value:2.05542e-51^Score:518	-
HighFive_v1_001246.1	HighFive_v1_001246.1|c.008575	-	-	Hit:UniRef90_UPI000595CDE7^E-value:3e-99^Score:322	Hit:UniRef90_UPI0005F42D07^E-value:4e-105^Score:335	Hit:gi|662205671|ref|XP_008476260.1|^E-value:3.54669e-74^Score:665	HitName:DDE_Tnp_4^HitAcce:PF13359.2^FullE:9.9e-38^Descrption:DDE_superfamily_endonuclease
HighFive_v1_001247.1	HighFive_v1_001247.1|c.012795	-	-	Hit:UniRef90_UPI000595CDE7^E-value:5e-100^Score:322	Hit:UniRef90_UPI0005F09B9C^E-value:3e-125^Score:392	Hit:gi|662205671|ref|XP_008476260.1|^E-value:3.28307e-11^Score:186	HitName:DDE_Tnp_4^HitAcce:PF13359.2^FullE:1.2e-37^Descrption:DDE_superfamily_endonuclease
HighFive_v1_014308.1	HighFive_v1_014308.1|c.004053	Hit:sp|Q8VDL4|ADPGK_MOUSE^E-value:3e-53^Score:196	Hit:sp|Q8VDL4|ADPGK_MOUSE^E-value:7e-60^Score:210	Hit:UniRef90_H9JFU4^E-value:0.0^Score:807	Hit:UniRef90_H9JFU4^E-value:0.0^Score:848	Hit:gi|512914532|ref|XP_004928165.1|^E-value:0^Score:2085	HitName:ADP_PFK_GK^HitAcce:PF04587.11^FullE:6.6e-148^Descrption:ADP-specific_Phosphofructokinase/Glucokinase_conserved_region
HighFive_v1_014308.1	HighFive_v1_014308.1|c.004061	Hit:sp|Q8VDL4|ADPGK_MOUSE^E-value:3e-53^Score:196	-	Hit:UniRef90_H9JFU4^E-value:0.0^Score:807	-	Hit:gi|512914532|ref|XP_004928165.1|^E-value:0^Score:2085	HitName:CENP-R^HitAcce:PF06729.8^FullE:0.22^Descrption:Kinetochore_component,_CENP-R
HighFive_v1_014312.1	HighFive_v1_014312.1|c.005467	Hit:sp|P42285|SK2L2_HUMAN^E-value:0.0^Score:1299	Hit:sp|P42285|SK2L2_HUMAN^E-value:0.0^Score:1373	Hit:UniRef90_H9J202^E-value:0.0^Score:1793	Hit:UniRef90_H9J202^E-value:0.0^Score:1883	Hit:gi|512922262|ref|XP_004930077.1|^E-value:0^Score:4645	HitName:rRNA_proc-arch^HitAcce:PF13234.2^FullE:7.1e-81^Descrption:rRNA-processing_arch_domain
HighFive_v1_014313.1	HighFive_v1_014313.1|c.005838	Hit:sp|Q9JJW3|USMG5_RAT^E-value:4e-08^Score:50.8	-	Hit:UniRef90_H9JDT7^E-value:4e-25^Score:100	-	Hit:gi|512916350|ref|XP_004928619.1|^E-value:6.82026e-25^Score:250	-
HighFive_v1_014315.1	HighFive_v1_014315.1|c.005271	Hit:sp|Q91W36|UBP3_MOUSE^E-value:2e-115^Score:360	Hit:sp|Q91W36|UBP3_MOUSE^E-value:2e-119^Score:370	Hit:UniRef90_G6D1K6^E-value:0.0^Score:842	Hit:UniRef90_G6D1K6^E-value:0.0^Score:894	Hit:gi|357620428|gb|EHJ72623.1|^E-value:0^Score:2176	HitName:UCH^HitAcce:PF00443.25^FullE:8.9e-59^Descrption:Ubiquitin_carboxyl-terminal_hydrolase
HighFive_v1_001248.1	HighFive_v1_001248.1|c.013192	-	-	Hit:UniRef90_H9JQ51^E-value:9e-41^Score:154	Hit:UniRef90_H9JQ51^E-value:8e-41^Score:154	Hit:gi|512928749|ref|XP_004931655.1|^E-value:3.34369e-40^Score:387	HitName:Tup_N^HitAcce:PF08581.6^FullE:0.014^Descrption:Tup_N-terminal
HighFive_v1_014320.1	HighFive_v1_014320.1|c.004226	-	-	Hit:UniRef90_UPI00034FB1D5^E-value:0.0^Score:1144	Hit:UniRef90_UPI00034FB1D5^E-value:0.0^Score:1238	Hit:gi|512891577|ref|XP_004922719.1|^E-value:0^Score:2958	-
HighFive_v1_014321.1	HighFive_v1_014321.1|c.008140	Hit:sp|Q12788|TBL3_HUMAN^E-value:0.0^Score:644	Hit:sp|Q2KJJ5|TBL3_BOVIN^E-value:0.0^Score:644	Hit:UniRef90_S4NTL6^E-value:0.0^Score:1336	Hit:UniRef90_S4NTL6^E-value:0.0^Score:1336	Hit:gi|357616722|gb|EHJ70364.1|^E-value:0^Score:3359	HitName:WD40^HitAcce:PF00400.28^FullE:7.7e-43^Descrption:WD_domain,_G-beta_repeat
HighFive_v1_014324.1	HighFive_v1_014324.1|c.002215	-	-	Hit:UniRef90_G6D2G4^E-value:2e-20^Score:97.1	Hit:UniRef90_G6D2G4^E-value:1e-20^Score:97.1	Hit:gi|357619945|gb|EHJ72319.1|^E-value:2.32814e-20^Score:240	HitName:Receptor_2B4^HitAcce:PF11465.4^FullE:0.11^Descrption:Natural_killer_cell_receptor_2B4
HighFive_v1_014325.1	HighFive_v1_014325.1|c.002690	Hit:sp|Q2T9U5|REXON_BOVIN^E-value:1e-47^Score:183	Hit:sp|Q2T9U5|REXON_BOVIN^E-value:4e-49^Score:186	Hit:UniRef90_UPI0003501775^E-value:0.0^Score:726	Hit:UniRef90_UPI0003501775^E-value:0.0^Score:737	Hit:gi|512928024|ref|XP_004931480.1|^E-value:0^Score:1875	HitName:RNase_T^HitAcce:PF00929.20^FullE:2.4e-10^Descrption:Exonuclease
HighFive_v1_001249.1	HighFive_v1_001249.1|c.011401	Hit:sp|Q96DM3|MIC1_HUMAN^E-value:3e-77^Score:261	Hit:sp|Q96DM3|MIC1_HUMAN^E-value:5e-88^Score:289	Hit:UniRef90_UPI00034F3DC1^E-value:0.0^Score:762	Hit:UniRef90_UPI00034F3DC1^E-value:0.0^Score:791	Hit:gi|512897516|ref|XP_004924172.1|^E-value:0^Score:1967	HitName:Mic1^HitAcce:PF07035.8^FullE:0.0062^Descrption:Colon_cancer-associated_protein_Mic1-like
HighFive_v1_000121.1	HighFive_v1_000121.1|c.002481	Hit:sp|P05049|SNAK_DROME^E-value:2e-51^Score:185	Hit:sp|P05049|SNAK_DROME^E-value:2e-52^Score:185	Hit:UniRef90_Q5MPC8^E-value:2e-169^Score:493	Hit:UniRef90_Q5MPC8^E-value:3e-171^Score:493	Hit:gi|56418393|gb|AAV91004.1|^E-value:3.45739e-169^Score:1268	HitName:Trypsin^HitAcce:PF00089.22^FullE:6.2e-52^Descrption:Trypsin
HighFive_v1_014328.1	HighFive_v1_014328.1|c.013157	-	-	-	Hit:UniRef90_G6CWZ3^E-value:1e-34^Score:137	-	-
HighFive_v1_014329.1	HighFive_v1_014329.1|c.009676	Hit:sp|Q8IZ73|RUSD2_HUMAN^E-value:3e-115^Score:365	Hit:sp|Q149F1|RUSD2_MOUSE^E-value:1e-132^Score:407	Hit:UniRef90_H9J928^E-value:0.0^Score:894	Hit:UniRef90_H9J928^E-value:0.0^Score:959	Hit:gi|512919307|ref|XP_004929343.1|^E-value:0^Score:2570	HitName:PseudoU_synth_2^HitAcce:PF00849.18^FullE:7e-34^Descrption:RNA_pseudouridylate_synthase
HighFive_v1_014330.1	HighFive_v1_014330.1|c.012789	-	-	Hit:UniRef90_H9JHB9^E-value:4e-41^Score:151	Hit:UniRef90_H9JHB9^E-value:4e-41^Score:151	Hit:gi|512929019|ref|XP_004931722.1|^E-value:6.54311e-41^Score:382	-
HighFive_v1_014331.1	HighFive_v1_014331.1|c.003314	Hit:sp|P07314|GGT1_RAT^E-value:1e-95^Score:311	Hit:sp|P07314|GGT1_RAT^E-value:5e-107^Score:333	Hit:UniRef90_H9J708^E-value:0.0^Score:630	Hit:UniRef90_H9J708^E-value:0.0^Score:654	Hit:gi|512931130|ref|XP_004932233.1|^E-value:0^Score:1629	HitName:G_glu_transpept^HitAcce:PF01019.17^FullE:1.4e-115^Descrption:Gamma-glutamyltranspeptidase
HighFive_v1_014334.1	HighFive_v1_014334.1|c.009412	Hit:sp|Q16RX1|MED21_AEDAE^E-value:1e-55^Score:185	Hit:sp|Q16RX1|MED21_AEDAE^E-value:1e-75^Score:228	Hit:UniRef90_H9JUQ1^E-value:3e-71^Score:230	Hit:UniRef90_H9JUQ1^E-value:7e-87^Score:261	Hit:gi|357618080|gb|EHJ71174.1|^E-value:2.62981e-73^Score:602	HitName:Med21^HitAcce:PF11221.4^FullE:2.1e-30^Descrption:Subunit_21_of_Mediator_complex
HighFive_v1_014335.1	HighFive_v1_014335.1|c.000494	Hit:sp|Q9BSV6|SEN34_HUMAN^E-value:2e-31^Score:124	Hit:sp|Q9BSV6|SEN34_HUMAN^E-value:6e-32^Score:124	Hit:UniRef90_S4PDN4^E-value:1e-119^Score:356	Hit:UniRef90_S4PDN4^E-value:2e-120^Score:356	Hit:gi|357626313|gb|EHJ76444.1|^E-value:1.09602e-113^Score:876	HitName:tRNA_int_endo^HitAcce:PF01974.13^FullE:4.2e-16^Descrption:tRNA_intron_endonuclease,_catalytic_C-terminal_domain
HighFive_v1_001250.1	HighFive_v1_001250.1|c.001314	Hit:sp|P48053|YPD1_CAEEL^E-value:2e-137^Score:449	Hit:sp|P48053|YPD1_CAEEL^E-value:6e-142^Score:457	Hit:UniRef90_UPI0005D07488^E-value:0.0^Score:1496	Hit:UniRef90_UPI0005D07488^E-value:0.0^Score:1515	Hit:gi|512918871|ref|XP_004929238.1|^E-value:0^Score:3819	HitName:Peptidase_M16^HitAcce:PF00675.16^FullE:7.9e-11^Descrption:Insulinase_(Peptidase_family_M16)
HighFive_v1_014337.1	HighFive_v1_014337.1|c.010887	Hit:sp|P16425|Y2R2_DROME^E-value:2e-16^Score:80.5	Hit:sp|P16425|Y2R2_DROME^E-value:2e-16^Score:80.5	Hit:UniRef90_Q9BLI4^E-value:9e-64^Score:216	Hit:UniRef90_Q9BLI2^E-value:9e-65^Score:219	Hit:gi|12597216|dbj|BAB21512.1|^E-value:1.42574e-63^Score:551	HitName:RVT_1^HitAcce:PF00078.23^FullE:1.3e-10^Descrption:Reverse_transcriptase_(RNA-dependent_DNA_polymerase)
HighFive_v1_014338.1	HighFive_v1_014338.1|c.002108	Hit:sp|Q9VEX0|SULF1_DROME^E-value:1e-16^Score:82.8	Hit:sp|Q9VEX0|SULF1_DROME^E-value:6e-21^Score:95.9	Hit:UniRef90_H9JDH3^E-value:2e-72^Score:241	Hit:UniRef90_H9JDH3^E-value:1e-90^Score:288	Hit:gi|512899638|ref|XP_004924695.1|^E-value:1.20419e-68^Score:609	-
HighFive_v1_014339.1	HighFive_v1_014339.1|c.003371	-	Hit:sp|Q11177|DHS27_CAEEL^E-value:8e-08^Score:58.2	Hit:UniRef90_G6CUY8^E-value:0.0^Score:566	Hit:UniRef90_G6CUY8^E-value:0.0^Score:679	Hit:gi|357624026|gb|EHJ74943.1|^E-value:0^Score:1459	HitName:EcKinase^HitAcce:PF02958.16^FullE:1e-36^Descrption:Ecdysteroid_kinase
HighFive_v1_014346.1	HighFive_v1_014346.1|c.006807	Hit:sp|Q9H6P5|TASP1_HUMAN^E-value:1e-81^Score:264	Hit:sp|Q9H6P5|TASP1_HUMAN^E-value:1e-88^Score:280	Hit:UniRef90_G6CPV9^E-value:0.0^Score:633	Hit:UniRef90_G6CPV9^E-value:0.0^Score:659	Hit:gi|357626778|gb|EHJ76722.1|^E-value:0^Score:1632	HitName:Asparaginase_2^HitAcce:PF01112.14^FullE:4e-55^Descrption:Asparaginase
HighFive_v1_001251.1	HighFive_v1_001251.1|c.009935	Hit:sp|Q9V6G5|TAZ_DROME^E-value:7e-102^Score:311	Hit:sp|Q9V6G5|TAZ_DROME^E-value:2e-103^Score:313	Hit:UniRef90_H9JSS7^E-value:1e-155^Score:449	Hit:UniRef90_H9JSS7^E-value:1e-157^Score:453	Hit:gi|512906479|ref|XP_004926206.1|^E-value:1.64801e-155^Score:1156	HitName:Acyltransferase^HitAcce:PF01553.17^FullE:1.3e-30^Descrption:Acyltransferase
HighFive_v1_014354.1	HighFive_v1_014354.1|c.000064	-	Hit:sp|Q5NVC7|RNF34_PONAB^E-value:9e-13^Score:70.5	Hit:UniRef90_G6CSG6^E-value:2e-80^Score:260	Hit:UniRef90_G6CSG6^E-value:2e-107^Score:327	Hit:gi|357625331|gb|EHJ75811.1|^E-value:3.61669e-80^Score:665	HitName:Armet^HitAcce:PF10208.5^FullE:0.0024^Descrption:Degradation_arginine-rich_protein_for_mis-folding
HighFive_v1_014355.1	HighFive_v1_014355.1|c.002613	Hit:sp|Q8MSF5|RNK_DROME^E-value:4e-36^Score:132	Hit:sp|Q8MSF5|RNK_DROME^E-value:1e-39^Score:133	Hit:UniRef90_B6A8I2^E-value:3e-60^Score:201	Hit:UniRef90_B6A8I2^E-value:1e-64^Score:201	Hit:gi|116833143|gb|ABK29484.1|^E-value:3.98616e-60^Score:512	-
HighFive_v1_001252.1	HighFive_v1_001252.1|c.002830	Hit:sp|Q8BTY8|SCFD2_MOUSE^E-value:5e-76^Score:267	Hit:sp|Q8BTY8|SCFD2_MOUSE^E-value:2e-79^Score:271	Hit:UniRef90_H9J7M0^E-value:0.0^Score:1011	Hit:UniRef90_H9J7M0^E-value:0.0^Score:1018	Hit:gi|512931447|ref|XP_004932305.1|^E-value:0^Score:2614	HitName:Sec1^HitAcce:PF00995.19^FullE:4.4e-16^Descrption:Sec1_family
HighFive_v1_014358.1	HighFive_v1_014358.1|c.012809	-	-	Hit:UniRef90_G6CW07^E-value:2e-78^Score:251	Hit:UniRef90_G6CW07^E-value:1e-79^Score:250	Hit:gi|512895183|ref|XP_004923611.1|^E-value:1.10601e-81^Score:667	HitName:MADF_DNA_bdg^HitAcce:PF10545.5^FullE:2.4e-13^Descrption:Alcohol_dehydrogenase_transcription_factor_Myb/SANT-like
HighFive_v1_014358.1	HighFive_v1_014358.1|c.012808	-	-	Hit:UniRef90_G6CW07^E-value:2e-78^Score:251	-	Hit:gi|512895183|ref|XP_004923611.1|^E-value:1.10601e-81^Score:667	-
HighFive_v1_014359.1	HighFive_v1_014359.1|c.003582	-	Hit:sp|Q7RTY1|MOT9_HUMAN^E-value:2e-06^Score:48.5	Hit:UniRef90_UPI0005D065A8^E-value:3e-41^Score:157	Hit:UniRef90_UPI0005D065A8^E-value:6e-50^Score:177	Hit:gi|512933018|ref|XP_004932687.1|^E-value:1.68001e-43^Score:415	-
HighFive_v1_014362.1	HighFive_v1_014362.1|c.008247	Hit:sp|Q9V9Z9|EBP2_DROME^E-value:2e-67^Score:221	Hit:sp|Q9V9Z9|EBP2_DROME^E-value:1e-68^Score:223	Hit:UniRef90_S4NP57^E-value:1e-154^Score:449	Hit:UniRef90_S4NP57^E-value:2e-164^Score:472	Hit:gi|357623398|gb|EHJ74569.1|^E-value:1.92205e-151^Score:1136	HitName:Ebp2^HitAcce:PF05890.8^FullE:5.7e-76^Descrption:Eukaryotic_rRNA_processing_protein_EBP2
HighFive_v1_014363.1	HighFive_v1_014363.1|c.004393	Hit:sp|Q9W5D4|POMT2_DROME^E-value:0.0^Score:864	Hit:sp|Q9W5D4|POMT2_DROME^E-value:0.0^Score:922	Hit:UniRef90_UPI00034F8D52^E-value:0.0^Score:1210	Hit:UniRef90_UPI00034F8D52^E-value:0.0^Score:1270	Hit:gi|512886758|ref|XP_004921812.1|^E-value:0^Score:3130	HitName:PMT^HitAcce:PF02366.14^FullE:2e-67^Descrption:Dolichyl-phosphate-mannose-protein_mannosyltransferase
HighFive_v1_014364.1	HighFive_v1_014364.1|c.000475	Hit:sp|Q5VW36|FOCAD_HUMAN^E-value:3e-07^Score:54.3	Hit:sp|A2AKG8|FOCAD_MOUSE^E-value:9e-14^Score:74.3	Hit:UniRef90_H9JT00^E-value:7e-97^Score:307	Hit:UniRef90_UPI00034FB3EE^E-value:7e-109^Score:337	Hit:gi|512909807|ref|XP_004927011.1|^E-value:1.1907e-96^Score:786	HitName:CEP170_C^HitAcce:PF15308.2^FullE:0.03^Descrption:CEP170_C-terminus
HighFive_v1_001253.1	HighFive_v1_001253.1|c.000327	Hit:sp|Q2HWF0|FBP1L_RAT^E-value:3e-12^Score:71.6	Hit:sp|Q8K012|FBP1L_MOUSE^E-value:3e-13^Score:70.1	Hit:UniRef90_UPI0003500BBE^E-value:3e-44^Score:171	Hit:UniRef90_UPI0003500BBE^E-value:5e-57^Score:196	Hit:gi|512916133|ref|XP_004928558.1|^E-value:4.86495e-44^Score:433	HitName:SH3_1^HitAcce:PF00018.24^FullE:4.7e-08^Descrption:SH3_domain
HighFive_v1_014368.1	HighFive_v1_014368.1|c.007390	Hit:sp|Q15008|PSMD6_HUMAN^E-value:2e-94^Score:297	Hit:sp|Q15008|PSMD6_HUMAN^E-value:1e-103^Score:318	Hit:UniRef90_H9J125^E-value:0.0^Score:710	Hit:UniRef90_H9J125^E-value:0.0^Score:746	Hit:gi|512926210|ref|XP_004931028.1|^E-value:0^Score:1832	HitName:RPN7^HitAcce:PF10602.5^FullE:1.3e-28^Descrption:26S_proteasome_subunit_RPN7
HighFive_v1_014369.1	HighFive_v1_014369.1|c.001233	-	-	Hit:UniRef90_G6D4I6^E-value:3e-76^Score:263	Hit:UniRef90_UPI0005D0BFBB^E-value:1e-109^Score:355	Hit:gi|512900572|ref|XP_004924924.1|^E-value:5.16251e-89^Score:816	HitName:UBA^HitAcce:PF00627.27^FullE:0.00019^Descrption:UBA/TS-N_domain
HighFive_v1_014370.1	HighFive_v1_014370.1|c.001084	-	-	Hit:UniRef90_UPI00034F78FC^E-value:2e-15^Score:84.7	Hit:UniRef90_H9J4V5^E-value:4e-62^Score:219	Hit:gi|512894845|ref|XP_004923528.1|^E-value:2.35923e-15^Score:208	-
HighFive_v1_014371.1	HighFive_v1_014371.1|c.012669	Hit:sp|P99026|PSB4_MOUSE^E-value:7e-89^Score:273	Hit:sp|P99026|PSB4_MOUSE^E-value:6e-92^Score:279	Hit:UniRef90_S4P1S9^E-value:5e-166^Score:474	Hit:UniRef90_S4P1S9^E-value:2e-167^Score:476	Hit:gi|389610131|dbj|BAM18677.1|^E-value:3.5364e-157^Score:1162	HitName:Proteasome^HitAcce:PF00227.22^FullE:8.1e-26^Descrption:Proteasome_subunit
HighFive_v1_014372.1	HighFive_v1_014372.1|c.010463	Hit:sp|Q9VSL3|SEPIA_DROME^E-value:7e-54^Score:184	Hit:sp|Q9VSL3|SEPIA_DROME^E-value:3e-55^Score:183	Hit:UniRef90_F6KX45^E-value:7e-156^Score:450	Hit:UniRef90_F6KX45^E-value:9e-158^Score:450	Hit:gi|334303366|gb|AEG75845.1|^E-value:1.06074e-155^Score:1157	HitName:GST_N_3^HitAcce:PF13417.2^FullE:4.4e-18^Descrption:Glutathione_S-transferase,_N-terminal_domain
HighFive_v1_014373.1	HighFive_v1_014373.1|c.005588	Hit:sp|P57054|PIGP_HUMAN^E-value:3e-18^Score:84.7	Hit:sp|Q9JHG1|PIGP_MOUSE^E-value:3e-18^Score:80.9	Hit:UniRef90_UPI0005D0DABB^E-value:8e-65^Score:214	Hit:UniRef90_UPI0005D0DABB^E-value:9e-68^Score:214	Hit:gi|512900177|ref|XP_004924828.1|^E-value:1.59497e-51^Score:455	HitName:PIG-P^HitAcce:PF08510.8^FullE:6.7e-31^Descrption:PIG-P
HighFive_v1_014374.1	HighFive_v1_014374.1|c.013683	-	-	Hit:UniRef90_UPI0005D082F3^E-value:8e-72^Score:252	Hit:UniRef90_UPI0005D082F3^E-value:4e-89^Score:300	Hit:gi|357624290|gb|EHJ75125.1|^E-value:2.80989e-69^Score:627	HitName:Tox-PLDMTX^HitAcce:PF15645.2^FullE:2.1^Descrption:Dermonecrotoxin_of_the_Papain-like_fold
HighFive_v1_014376.1	HighFive_v1_014376.1|c.013379	-	-	-	-	-	-
HighFive_v1_001255.1	HighFive_v1_001255.1|c.004402	Hit:sp|P48611|PTPS_DROME^E-value:2e-56^Score:186	Hit:sp|P48611|PTPS_DROME^E-value:4e-59^Score:188	Hit:UniRef90_UPI0005D0B051^E-value:8e-99^Score:298	Hit:UniRef90_D4AH60^E-value:2e-103^Score:305	Hit:gi|389615062|dbj|BAM20528.1|^E-value:3.6803e-99^Score:768	HitName:PTPS^HitAcce:PF01242.15^FullE:3.7e-34^Descrption:6-pyruvoyl_tetrahydropterin_synthase
HighFive_v1_014377.1	HighFive_v1_014377.1|c.001815	-	-	Hit:UniRef90_UPI0005D0E6B3^E-value:2e-08^Score:59.7	Hit:UniRef90_UPI0005D0E6B3^E-value:7e-09^Score:60.8	-	-
HighFive_v1_014378.1	HighFive_v1_014378.1|c.006482	Hit:sp|Q99N95|RM03_MOUSE^E-value:2e-68^Score:238	Hit:sp|O75177|CREST_HUMAN^E-value:5e-26^Score:112	Hit:UniRef90_H9J0W8^E-value:6e-172^Score:521	Hit:UniRef90_H9J0G9^E-value:3e-179^Score:520	Hit:gi|512925873|ref|XP_004930944.1|^E-value:8.77848e-172^Score:1342	HitName:SSXT^HitAcce:PF05030.8^FullE:4.9e-30^Descrption:SSXT_protein_(N-terminal_region)
HighFive_v1_014378.1	HighFive_v1_014378.1|c.013237	Hit:sp|Q99N95|RM03_MOUSE^E-value:2e-68^Score:238	Hit:sp|Q99N95|RM03_MOUSE^E-value:6e-74^Score:239	Hit:UniRef90_H9J0W8^E-value:6e-172^Score:521	Hit:UniRef90_H9J0W8^E-value:0.0^Score:521	Hit:gi|512925873|ref|XP_004930944.1|^E-value:8.77848e-172^Score:1342	HitName:Ribosomal_L3^HitAcce:PF00297.18^FullE:2.7e-25^Descrption:Ribosomal_protein_L3
HighFive_v1_014379.1	HighFive_v1_014379.1|c.005645	Hit:sp|Q5RBG3|NSF1C_PONAB^E-value:2e-65^Score:222	Hit:sp|Q5RBG3|NSF1C_PONAB^E-value:1e-84^Score:268	Hit:UniRef90_S4PY40^E-value:5e-148^Score:440	Hit:UniRef90_S4PY40^E-value:4e-175^Score:505	Hit:gi|91087649|ref|XP_973403.1|^E-value:2.98475e-87^Score:725	HitName:SEP^HitAcce:PF08059.9^FullE:1.6e-20^Descrption:SEP_domain
HighFive_v1_014380.1	HighFive_v1_014380.1|c.009491	Hit:sp|Q66HG8|RED_RAT^E-value:2e-65^Score:224	Hit:sp|Q9Z1M8|RED_MOUSE^E-value:3e-75^Score:248	Hit:UniRef90_S4PPI7^E-value:2e-159^Score:470	Hit:UniRef90_G6CVC8^E-value:0.0^Score:539	Hit:gi|357623782|gb|EHJ74806.1|^E-value:5.80431e-158^Score:1200	HitName:RED_N^HitAcce:PF07808.9^FullE:9.5e-92^Descrption:RED-like_protein_N-terminal_region
HighFive_v1_014381.1	HighFive_v1_014381.1|c.002593	Hit:sp|O15381|NVL_HUMAN^E-value:0.0^Score:615	Hit:sp|O15381|NVL_HUMAN^E-value:0.0^Score:651	Hit:UniRef90_S4PKJ2^E-value:0.0^Score:1219	Hit:UniRef90_S4PKJ2^E-value:0.0^Score:1293	Hit:gi|357627343|gb|EHJ77073.1|^E-value:0^Score:2987	HitName:AAA^HitAcce:PF00004.25^FullE:6.9e-89^Descrption:ATPase_family_associated_with_various_cellular_activities_(AAA)
HighFive_v1_014382.1	HighFive_v1_014382.1|c.010244	-	-	Hit:UniRef90_H9JWF7^E-value:2e-29^Score:125	Hit:UniRef90_H9JWF7^E-value:1e-29^Score:125	Hit:gi|512898367|ref|XP_004924382.1|^E-value:1.42039e-29^Score:314	-
HighFive_v1_014385.1	HighFive_v1_014385.1|c.008461	Hit:sp|Q9H4L5|OSBL3_HUMAN^E-value:2e-70^Score:234	Hit:sp|Q9H4L5|OSBL3_HUMAN^E-value:6e-83^Score:268	Hit:UniRef90_UPI0005D04AC4^E-value:2e-101^Score:307	Hit:UniRef90_UPI0005D04AC4^E-value:4e-112^Score:334	Hit:gi|357624861|gb|EHJ75474.1|^E-value:1.52604e-89^Score:764	HitName:Oxysterol_BP^HitAcce:PF01237.14^FullE:2.3e-77^Descrption:Oxysterol-binding_protein
HighFive_v1_014386.1	HighFive_v1_014386.1|c.004568	Hit:sp|Q8WVM7|STAG1_HUMAN^E-value:4e-61^Score:228	Hit:sp|Q8WVM7|STAG1_HUMAN^E-value:1e-67^Score:234	Hit:UniRef90_H9J568^E-value:3e-176^Score:548	Hit:UniRef90_H9J568^E-value:0.0^Score:568	Hit:gi|512910140|ref|XP_004927094.1|^E-value:8.62852e-176^Score:1411	-
HighFive_v1_014386.1	HighFive_v1_014386.1|c.004567	Hit:sp|Q8WVM7|STAG1_HUMAN^E-value:4e-61^Score:228	-	Hit:UniRef90_H9J568^E-value:3e-176^Score:548	-	Hit:gi|512910140|ref|XP_004927094.1|^E-value:8.62852e-176^Score:1411	-
HighFive_v1_014390.1	HighFive_v1_014390.1|c.013548	Hit:sp|P92029|DNJ60_DROME^E-value:2e-18^Score:87.8	Hit:sp|P92029|DNJ60_DROME^E-value:1e-20^Score:91.3	Hit:UniRef90_Q2F6B4^E-value:1e-91^Score:289	Hit:UniRef90_Q2F6B4^E-value:2e-104^Score:313	Hit:gi|114052925|ref|NP_001040115.1|^E-value:2.04161e-91^Score:739	HitName:DnaJ^HitAcce:PF00226.27^FullE:5.1e-22^Descrption:DnaJ_domain
HighFive_v1_014391.1	HighFive_v1_014391.1|c.005782	-	-	Hit:UniRef90_UPI0005D04821^E-value:0.0^Score:1647	-	Hit:gi|512915356|ref|XP_004928369.1|^E-value:2.60215e-119^Score:1099	-
HighFive_v1_014391.1	HighFive_v1_014391.1|c.005785	-	-	Hit:UniRef90_UPI0005D04821^E-value:0.0^Score:1647	Hit:UniRef90_H9JFW6^E-value:0.0^Score:1975	Hit:gi|512915356|ref|XP_004928369.1|^E-value:2.60215e-119^Score:1099	HitName:DUF948^HitAcce:PF06103.7^FullE:8.9^Descrption:Bacterial_protein_of_unknown_function_(DUF948)
HighFive_v1_014391.1	HighFive_v1_014391.1|c.012475	-	-	Hit:UniRef90_UPI0005D04821^E-value:0.0^Score:1647	-	Hit:gi|512915356|ref|XP_004928369.1|^E-value:2.60215e-119^Score:1099	-
HighFive_v1_014392.1	HighFive_v1_014392.1|c.007110	Hit:sp|Q9UH99|SUN2_HUMAN^E-value:5e-26^Score:110	Hit:sp|Q9UH99|SUN2_HUMAN^E-value:7e-34^Score:130	Hit:UniRef90_H9IUH4^E-value:1e-75^Score:238	Hit:UniRef90_H9IUH4^E-value:2e-86^Score:264	Hit:gi|512914173|ref|XP_004928076.1|^E-value:1.35159e-74^Score:610	HitName:Sad1_UNC^HitAcce:PF07738.9^FullE:1e-30^Descrption:Sad1_/_UNC-like_C-terminal
HighFive_v1_014393.1	HighFive_v1_014393.1|c.013524	Hit:sp|Q9VUY9|PGM_DROME^E-value:0.0^Score:781	Hit:sp|Q9VUY9|PGM_DROME^E-value:0.0^Score:851	Hit:UniRef90_E1U7I4^E-value:0.0^Score:951	Hit:UniRef90_E1U7I4^E-value:0.0^Score:1016	Hit:gi|262530078|gb|ACY69180.1|^E-value:0^Score:2459	HitName:PGM_PMM_I^HitAcce:PF02878.12^FullE:2.6e-36^Descrption:Phosphoglucomutase/phosphomannomutase,_alpha/beta/alpha_domain_I
HighFive_v1_014394.1	HighFive_v1_014394.1|c.006910	Hit:sp|P19182|IFRD1_MOUSE^E-value:1e-22^Score:103	Hit:sp|P19182|IFRD1_MOUSE^E-value:6e-47^Score:171	Hit:UniRef90_UPI0005D0E45C^E-value:4e-111^Score:346	Hit:UniRef90_UPI0005D0E45C^E-value:7e-148^Score:436	Hit:gi|357613955|gb|EHJ68804.1|^E-value:2.4331e-87^Score:746	HitName:IFRD^HitAcce:PF05004.9^FullE:3.1e-76^Descrption:Interferon-related_developmental_regulator_(IFRD)
HighFive_v1_014395.1	HighFive_v1_014395.1|c.002933	Hit:sp|A2VDD2|TC1DB_XENLA^E-value:1e-17^Score:79.3	Hit:sp|A2VDD2|TC1DB_XENLA^E-value:1e-17^Score:79.3	Hit:UniRef90_UPI0005D055DF^E-value:7e-59^Score:189	Hit:UniRef90_UPI0005D055DF^E-value:5e-59^Score:189	Hit:gi|512936074|ref|XP_004933430.1|^E-value:3.72838e-52^Score:438	HitName:Tctex-1^HitAcce:PF03645.9^FullE:1.3e-22^Descrption:Tctex-1_family
HighFive_v1_001258.1	HighFive_v1_001258.1|c.001533	Hit:sp|Q9NDJ2|DOM_DROME^E-value:0.0^Score:572	Hit:sp|Q9NDJ2|DOM_DROME^E-value:0.0^Score:572	Hit:UniRef90_G6CSH8^E-value:0.0^Score:573	Hit:UniRef90_G6CSH8^E-value:0.0^Score:573	Hit:gi|357625343|gb|EHJ75823.1|^E-value:0^Score:1478	HitName:SNF2_N^HitAcce:PF00176.19^FullE:1.4e-68^Descrption:SNF2_family_N-terminal_domain
HighFive_v1_014397.1	HighFive_v1_014397.1|c.005143	Hit:sp|Q2HJ56|PWP1_BOVIN^E-value:7e-93^Score:304	Hit:sp|Q2HJ56|PWP1_BOVIN^E-value:5e-104^Score:325	Hit:UniRef90_S4NVK0^E-value:0.0^Score:709	Hit:UniRef90_UPI0005D0B0AE^E-value:0.0^Score:749	Hit:gi|512892863|ref|XP_004923037.1|^E-value:0^Score:1807	HitName:WD40^HitAcce:PF00400.28^FullE:7.9e-08^Descrption:WD_domain,_G-beta_repeat
HighFive_v1_014397.1	HighFive_v1_014397.1|c.009917	Hit:sp|Q2HJ56|PWP1_BOVIN^E-value:7e-93^Score:304	Hit:sp|Q8CHW1|THAP1_MOUSE^E-value:2e-06^Score:47.4	Hit:UniRef90_S4NVK0^E-value:0.0^Score:709	Hit:UniRef90_UPI00034F7543^E-value:4e-18^Score:84.3	Hit:gi|512892863|ref|XP_004923037.1|^E-value:0^Score:1807	HitName:THAP^HitAcce:PF05485.8^FullE:2.7e-13^Descrption:THAP_domain
HighFive_v1_014398.1	HighFive_v1_014398.1|c.004307	Hit:sp|Q5RA96|GUAA_PONAB^E-value:0.0^Score:791	Hit:sp|Q3THK7|GUAA_MOUSE^E-value:0.0^Score:809	Hit:UniRef90_UPI0005D05382^E-value:0.0^Score:1222	Hit:UniRef90_H9JD39^E-value:0.0^Score:1246	Hit:gi|512896709|ref|XP_004923975.1|^E-value:0^Score:3199	HitName:GATase^HitAcce:PF00117.24^FullE:2.7e-38^Descrption:Glutamine_amidotransferase_class-I
HighFive_v1_014399.1	HighFive_v1_014399.1|c.004290	Hit:sp|P42678|SUI1_ANOGA^E-value:3e-70^Score:219	Hit:sp|P42678|SUI1_ANOGA^E-value:3e-73^Score:219	Hit:UniRef90_W4WY50^E-value:5e-70^Score:223	Hit:UniRef90_W4WY50^E-value:6e-73^Score:223	Hit:gi|112983000|ref|NP_001037082.1|^E-value:1.25065e-72^Score:587	HitName:SUI1^HitAcce:PF01253.18^FullE:3.8e-26^Descrption:Translation_initiation_factor_SUI1
HighFive_v1_014400.1	HighFive_v1_014400.1|c.003654	Hit:sp|Q05086|UBE3A_HUMAN^E-value:0.0^Score:787	Hit:sp|Q05086|UBE3A_HUMAN^E-value:0.0^Score:788	Hit:UniRef90_G6CQ73^E-value:0.0^Score:1511	Hit:UniRef90_G6CQ73^E-value:0.0^Score:1543	Hit:gi|357626554|gb|EHJ76606.1|^E-value:0^Score:3911	HitName:HECT^HitAcce:PF00632.21^FullE:9.4e-87^Descrption:HECT-domain_(ubiquitin-transferase)
HighFive_v1_014401.1	HighFive_v1_014401.1|c.013552	-	-	-	-	-	-
HighFive_v1_014405.1	HighFive_v1_014405.1|c.003298	-	-	Hit:UniRef90_H9JRE1^E-value:3e-99^Score:303	Hit:UniRef90_H9JRE1^E-value:3e-99^Score:303	Hit:gi|512934249|ref|XP_004932989.1|^E-value:3.59176e-99^Score:774	-
HighFive_v1_001260.1	HighFive_v1_001260.1|c.000222	Hit:sp|Q9VTY4|KXDL1_DROME^E-value:6e-39^Score:137	Hit:sp|Q9VTY4|KXDL1_DROME^E-value:6e-39^Score:137	Hit:UniRef90_I4DL79^E-value:2e-84^Score:259	Hit:UniRef90_I4DL79^E-value:2e-84^Score:259	Hit:gi|389610115|dbj|BAM18669.1|^E-value:2.60344e-84^Score:661	HitName:KxDL^HitAcce:PF10241.5^FullE:1.9e-31^Descrption:Uncharacterized_conserved_protein
HighFive_v1_014407.1	HighFive_v1_014407.1|c.004323	Hit:sp|Q8CJ40|CROCC_MOUSE^E-value:4e-10^Score:60.5	Hit:sp|Q8CJ40|CROCC_MOUSE^E-value:6e-10^Score:60.1	Hit:UniRef90_H9J9Z2^E-value:6e-33^Score:128	Hit:UniRef90_H9J9Z2^E-value:2e-33^Score:129	Hit:gi|512895109|ref|XP_004923594.1|^E-value:9.07379e-32^Score:324	HitName:Rootletin^HitAcce:PF15035.2^FullE:7.3e-19^Descrption:Ciliary_rootlet_component,_centrosome_cohesion
HighFive_v1_014408.1	HighFive_v1_014408.1|c.012390	-	-	-	-	-	HitName:PCNA_C^HitAcce:PF02747.11^FullE:0.15^Descrption:Proliferating_cell_nuclear_antigen,_C-terminal_domain
HighFive_v1_014409.1	HighFive_v1_014409.1|c.000353	Hit:sp|Q9QZU7|BODG_RAT^E-value:1e-15^Score:75.5	Hit:sp|Q9QZU7|BODG_RAT^E-value:1e-15^Score:75.5	Hit:UniRef90_G6CZQ7^E-value:4e-67^Score:213	Hit:UniRef90_G6CZQ7^E-value:4e-67^Score:213	Hit:gi|357621446|gb|EHJ73275.1|^E-value:6.2468e-67^Score:541	HitName:TauD^HitAcce:PF02668.12^FullE:3.3e-11^Descrption:Taurine_catabolism_dioxygenase_TauD,_TfdA_family
HighFive_v1_014411.1	HighFive_v1_014411.1|c.000399	-	-	Hit:UniRef90_G6DRJ1^E-value:1e-12^Score:75.5	Hit:UniRef90_G6DRJ1^E-value:2e-32^Score:122	Hit:gi|357603709|gb|EHJ63891.1|^E-value:1.57349e-12^Score:184	HitName:BUD22^HitAcce:PF09073.6^FullE:0.025^Descrption:BUD22
HighFive_v1_014412.1	HighFive_v1_014412.1|c.012610	-	-	Hit:UniRef90_H9J691^E-value:5e-70^Score:221	Hit:UniRef90_H9J691^E-value:5e-70^Score:221	Hit:gi|512887101|ref|XP_004921867.1|^E-value:5.67428e-97^Score:795	HitName:Ig_3^HitAcce:PF13927.2^FullE:4.1e-11^Descrption:Immunoglobulin_domain
HighFive_v1_014414.1	HighFive_v1_014414.1|c.005016	Hit:sp|P48608|DIA_DROME^E-value:3e-149^Score:457	Hit:sp|P48608|DIA_DROME^E-value:1e-172^Score:518	Hit:UniRef90_UPI00034F3F6F^E-value:0.0^Score:652	Hit:UniRef90_UPI00034F3F6F^E-value:0.0^Score:743	Hit:gi|512925238|ref|XP_004930790.1|^E-value:0^Score:1682	HitName:FH2^HitAcce:PF02181.19^FullE:3.3e-100^Descrption:Formin_Homology_2_Domain
HighFive_v1_014415.1	HighFive_v1_014415.1|c.007845	Hit:sp|Q6P632|NAA20_XENTR^E-value:9e-95^Score:281	Hit:sp|Q6P632|NAA20_XENTR^E-value:1e-95^Score:281	Hit:UniRef90_Q2F5P1^E-value:1e-117^Score:343	Hit:UniRef90_Q2F5P1^E-value:2e-118^Score:343	Hit:gi|357614028|gb|EHJ68864.1|^E-value:2.03455e-118^Score:887	HitName:Acetyltransf_1^HitAcce:PF00583.20^FullE:6e-14^Descrption:Acetyltransferase_(GNAT)_family
HighFive_v1_014418.1	HighFive_v1_014418.1|c.001189	Hit:sp|Q9D8N6|LIN37_MOUSE^E-value:1e-13^Score:72.8	Hit:sp|Q9D8N6|LIN37_MOUSE^E-value:2e-14^Score:72.8	Hit:UniRef90_G6DDB4^E-value:6e-78^Score:248	Hit:UniRef90_G6DDB4^E-value:5e-85^Score:263	Hit:gi|357613475|gb|EHJ68528.1|^E-value:8.99888e-78^Score:634	HitName:LIN37^HitAcce:PF15306.2^FullE:2.2e-35^Descrption:LIN37
HighFive_v1_014419.1	HighFive_v1_014419.1|c.013652	Hit:sp|Q8TDJ6|DMXL2_HUMAN^E-value:0.0^Score:816	-	Hit:UniRef90_UPI0003500A76^E-value:0.0^Score:2392	-	Hit:gi|512921000|ref|XP_004929774.1|^E-value:0^Score:6198	HitName:Umbravirus_LDM^HitAcce:PF04817.8^FullE:0.021^Descrption:Umbravirus_long_distance_movement_(LDM)_family
HighFive_v1_014419.1	HighFive_v1_014419.1|c.002296	Hit:sp|Q8TDJ6|DMXL2_HUMAN^E-value:0.0^Score:816	Hit:sp|Q8TDJ6|DMXL2_HUMAN^E-value:0.0^Score:867	Hit:UniRef90_UPI0003500A76^E-value:0.0^Score:2392	Hit:UniRef90_UPI0003500A76^E-value:0.0^Score:2464	Hit:gi|512921000|ref|XP_004929774.1|^E-value:0^Score:6198	HitName:Rav1p_C^HitAcce:PF12234.4^FullE:2.3e-78^Descrption:RAVE_protein_1_C_terminal
HighFive_v1_014420.1	HighFive_v1_014420.1|c.006023	Hit:sp|P55833|RS27_HOMAM^E-value:1e-44^Score:148	Hit:sp|P55833|RS27_HOMAM^E-value:2e-45^Score:148	Hit:UniRef90_Q5UAL6^E-value:6e-54^Score:177	Hit:UniRef90_Q5UAL6^E-value:1e-54^Score:177	Hit:gi|15213840|gb|AAK92195.1|AF400223_1^E-value:3.329e-54^Score:451	HitName:Ribosomal_S27e^HitAcce:PF01667.13^FullE:7.4e-29^Descrption:Ribosomal_protein_S27
HighFive_v1_014421.1	HighFive_v1_014421.1|c.013392	-	-	Hit:UniRef90_H9JAX7^E-value:2e-06^Score:58.9	Hit:UniRef90_H9JAX7^E-value:3e-18^Score:91.3	-	HitName:Coilin_N^HitAcce:PF15862.1^FullE:7.8e-07^Descrption:Coilin_N-terminus
HighFive_v1_014423.1	HighFive_v1_014423.1|c.007517	Hit:sp|Q00748|MDR65_DROME^E-value:7e-50^Score:182	Hit:sp|Q00748|MDR65_DROME^E-value:6e-75^Score:251	Hit:UniRef90_G6DAH3^E-value:2e-72^Score:246	Hit:UniRef90_G6DAH3^E-value:2e-101^Score:320	Hit:gi|357615173|gb|EHJ69509.1|^E-value:3.53241e-72^Score:628	HitName:ABC_tran^HitAcce:PF00005.23^FullE:3.4e-36^Descrption:ABC_transporter
HighFive_v1_014423.1	HighFive_v1_014423.1|c.007516	Hit:sp|Q00748|MDR65_DROME^E-value:7e-50^Score:182	-	Hit:UniRef90_G6DAH3^E-value:2e-72^Score:246	-	Hit:gi|357615173|gb|EHJ69509.1|^E-value:3.53241e-72^Score:628	-
HighFive_v1_014424.1	HighFive_v1_014424.1|c.002204	Hit:sp|P08941|ROS1_CHICK^E-value:4e-14^Score:78.6	Hit:sp|P08941|ROS1_CHICK^E-value:6e-14^Score:77.8	Hit:UniRef90_H9J2R5^E-value:2e-43^Score:172	Hit:UniRef90_H9J2R5^E-value:2e-45^Score:177	Hit:gi|357614828|gb|EHJ69302.1|^E-value:2.15663e-41^Score:424	HitName:Pkinase_Tyr^HitAcce:PF07714.13^FullE:5.6e-19^Descrption:Protein_tyrosine_kinase
HighFive_v1_001262.1	HighFive_v1_001262.1|c.007825	Hit:sp|Q62165|DAG1_MOUSE^E-value:2e-16^Score:87.0	Hit:sp|Q62165|DAG1_MOUSE^E-value:2e-17^Score:88.2	Hit:UniRef90_H9IXF1^E-value:3e-171^Score:499	Hit:UniRef90_UPI00034FE827^E-value:0.0^Score:595	Hit:gi|512936012|ref|XP_004933415.1|^E-value:3.95016e-164^Score:1306	HitName:He_PIG^HitAcce:PF05345.8^FullE:1.4e-06^Descrption:Putative_Ig_domain
HighFive_v1_000124.1	HighFive_v1_000124.1|c.012938	Hit:sp|Q6INV3|LRC57_XENLA^E-value:3e-12^Score:67.8	Hit:sp|Q5FVI3|LRC57_RAT^E-value:3e-13^Score:68.2	Hit:UniRef90_H9JDT6^E-value:2e-98^Score:298	Hit:UniRef90_H9JDT6^E-value:1e-100^Score:298	Hit:gi|7638425|gb|AAF65467.1|AF250910_1^E-value:2.46399e-97^Score:759	HitName:LRR_8^HitAcce:PF13855.2^FullE:8.6e-17^Descrption:Leucine_rich_repeat
HighFive_v1_014428.1	HighFive_v1_014428.1|c.006575	-	-	Hit:UniRef90_G6D0T8^E-value:3e-123^Score:406	Hit:UniRef90_G6D0T8^E-value:1e-168^Score:529	Hit:gi|357620854|gb|EHJ72891.1|^E-value:5.00315e-123^Score:1043	-
HighFive_v1_014430.1	HighFive_v1_014430.1|c.001935	Hit:sp|P33316|DUT_HUMAN^E-value:2e-62^Score:213	Hit:sp|P33316|DUT_HUMAN^E-value:4e-68^Score:213	Hit:UniRef90_G6DQG9^E-value:1e-78^Score:258	Hit:UniRef90_G6DQG9^E-value:8e-85^Score:257	Hit:gi|357604622|gb|EHJ64263.1|^E-value:1.92007e-78^Score:658	HitName:dUTPase^HitAcce:PF00692.15^FullE:1.8e-46^Descrption:dUTPase
HighFive_v1_014430.1	HighFive_v1_014430.1|c.009189	Hit:sp|P33316|DUT_HUMAN^E-value:2e-62^Score:213	-	Hit:UniRef90_G6DQG9^E-value:1e-78^Score:258	Hit:UniRef90_UPI0005D0BEF6^E-value:2e-55^Score:182	Hit:gi|357604622|gb|EHJ64263.1|^E-value:1.92007e-78^Score:658	HitName:Fib_alpha^HitAcce:PF08702.6^FullE:0.028^Descrption:Fibrinogen_alpha/beta_chain_family
HighFive_v1_014431.1	HighFive_v1_014431.1|c.000751	Hit:sp|P00125|CY1_BOVIN^E-value:4e-87^Score:276	Hit:sp|P00125|CY1_BOVIN^E-value:8e-111^Score:331	Hit:UniRef90_H9JQ13^E-value:6e-166^Score:482	Hit:UniRef90_H9JQ13^E-value:0.0^Score:525	Hit:gi|163838694|ref|NP_001106230.1|^E-value:2.13162e-166^Score:1245	HitName:Cytochrom_C1^HitAcce:PF02167.11^FullE:6.2e-93^Descrption:Cytochrome_C1_family
HighFive_v1_014432.1	HighFive_v1_014432.1|c.010480	Hit:sp|Q9UJX0|OSGI1_HUMAN^E-value:1e-08^Score:59.3	Hit:sp|Q9UJX0|OSGI1_HUMAN^E-value:8e-09^Score:59.3	Hit:UniRef90_G6CL42^E-value:7e-96^Score:305	Hit:UniRef90_G6CL42^E-value:3e-96^Score:305	Hit:gi|357628955|gb|EHJ78033.1|^E-value:1.11457e-95^Score:780	HitName:Myb_DNA-binding^HitAcce:PF00249.27^FullE:0.089^Descrption:Myb-like_DNA-binding_domain
HighFive_v1_014432.1	HighFive_v1_014432.1|c.010482	Hit:sp|Q9UJX0|OSGI1_HUMAN^E-value:1e-08^Score:59.3	-	Hit:UniRef90_G6CL42^E-value:7e-96^Score:305	-	Hit:gi|357628955|gb|EHJ78033.1|^E-value:1.11457e-95^Score:780	-
HighFive_v1_014434.1	HighFive_v1_014434.1|c.005475	Hit:sp|Q28FC1|UBE2W_XENTR^E-value:2e-76^Score:250	Hit:sp|Q28FC1|UBE2W_XENTR^E-value:4e-84^Score:250	Hit:UniRef90_S4PS73^E-value:3e-92^Score:297	Hit:UniRef90_S4PS73^E-value:8e-101^Score:297	Hit:gi|512897452|ref|XP_004924156.1|^E-value:6.28465e-101^Score:822	HitName:UQ_con^HitAcce:PF00179.22^FullE:1.1e-35^Descrption:Ubiquitin-conjugating_enzyme
HighFive_v1_014435.1	HighFive_v1_014435.1|c.012759	Hit:sp|Q96HW7|INT4_HUMAN^E-value:2e-71^Score:246	Hit:sp|Q96HW7|INT4_HUMAN^E-value:6e-72^Score:246	Hit:UniRef90_H9J1H8^E-value:0.0^Score:656	Hit:UniRef90_H9J1H8^E-value:0.0^Score:656	Hit:gi|512892624|ref|XP_004922977.1|^E-value:0^Score:1694	HitName:HEAT^HitAcce:PF02985.18^FullE:8.1e-08^Descrption:HEAT_repeat
HighFive_v1_014437.1	HighFive_v1_014437.1|c.010974	Hit:sp|Q295Y7|GMPPB_DROPS^E-value:0.0^Score:590	Hit:sp|Q295Y7|GMPPB_DROPS^E-value:0.0^Score:619	Hit:UniRef90_H9JL59^E-value:0.0^Score:690	Hit:UniRef90_H9JL59^E-value:0.0^Score:721	Hit:gi|512927551|ref|XP_004931363.1|^E-value:0^Score:1781	HitName:NTP_transferase^HitAcce:PF00483.19^FullE:4.4e-52^Descrption:Nucleotidyl_transferase
HighFive_v1_014438.1	HighFive_v1_014438.1|c.009565	-	-	Hit:UniRef90_G6CNF8^E-value:0.0^Score:725	Hit:UniRef90_H9IUG9^E-value:0.0^Score:781	Hit:gi|357627578|gb|EHJ77231.1|^E-value:0^Score:1872	HitName:AAA_13^HitAcce:PF13166.2^FullE:0.00076^Descrption:AAA_domain
HighFive_v1_014439.1	HighFive_v1_014439.1|c.010291	Hit:sp|Q9D3D0|TTPAL_MOUSE^E-value:1e-10^Score:66.2	Hit:sp|Q9D3D0|TTPAL_MOUSE^E-value:7e-11^Score:65.9	Hit:UniRef90_UPI00034F920F^E-value:1e-146^Score:431	Hit:UniRef90_UPI00034F920F^E-value:1e-148^Score:431	Hit:gi|512891741|ref|XP_004922758.1|^E-value:1.64155e-146^Score:1107	HitName:CRAL_TRIO^HitAcce:PF00650.16^FullE:1.5e-15^Descrption:CRAL/TRIO_domain
HighFive_v1_014440.1	HighFive_v1_014440.1|c.002506	Hit:sp|O43159|RRP8_HUMAN^E-value:8e-66^Score:224	-	Hit:UniRef90_UPI00034FB2B3^E-value:1e-129^Score:397	-	Hit:gi|512907175|ref|XP_004926378.1|^E-value:1.52206e-129^Score:1019	-
HighFive_v1_014440.1	HighFive_v1_014440.1|c.002512	Hit:sp|O43159|RRP8_HUMAN^E-value:8e-66^Score:224	Hit:sp|O43159|RRP8_HUMAN^E-value:2e-67^Score:227	Hit:UniRef90_UPI00034FB2B3^E-value:1e-129^Score:397	Hit:UniRef90_UPI00034FB2B3^E-value:2e-139^Score:420	Hit:gi|512907175|ref|XP_004926378.1|^E-value:1.52206e-129^Score:1019	HitName:Methyltransf_8^HitAcce:PF05148.11^FullE:9.8e-81^Descrption:Hypothetical_methyltransferase
HighFive_v1_014441.1	HighFive_v1_014441.1|c.001237	Hit:sp|Q6ZN57|ZFP2_HUMAN^E-value:1e-41^Score:160	Hit:sp|Q6ZN57|ZFP2_HUMAN^E-value:8e-42^Score:160	Hit:UniRef90_G6CZA5^E-value:3e-79^Score:270	Hit:UniRef90_G6CZA5^E-value:1e-89^Score:295	Hit:gi|357621676|gb|EHJ73436.1|^E-value:5.21094e-79^Score:688	HitName:zf-C2H2^HitAcce:PF00096.22^FullE:1.1e-20^Descrption:Zinc_finger,_C2H2_type
HighFive_v1_014442.1	HighFive_v1_014442.1|c.006931	-	-	Hit:UniRef90_H9J769^E-value:3e-40^Score:144	Hit:UniRef90_H9J769^E-value:3e-40^Score:144	Hit:gi|357603406|gb|EHJ63749.1|^E-value:5.31338e-29^Score:299	-
HighFive_v1_001264.1	HighFive_v1_001264.1|c.000347	Hit:sp|Q27294|CAZ_DROME^E-value:3e-39^Score:150	-	Hit:UniRef90_UPI00034FFE49^E-value:1e-67^Score:232	-	Hit:gi|512936875|ref|XP_004933626.1|^E-value:1.91637e-67^Score:591	-
HighFive_v1_001264.1	HighFive_v1_001264.1|c.007356	Hit:sp|Q27294|CAZ_DROME^E-value:3e-39^Score:150	Hit:sp|Q27294|CAZ_DROME^E-value:3e-49^Score:173	Hit:UniRef90_UPI00034FFE49^E-value:1e-67^Score:232	Hit:UniRef90_H9JBA1^E-value:2e-86^Score:273	Hit:gi|512936875|ref|XP_004933626.1|^E-value:1.91637e-67^Score:591	HitName:RRM_1^HitAcce:PF00076.18^FullE:7.9e-11^Descrption:RNA_recognition_motif._(a.k.a._RRM,_RBD,_or_RNP_domain)
HighFive_v1_001264.1	HighFive_v1_001264.1|c.000346	Hit:sp|Q27294|CAZ_DROME^E-value:3e-39^Score:150	-	Hit:UniRef90_UPI00034FFE49^E-value:1e-67^Score:232	-	Hit:gi|512936875|ref|XP_004933626.1|^E-value:1.91637e-67^Score:591	-
HighFive_v1_001265.1	HighFive_v1_001265.1|c.006713	Hit:sp|Q27294|CAZ_DROME^E-value:1e-37^Score:152	Hit:sp|Q27294|CAZ_DROME^E-value:8e-50^Score:172	Hit:UniRef90_UPI00034FFE49^E-value:3e-62^Score:230	Hit:UniRef90_H9JBA1^E-value:2e-82^Score:260	Hit:gi|512936875|ref|XP_004933626.1|^E-value:4.0343e-62^Score:587	HitName:RRM_1^HitAcce:PF00076.18^FullE:4.1e-11^Descrption:RNA_recognition_motif._(a.k.a._RRM,_RBD,_or_RNP_domain)
HighFive_v1_001265.1	HighFive_v1_001265.1|c.006707	Hit:sp|Q27294|CAZ_DROME^E-value:1e-37^Score:152	-	Hit:UniRef90_UPI00034FFE49^E-value:3e-62^Score:230	-	Hit:gi|512936875|ref|XP_004933626.1|^E-value:4.0343e-62^Score:587	-
HighFive_v1_001265.1	HighFive_v1_001265.1|c.006714	Hit:sp|Q27294|CAZ_DROME^E-value:1e-37^Score:152	-	Hit:UniRef90_UPI00034FFE49^E-value:3e-62^Score:230	-	Hit:gi|512936875|ref|XP_004933626.1|^E-value:4.0343e-62^Score:587	-
HighFive_v1_001265.1	HighFive_v1_001265.1|c.006715	Hit:sp|Q27294|CAZ_DROME^E-value:1e-37^Score:152	-	Hit:UniRef90_UPI00034FFE49^E-value:3e-62^Score:230	-	Hit:gi|512936875|ref|XP_004933626.1|^E-value:4.0343e-62^Score:587	-
HighFive_v1_014447.1	HighFive_v1_014447.1|c.003914	Hit:sp|P56634|AMY_TENMO^E-value:1e-71^Score:230	Hit:sp|P56634|AMY_TENMO^E-value:1e-71^Score:230	Hit:UniRef90_F6K706^E-value:1e-108^Score:330	Hit:UniRef90_F6K706^E-value:1e-108^Score:330	Hit:gi|156968285|gb|ABU98614.1|^E-value:2.31618e-112^Score:873	HitName:Alpha-amylase^HitAcce:PF00128.20^FullE:2.6e-08^Descrption:Alpha_amylase,_catalytic_domain
HighFive_v1_014450.1	HighFive_v1_014450.1|c.001142	Hit:sp|Q80ZD9|AMGO2_MOUSE^E-value:4e-07^Score:56.2	Hit:sp|O94898|LRIG2_HUMAN^E-value:7e-12^Score:69.3	Hit:UniRef90_H9J3T4^E-value:3e-73^Score:255	Hit:UniRef90_H9J3T4^E-value:3e-90^Score:294	Hit:gi|512897753|ref|XP_004924230.1|^E-value:4.80249e-73^Score:652	HitName:LRR_8^HitAcce:PF13855.2^FullE:3.1e-35^Descrption:Leucine_rich_repeat
HighFive_v1_014451.1	HighFive_v1_014451.1|c.002122	Hit:sp|Q920Q8|NS1BP_MOUSE^E-value:1e-23^Score:102	Hit:sp|Q920Q8|NS1BP_MOUSE^E-value:2e-25^Score:107	Hit:UniRef90_G6DAA4^E-value:8e-58^Score:195	Hit:UniRef90_G6DAA4^E-value:4e-61^Score:203	Hit:gi|357615281|gb|EHJ69573.1|^E-value:1.15359e-57^Score:495	HitName:Kelch_1^HitAcce:PF01344.21^FullE:1.4e-34^Descrption:Kelch_motif
HighFive_v1_014452.1	HighFive_v1_014452.1|c.005126	Hit:sp|Q6P4Q7|CNNM4_HUMAN^E-value:2e-39^Score:144	Hit:sp|Q6P4Q7|CNNM4_HUMAN^E-value:2e-39^Score:144	Hit:UniRef90_G6CZ67^E-value:5e-60^Score:207	Hit:UniRef90_G6CZ67^E-value:4e-60^Score:207	Hit:gi|357621730|gb|EHJ73464.1|^E-value:6.95781e-60^Score:526	HitName:DUF21^HitAcce:PF01595.16^FullE:2.4e-06^Descrption:Domain_of_unknown_function_DUF21
HighFive_v1_014453.1	HighFive_v1_014453.1|c.002287	-	-	Hit:UniRef90_J9LP86^E-value:5e-18^Score:89.7	Hit:UniRef90_J9LP86^E-value:2e-18^Score:89.4	Hit:gi|675389143|gb|KFM82040.1|^E-value:3.83083e-17^Score:212	HitName:zf-UBR^HitAcce:PF02207.16^FullE:0.0077^Descrption:Putative_zinc_finger_in_N-recognin_(UBR_box)
HighFive_v1_014455.1	HighFive_v1_014455.1|c.006186	Hit:sp|O02833|ALS_PAPHA^E-value:8e-16^Score:85.9	Hit:sp|F7D3V9|LGR5_XENTR^E-value:1e-20^Score:100	Hit:UniRef90_G6DS52^E-value:0.0^Score:770	Hit:UniRef90_UPI0005D055D7^E-value:0.0^Score:807	Hit:gi|357603260|gb|EHJ63681.1|^E-value:0^Score:1989	HitName:LRR_8^HitAcce:PF13855.2^FullE:3e-51^Descrption:Leucine_rich_repeat
HighFive_v1_014456.1	HighFive_v1_014456.1|c.010223	Hit:sp|Q9Y2L5|TPPC8_HUMAN^E-value:7e-14^Score:75.1	Hit:sp|Q9Y2L5|TPPC8_HUMAN^E-value:7e-14^Score:75.1	Hit:UniRef90_H9J1T6^E-value:2e-107^Score:348	Hit:UniRef90_H9J1T6^E-value:1e-107^Score:348	Hit:gi|512923284|ref|XP_004930317.1|^E-value:9.86978e-107^Score:886	HitName:TRAPPC9-Trs120^HitAcce:PF08626.7^FullE:7.7e-06^Descrption:Transport_protein_Trs120_or_TRAPPC9,_TRAPP_II_complex_subunit
HighFive_v1_014457.1	HighFive_v1_014457.1|c.004221	-	-	Hit:UniRef90_H9JHV8^E-value:5e-100^Score:331	Hit:UniRef90_UPI00034FB042^E-value:1e-07^Score:59.3	Hit:gi|443708649|gb|ELU03694.1|^E-value:1.5448e-59^Score:560	HitName:CK2S^HitAcce:PF15011.2^FullE:0.015^Descrption:Casein_Kinase_2_substrate
HighFive_v1_014457.1	HighFive_v1_014457.1|c.004220	-	-	Hit:UniRef90_H9JHV8^E-value:5e-100^Score:331	Hit:UniRef90_H9JR57^E-value:2e-69^Score:231	Hit:gi|443708649|gb|ELU03694.1|^E-value:1.5448e-59^Score:560	HitName:Sec8_exocyst^HitAcce:PF04048.10^FullE:0.071^Descrption:Sec8_exocyst_complex_component_specific_domain
HighFive_v1_014459.1	HighFive_v1_014459.1|c.006732	-	-	Hit:UniRef90_H9JHC0^E-value:2e-158^Score:466	Hit:UniRef90_H9JHC0^E-value:0.0^Score:549	Hit:gi|512929015|ref|XP_004931721.1|^E-value:3.3708e-158^Score:1200	-
HighFive_v1_014459.1	HighFive_v1_014459.1|c.006731	-	-	Hit:UniRef90_H9JHC0^E-value:2e-158^Score:466	-	Hit:gi|512929015|ref|XP_004931721.1|^E-value:3.3708e-158^Score:1200	HitName:SMN^HitAcce:PF06003.8^FullE:0.13^Descrption:Survival_motor_neuron_protein_(SMN)
HighFive_v1_014460.1	HighFive_v1_014460.1|c.013173	Hit:sp|Q9NPF5|DMAP1_HUMAN^E-value:3e-140^Score:424	Hit:sp|Q9NPF5|DMAP1_HUMAN^E-value:7e-150^Score:442	Hit:UniRef90_G6DEP6^E-value:0.0^Score:810	Hit:UniRef90_G6DEP6^E-value:0.0^Score:860	Hit:gi|357612495|gb|EHJ68029.1|^E-value:0^Score:2092	HitName:DMAP1^HitAcce:PF05499.8^FullE:3.3e-69^Descrption:DNA_methyltransferase_1-associated_protein_1_(DMAP1)
HighFive_v1_014462.1	HighFive_v1_014462.1|c.000609	Hit:sp|O02464|OPS1_MANSE^E-value:0.0^Score:659	Hit:sp|O02464|OPS1_MANSE^E-value:0.0^Score:688	Hit:UniRef90_A0A0A7DWF4^E-value:0.0^Score:695	Hit:UniRef90_A0A0A7DWF4^E-value:0.0^Score:726	Hit:gi|557955897|gb|AHA48184.1|^E-value:0^Score:1732	HitName:7tm_1^HitAcce:PF00001.17^FullE:4.7e-53^Descrption:7_transmembrane_receptor_(rhodopsin_family)
HighFive_v1_014464.1	HighFive_v1_014464.1|c.001584	Hit:sp|Q9HAV4|XPO5_HUMAN^E-value:2e-109^Score:369	Hit:sp|Q9HAV4|XPO5_HUMAN^E-value:2e-129^Score:420	Hit:UniRef90_UPI00034FD9E7^E-value:0.0^Score:977	Hit:UniRef90_UPI0005D0CDE4^E-value:0.0^Score:1089	Hit:gi|512913934|ref|XP_004928015.1|^E-value:0^Score:2525	HitName:Xpo1^HitAcce:PF08389.8^FullE:3.2e-30^Descrption:Exportin_1-like_protein
HighFive_v1_014468.1	HighFive_v1_014468.1|c.005949	Hit:sp|Q9VCY8|ADRL_DROME^E-value:0.0^Score:575	Hit:sp|Q9VCY8|ADRL_DROME^E-value:0.0^Score:624	Hit:UniRef90_H9JIR7^E-value:0.0^Score:690	Hit:UniRef90_H9JIR7^E-value:0.0^Score:775	Hit:gi|357614608|gb|EHJ69172.1|^E-value:0^Score:1591	HitName:HlyIII^HitAcce:PF03006.16^FullE:3e-76^Descrption:Haemolysin-III_related
HighFive_v1_014470.1	HighFive_v1_014470.1|c.011383	-	-	Hit:UniRef90_UPI00034F8430^E-value:1e-47^Score:179	Hit:UniRef90_UPI00034F8430^E-value:1e-73^Score:252	Hit:gi|512918179|ref|XP_004929069.1|^E-value:1.67072e-47^Score:453	HitName:Rootletin^HitAcce:PF15035.2^FullE:0.032^Descrption:Ciliary_rootlet_component,_centrosome_cohesion
HighFive_v1_014472.1	HighFive_v1_014472.1|c.011363	-	-	Hit:UniRef90_S4P5D1^E-value:1e-86^Score:268	Hit:UniRef90_S4P5D1^E-value:1e-86^Score:268	Hit:gi|512911619|ref|XP_004927457.1|^E-value:7.33323e-79^Score:679	-
HighFive_v1_014473.1	HighFive_v1_014473.1|c.012796	-	-	Hit:UniRef90_H9JE35^E-value:0.0^Score:632	Hit:UniRef90_H9JE35^E-value:0.0^Score:632	Hit:gi|512915830|ref|XP_004928484.1|^E-value:0^Score:1630	-
HighFive_v1_014474.1	HighFive_v1_014474.1|c.001503	Hit:sp|P17886|CRN_DROME^E-value:0.0^Score:1057	Hit:sp|P17886|CRN_DROME^E-value:0.0^Score:1119	Hit:UniRef90_A0A088ML72^E-value:0.0^Score:1275	Hit:UniRef90_A0A088ML72^E-value:0.0^Score:1379	Hit:gi|157123075|ref|XP_001653815.1|^E-value:0^Score:2883	HitName:HAT^HitAcce:PF02184.12^FullE:4.3e-43^Descrption:HAT_(Half-A-TPR)_repeat
HighFive_v1_001269.1	HighFive_v1_001269.1|c.009706	-	-	-	-	-	HitName:DUF4926^HitAcce:PF16277.1^FullE:0.14^Descrption:Domain_of_unknown_function_(DUF4926)
HighFive_v1_014478.1	HighFive_v1_014478.1|c.010178	Hit:sp|Q08CI4|CCYL1_DANRE^E-value:4e-140^Score:423	Hit:sp|Q08CI4|CCYL1_DANRE^E-value:2e-146^Score:423	Hit:UniRef90_H9J8X7^E-value:0.0^Score:688	Hit:UniRef90_H9J8X7^E-value:0.0^Score:688	Hit:gi|512918847|ref|XP_004929232.1|^E-value:0^Score:1776	HitName:Cyclin_N^HitAcce:PF00134.19^FullE:2.8e-15^Descrption:Cyclin,_N-terminal_domain
HighFive_v1_014481.1	HighFive_v1_014481.1|c.002302	Hit:sp|P34611|NCL1_CAEEL^E-value:1e-52^Score:197	Hit:sp|Q8MQJ9|BRAT_DROME^E-value:2e-55^Score:206	Hit:UniRef90_G6CJ53^E-value:0.0^Score:827	Hit:UniRef90_G6CJ53^E-value:0.0^Score:994	Hit:gi|357630922|gb|EHJ78730.1|^E-value:0^Score:2137	HitName:NHL^HitAcce:PF01436.17^FullE:1.4e-27^Descrption:NHL_repeat
HighFive_v1_014483.1	HighFive_v1_014483.1|c.005510	Hit:sp|Q29L39|POE_DROPS^E-value:0.0^Score:756	-	Hit:UniRef90_UPI0003502CB2^E-value:0.0^Score:1651	-	Hit:gi|512917049|ref|XP_004928791.1|^E-value:0^Score:4276	HitName:Cas_NE0113^HitAcce:PF09623.6^FullE:0.071^Descrption:CRISPR-associated_protein_NE0113_(Cas_NE0113)
HighFive_v1_014483.1	HighFive_v1_014483.1|c.005511	Hit:sp|Q29L39|POE_DROPS^E-value:0.0^Score:756	Hit:sp|Q5T4S7|UBR4_HUMAN^E-value:0.0^Score:859	Hit:UniRef90_UPI0003502CB2^E-value:0.0^Score:1651	Hit:UniRef90_H9JEF9^E-value:0.0^Score:1751	Hit:gi|512917049|ref|XP_004928791.1|^E-value:0^Score:4276	HitName:DZR^HitAcce:PF12773.3^FullE:1.1^Descrption:Double_zinc_ribbon
HighFive_v1_014484.1	HighFive_v1_014484.1|c.006157	-	-	-	-	-	HitName:TMEM213^HitAcce:PF15192.2^FullE:2.8^Descrption:TMEM213_family
HighFive_v1_014487.1	HighFive_v1_014487.1|c.010832	-	-	Hit:UniRef90_UPI00034F2C68^E-value:6e-43^Score:157	Hit:UniRef90_UPI00034F2C68^E-value:5e-43^Score:157	Hit:gi|512898534|ref|XP_004924422.1|^E-value:8.47421e-43^Score:397	-
HighFive_v1_014489.1	HighFive_v1_014489.1|c.010916	Hit:sp|O17040|HACD_CAEEL^E-value:1e-45^Score:162	Hit:sp|Q9D3B1|HACD2_MOUSE^E-value:9e-56^Score:184	Hit:UniRef90_G6D9T8^E-value:1e-104^Score:321	Hit:UniRef90_G6D9T8^E-value:3e-128^Score:373	Hit:gi|357615592|gb|EHJ69738.1|^E-value:1.51682e-104^Score:822	HitName:PTPLA^HitAcce:PF04387.10^FullE:3.7e-57^Descrption:Protein_tyrosine_phosphatase-like_protein,_PTPLA
HighFive_v1_014490.1	HighFive_v1_014490.1|c.005072	Hit:sp|Q5REN2|PSA1_PONAB^E-value:7e-119^Score:355	Hit:sp|Q5REN2|PSA1_PONAB^E-value:9e-123^Score:358	Hit:UniRef90_I4DL81^E-value:1e-172^Score:497	Hit:UniRef90_I4DL81^E-value:0.0^Score:517	Hit:gi|389610119|dbj|BAM18671.1|^E-value:1.56304e-172^Score:1280	HitName:Proteasome^HitAcce:PF00227.22^FullE:6.3e-52^Descrption:Proteasome_subunit
HighFive_v1_014491.1	HighFive_v1_014491.1|c.003538	Hit:sp|P26352|TYB12_ONCMY^E-value:4e-06^Score:48.9	Hit:sp|P26352|TYB12_ONCMY^E-value:1e-07^Score:49.3	Hit:UniRef90_Q1HPK4^E-value:7e-77^Score:247	Hit:UniRef90_Q1HPK4^E-value:1e-81^Score:247	Hit:gi|289900835|gb|ADD21558.1|^E-value:4.8739e-82^Score:666	HitName:Thymosin^HitAcce:PF01290.16^FullE:3e-47^Descrption:Thymosin_beta-4_family
HighFive_v1_014492.1	HighFive_v1_014492.1|c.001380	Hit:sp|Q1HE00|EIF3G_BOMMO^E-value:9e-154^Score:440	Hit:sp|Q1HE00|EIF3G_BOMMO^E-value:6e-157^Score:445	Hit:UniRef90_UPI0005D0A9DA^E-value:4e-167^Score:479	Hit:UniRef90_UPI0005D0A9DA^E-value:3e-179^Score:507	Hit:gi|389609257|dbj|BAM18240.1|^E-value:2.45996e-158^Score:1175	HitName:eIF3g^HitAcce:PF12353.4^FullE:2.3e-41^Descrption:Eukaryotic_translation_initiation_factor_3_subunit_G
HighFive_v1_014493.1	HighFive_v1_014493.1|c.000303	Hit:sp|Q6NRY2|NOL6_XENLA^E-value:2e-150^Score:483	Hit:sp|Q6NRY2|NOL6_XENLA^E-value:0.0^Score:565	Hit:UniRef90_H9JCB7^E-value:0.0^Score:1140	Hit:UniRef90_H9JCB7^E-value:0.0^Score:1225	Hit:gi|512901131|ref|XP_004925060.1|^E-value:0^Score:2948	HitName:Nrap^HitAcce:PF03813.10^FullE:4.2e-209^Descrption:Nrap_protein
HighFive_v1_014496.1	HighFive_v1_014496.1|c.001726	Hit:sp|Q5ZIG3|S2546_CHICK^E-value:3e-76^Score:258	Hit:sp|Q5ZIG3|S2546_CHICK^E-value:3e-80^Score:259	Hit:UniRef90_S4PS34^E-value:0.0^Score:727	Hit:UniRef90_S4PS34^E-value:0.0^Score:727	Hit:gi|357630518|gb|EHJ78577.1|^E-value:0^Score:1861	HitName:Mito_carr^HitAcce:PF00153.23^FullE:2.2e-12^Descrption:Mitochondrial_carrier_protein
HighFive_v1_014497.1	HighFive_v1_014497.1|c.007593	Hit:sp|P08953|TOLL_DROME^E-value:2e-13^Score:72.8	Hit:sp|P08953|TOLL_DROME^E-value:2e-13^Score:72.8	Hit:UniRef90_E7ELW1^E-value:2e-139^Score:432	Hit:UniRef90_E7ELW1^E-value:2e-139^Score:432	Hit:gi|318104931|gb|ADV41489.1|^E-value:3.64656e-139^Score:1110	HitName:LRR_4^HitAcce:PF12799.3^FullE:0.044^Descrption:Leucine_Rich_repeats_(2_copies)
HighFive_v1_014498.1	HighFive_v1_014498.1|c.005717	-	-	Hit:UniRef90_H9JEX4^E-value:2e-82^Score:281	Hit:UniRef90_UPI00034FB704^E-value:2e-91^Score:307	Hit:gi|512892550|ref|XP_004922959.1|^E-value:3.16167e-82^Score:719	HitName:PH_12^HitAcce:PF16457.1^FullE:0.43^Descrption:Pleckstrin_homology_domain
HighFive_v1_014500.1	HighFive_v1_014500.1|c.004689	Hit:sp|Q9WUP7|UCHL5_MOUSE^E-value:7e-71^Score:224	Hit:sp|Q9WUP7|UCHL5_MOUSE^E-value:6e-71^Score:224	Hit:UniRef90_G6DIN8^E-value:4e-107^Score:322	Hit:UniRef90_G6DIN8^E-value:3e-107^Score:322	Hit:gi|357609741|gb|EHJ66626.1|^E-value:5.6163e-107^Score:824	HitName:Peptidase_C12^HitAcce:PF01088.17^FullE:7.4e-32^Descrption:Ubiquitin_carboxyl-terminal_hydrolase,_family_1
HighFive_v1_014501.1	HighFive_v1_014501.1|c.002357	Hit:sp|Q5BK46|RNH1_RAT^E-value:2e-39^Score:150	Hit:sp|Q5BK46|RNH1_RAT^E-value:4e-43^Score:150	Hit:UniRef90_S4PDR7^E-value:3e-64^Score:219	Hit:UniRef90_S4PDR7^E-value:6e-70^Score:219	Hit:gi|512892585|ref|XP_004922968.1|^E-value:9.29057e-61^Score:552	HitName:RNase_H^HitAcce:PF00075.20^FullE:3.6e-39^Descrption:RNase_H
HighFive_v1_014504.1	HighFive_v1_014504.1|c.003083	Hit:sp|Q9VVI9|CHMP5_DROME^E-value:3e-99^Score:309	Hit:sp|Q9VVI9|CHMP5_DROME^E-value:1e-123^Score:358	Hit:UniRef90_H9IYY5^E-value:7e-124^Score:377	Hit:UniRef90_H9IYY5^E-value:8e-151^Score:431	Hit:gi|512926615|ref|XP_004931130.1|^E-value:1.1354e-123^Score:969	HitName:Snf7^HitAcce:PF03357.17^FullE:9.7e-49^Descrption:Snf7
HighFive_v1_001273.1	HighFive_v1_001273.1|c.002184	-	-	-	-	-	-
HighFive_v1_014507.1	HighFive_v1_014507.1|c.005671	Hit:sp|Q27802|DYHC2_TRIGR^E-value:1e-06^Score:50.1	Hit:sp|Q27802|DYHC2_TRIGR^E-value:4e-11^Score:63.5	Hit:UniRef90_H9IUI3^E-value:4e-26^Score:112	Hit:UniRef90_H9IUI3^E-value:6e-31^Score:125	Hit:gi|357607279|gb|EHJ65434.1|^E-value:2.55142e-17^Score:216	HitName:AAA_9^HitAcce:PF12781.3^FullE:3.6e-16^Descrption:ATP-binding_dynein_motor_region_D5
HighFive_v1_014509.1	HighFive_v1_014509.1|c.000721	Hit:sp|Q6GLT8|FAHD2_XENLA^E-value:8e-85^Score:266	Hit:sp|Q6GLT8|FAHD2_XENLA^E-value:8e-85^Score:266	Hit:UniRef90_UPI0005D0817F^E-value:3e-142^Score:418	Hit:UniRef90_UPI0005D0817F^E-value:2e-142^Score:418	Hit:gi|160333413|ref|NP_001103763.1|^E-value:5.59559e-139^Score:1053	HitName:FAA_hydrolase^HitAcce:PF01557.14^FullE:1.3e-67^Descrption:Fumarylacetoacetate_(FAA)_hydrolase_family
HighFive_v1_014510.1	HighFive_v1_014510.1|c.003325	Hit:sp|Q4QY64|ATAD5_MOUSE^E-value:2e-25^Score:119	Hit:sp|Q4QY64|ATAD5_MOUSE^E-value:2e-28^Score:129	Hit:UniRef90_UPI0005D0AA02^E-value:0.0^Score:626	Hit:UniRef90_UPI0005D0AA02^E-value:0.0^Score:837	Hit:gi|357628387|gb|EHJ77735.1|^E-value:6.54346e-32^Score:367	HitName:AAA_22^HitAcce:PF13401.2^FullE:1.5e-06^Descrption:AAA_domain
HighFive_v1_014512.1	HighFive_v1_014512.1|c.006199	Hit:sp|C1JE15|SCLXB_HELVI^E-value:1e-59^Score:191	Hit:sp|C1JE15|SCLXB_HELVI^E-value:1e-59^Score:191	Hit:UniRef90_C1JE15^E-value:8e-58^Score:191	Hit:UniRef90_C1JE15^E-value:7e-58^Score:191	Hit:gi|261277877|sp|C1JE15.1|SCLXB_HELVI^E-value:1.23435e-57^Score:485	HitName:Trypsin^HitAcce:PF00089.22^FullE:6.7e-10^Descrption:Trypsin
HighFive_v1_014514.1	HighFive_v1_014514.1|c.005323	-	Hit:sp|Q5RJH6|SMG7_MOUSE^E-value:1e-08^Score:60.5	Hit:UniRef90_H9JEJ6^E-value:7e-54^Score:200	Hit:UniRef90_H9JEJ6^E-value:6e-83^Score:281	Hit:gi|357622107|gb|EHJ73708.1|^E-value:1.19754e-52^Score:501	HitName:EST1_DNA_bind^HitAcce:PF10373.5^FullE:3.7e-12^Descrption:Est1_DNA/RNA_binding_domain
HighFive_v1_014515.1	HighFive_v1_014515.1|c.003289	Hit:sp|Q8WYP5|ELYS_HUMAN^E-value:2e-48^Score:189	Hit:sp|Q5U249|ELYS_XENLA^E-value:1e-58^Score:221	Hit:UniRef90_H9JRE0^E-value:0.0^Score:979	Hit:UniRef90_H9JRE0^E-value:0.0^Score:1016	Hit:gi|512933957|ref|XP_004932919.1|^E-value:0^Score:2535	HitName:ELYS^HitAcce:PF13934.2^FullE:3.4e-44^Descrption:Nuclear_pore_complex_assembly
HighFive_v1_014516.1	HighFive_v1_014516.1|c.003180	Hit:sp|Q54GD8|PX24C_DICDI^E-value:2e-17^Score:84.7	Hit:sp|Q54GD8|PX24C_DICDI^E-value:2e-23^Score:97.1	Hit:UniRef90_G6CRZ1^E-value:3e-98^Score:304	Hit:UniRef90_G6CRZ1^E-value:1e-113^Score:332	Hit:gi|357625583|gb|EHJ75982.1|^E-value:4.91617e-98^Score:778	HitName:Mpv17_PMP22^HitAcce:PF04117.8^FullE:3e-16^Descrption:Mpv17_/_PMP22_family
HighFive_v1_014517.1	HighFive_v1_014517.1|c.011502	Hit:sp|P37287|PIGA_HUMAN^E-value:7e-167^Score:489	Hit:sp|P37287|PIGA_HUMAN^E-value:2e-168^Score:489	Hit:UniRef90_UPI0005D0B4CE^E-value:0.0^Score:787	Hit:UniRef90_UPI0005D0B4CE^E-value:0.0^Score:787	Hit:gi|512912825|ref|XP_004927750.1|^E-value:0^Score:1943	HitName:PIGA^HitAcce:PF08288.8^FullE:4.1e-40^Descrption:PIGA_(GPI_anchor_biosynthesis)
HighFive_v1_014519.1	HighFive_v1_014519.1|c.006086	Hit:sp|P54939|TLN1_CHICK^E-value:0.0^Score:653	Hit:sp|P26039|TLN1_MOUSE^E-value:0.0^Score:748	Hit:UniRef90_UPI0005D074AE^E-value:0.0^Score:1041	Hit:UniRef90_UPI0005D074AE^E-value:0.0^Score:1160	Hit:gi|646715708|gb|KDR19212.1|^E-value:0^Score:2361	HitName:VBS^HitAcce:PF08913.6^FullE:4.8e-34^Descrption:Vinculin_Binding_Site
HighFive_v1_014521.1	HighFive_v1_014521.1|c.001641	-	-	Hit:UniRef90_UPI0005D0692C^E-value:1e-54^Score:189	Hit:UniRef90_UPI0005D0692C^E-value:2e-62^Score:209	Hit:gi|357621258|gb|EHJ73152.1|^E-value:7.40683e-27^Score:288	HitName:DUF4678^HitAcce:PF15727.1^FullE:0.088^Descrption:Domain_of_unknown_function_(DUF4678)
HighFive_v1_014522.1	HighFive_v1_014522.1|c.007898	Hit:sp|P22468|GDL_DROME^E-value:2e-50^Score:169	Hit:sp|P22468|GDL_DROME^E-value:8e-51^Score:167	Hit:UniRef90_H9ISQ9^E-value:2e-102^Score:306	Hit:UniRef90_H9ISQ9^E-value:2e-103^Score:306	Hit:gi|512929985|ref|XP_004931958.1|^E-value:3.39696e-102^Score:783	HitName:DGCR6^HitAcce:PF07324.7^FullE:2.2e-60^Descrption:DiGeorge_syndrome_critical_region_6_(DGCR6)_protein
HighFive_v1_014523.1	HighFive_v1_014523.1|c.001941	Hit:sp|Q7M767|UB2V2_RAT^E-value:1e-70^Score:229	Hit:sp|Q7M767|UB2V2_RAT^E-value:4e-76^Score:229	Hit:UniRef90_H9JQJ7^E-value:2e-94^Score:295	Hit:UniRef90_H9JQJ7^E-value:2e-100^Score:295	Hit:gi|357619274|gb|EHJ71918.1|^E-value:8.04716e-96^Score:766	HitName:UQ_con^HitAcce:PF00179.22^FullE:5.4e-18^Descrption:Ubiquitin-conjugating_enzyme
HighFive_v1_014525.1	HighFive_v1_014525.1|c.013287	Hit:sp|Q8HXW8|PEX10_MACFA^E-value:1e-30^Score:123	Hit:sp|Q8HXW8|PEX10_MACFA^E-value:6e-31^Score:123	Hit:UniRef90_UPI0005D09795^E-value:4e-144^Score:419	Hit:UniRef90_UPI0005D09795^E-value:7e-151^Score:435	Hit:gi|357623174|gb|EHJ74431.1|^E-value:1.92391e-141^Score:1061	HitName:Pex2_Pex12^HitAcce:PF04757.10^FullE:2.2e-10^Descrption:Pex2_/_Pex12_amino_terminal_region
HighFive_v1_014526.1	HighFive_v1_014526.1|c.012014	Hit:sp|Q0VA04|SMG8_XENTR^E-value:3e-38^Score:152	Hit:sp|Q0VA04|SMG8_XENTR^E-value:1e-39^Score:156	Hit:UniRef90_G6CML1^E-value:0.0^Score:531	Hit:UniRef90_G6CML1^E-value:0.0^Score:553	Hit:gi|357628054|gb|EHJ77515.1|^E-value:0^Score:1368	HitName:DUF2146^HitAcce:PF10220.5^FullE:5e-72^Descrption:Uncharacterized_conserved_protein_(DUF2146)
HighFive_v1_014527.1	HighFive_v1_014527.1|c.008619	-	-	Hit:UniRef90_H9J2K9^E-value:2e-167^Score:495	Hit:UniRef90_H9J2K9^E-value:5e-170^Score:495	Hit:gi|512922940|ref|XP_004930238.1|^E-value:3.10546e-167^Score:1275	-
HighFive_v1_014528.1	HighFive_v1_014528.1|c.002285	Hit:sp|Q5BJ78|BSDC1_XENTR^E-value:2e-19^Score:90.5	Hit:sp|Q5BJ78|BSDC1_XENTR^E-value:2e-23^Score:100	Hit:UniRef90_G6CLD1^E-value:2e-94^Score:293	Hit:UniRef90_G6CLD1^E-value:6e-110^Score:330	Hit:gi|357628732|gb|EHJ77949.1|^E-value:3.17912e-94^Score:749	HitName:BSD^HitAcce:PF03909.13^FullE:1.6e-09^Descrption:BSD_domain
HighFive_v1_014530.1	HighFive_v1_014530.1|c.007632	Hit:sp|Q5VZK9|LR16A_HUMAN^E-value:5e-36^Score:143	Hit:sp|Q5VZK9|LR16A_HUMAN^E-value:5e-37^Score:144	Hit:UniRef90_UPI0003502D34^E-value:6e-146^Score:446	Hit:UniRef90_UPI0003502D34^E-value:4e-147^Score:446	Hit:gi|512928602|ref|XP_004931618.1|^E-value:9.43849e-146^Score:1148	HitName:Myosin_TH1^HitAcce:PF06017.9^FullE:0.11^Descrption:Unconventional_myosin_tail,_actin-_and_lipid-binding
HighFive_v1_014535.1	HighFive_v1_014535.1|c.004186	Hit:sp|P11441|UBL4A_HUMAN^E-value:2e-16^Score:79.7	Hit:sp|P11441|UBL4A_HUMAN^E-value:2e-17^Score:79.0	Hit:UniRef90_UPI0005D0B528^E-value:3e-59^Score:199	Hit:UniRef90_UPI0005D0B528^E-value:3e-62^Score:199	Hit:gi|357613959|gb|EHJ68808.1|^E-value:1.37065e-53^Score:470	HitName:ubiquitin^HitAcce:PF00240.19^FullE:1.2e-13^Descrption:Ubiquitin_family
HighFive_v1_001277.1	HighFive_v1_001277.1|c.007637	Hit:sp|Q9VDT6|MRM2_DROME^E-value:3e-77^Score:248	Hit:sp|Q9VDT6|MRM2_DROME^E-value:3e-80^Score:248	Hit:UniRef90_H9JC35^E-value:4e-148^Score:434	Hit:UniRef90_H9JC35^E-value:5e-152^Score:434	Hit:gi|512932253|ref|XP_004932500.1|^E-value:3.29335e-151^Score:1139	HitName:FtsJ^HitAcce:PF01728.15^FullE:3.7e-46^Descrption:FtsJ-like_methyltransferase
HighFive_v1_001278.1	HighFive_v1_001278.1|c.002891	Hit:sp|Q9VDT6|MRM2_DROME^E-value:4e-31^Score:124	Hit:sp|Q9VDT6|MRM2_DROME^E-value:2e-31^Score:117	Hit:UniRef90_H9JC35^E-value:5e-74^Score:241	Hit:UniRef90_H9JC35^E-value:2e-74^Score:232	Hit:gi|512932253|ref|XP_004932500.1|^E-value:9.71428e-15^Score:203	HitName:FtsJ^HitAcce:PF01728.15^FullE:6.6e-22^Descrption:FtsJ-like_methyltransferase
HighFive_v1_014541.1	HighFive_v1_014541.1|c.010083	-	-	Hit:UniRef90_UPI0003502824^E-value:5e-07^Score:55.1	Hit:UniRef90_UPI0003502824^E-value:6e-13^Score:70.5	Hit:gi|512928956|ref|XP_004931707.1|^E-value:7.8324e-07^Score:131	HitName:PTPlike_phytase^HitAcce:PF14566.2^FullE:0.01^Descrption:Inositol_hexakisphosphate
HighFive_v1_014542.1	HighFive_v1_014542.1|c.013598	Hit:sp|Q5GLH2|TRIB2_BOVIN^E-value:3e-91^Score:286	Hit:sp|Q5GLH2|TRIB2_BOVIN^E-value:2e-96^Score:295	Hit:UniRef90_UPI00034F50C0^E-value:0.0^Score:566	Hit:UniRef90_UPI00034F50C0^E-value:0.0^Score:566	Hit:gi|512918674|ref|XP_004929190.1|^E-value:0^Score:1459	HitName:Pkinase^HitAcce:PF00069.21^FullE:7e-34^Descrption:Protein_kinase_domain
HighFive_v1_014543.1	HighFive_v1_014543.1|c.011248	Hit:sp|Q8BWF0|SSDH_MOUSE^E-value:2e-164^Score:492	Hit:sp|Q8BWF0|SSDH_MOUSE^E-value:7e-168^Score:492	Hit:UniRef90_UPI00034F31E9^E-value:0.0^Score:805	Hit:UniRef90_UPI00034F31E9^E-value:0.0^Score:803	Hit:gi|512932836|ref|XP_004932642.1|^E-value:0^Score:2078	HitName:Aldedh^HitAcce:PF00171.18^FullE:7.9e-160^Descrption:Aldehyde_dehydrogenase_family
HighFive_v1_014544.1	HighFive_v1_014544.1|c.007146	Hit:sp|Q969U7|PSMG2_HUMAN^E-value:1e-42^Score:154	Hit:sp|Q969U7|PSMG2_HUMAN^E-value:2e-43^Score:153	Hit:UniRef90_UPI0005D0A532^E-value:9e-104^Score:316	Hit:UniRef90_UPI0005D0A532^E-value:3e-105^Score:316	Hit:gi|512927377|ref|XP_004931319.1|^E-value:1.3993e-102^Score:802	HitName:PAC2^HitAcce:PF09754.5^FullE:1.1e-19^Descrption:PAC2_family
HighFive_v1_014545.1	HighFive_v1_014545.1|c.011993	Hit:sp|Q5ZJE4|CL049_CHICK^E-value:1e-47^Score:171	Hit:sp|Q5ZJE4|CL049_CHICK^E-value:3e-51^Score:171	Hit:UniRef90_G6DRY9^E-value:8e-106^Score:329	Hit:UniRef90_G6DRY9^E-value:1e-111^Score:329	Hit:gi|357603409|gb|EHJ63752.1|^E-value:1.30026e-105^Score:843	HitName:DUF2054^HitAcce:PF10218.5^FullE:1.9e-44^Descrption:Uncharacterized_conserved_protein_(DUF2054)
HighFive_v1_014546.1	HighFive_v1_014546.1|c.008484	Hit:sp|Q96ER3|SAAL1_HUMAN^E-value:4e-07^Score:55.8	Hit:sp|Q96ER3|SAAL1_HUMAN^E-value:2e-17^Score:87.8	Hit:UniRef90_H9J931^E-value:3e-140^Score:421	Hit:UniRef90_S4PSF8^E-value:1e-162^Score:476	Hit:gi|512918626|ref|XP_004929180.1|^E-value:4.7172e-140^Score:1081	-
HighFive_v1_014548.1	HighFive_v1_014548.1|c.001947	Hit:sp|Q8BKF1|RPOM_MOUSE^E-value:1e-96^Score:331	Hit:sp|Q8BKF1|RPOM_MOUSE^E-value:7e-103^Score:331	Hit:UniRef90_UPI00034F7889^E-value:2e-161^Score:515	Hit:UniRef90_UPI00034F7889^E-value:8e-169^Score:515	Hit:gi|512929451|ref|XP_004931824.1|^E-value:2.7525e-161^Score:1326	HitName:RNA_pol^HitAcce:PF00940.15^FullE:5.9e-103^Descrption:DNA-dependent_RNA_polymerase
HighFive_v1_014549.1	HighFive_v1_014549.1|c.001425	Hit:sp|Q27884|PPP6_DROME^E-value:8e-165^Score:472	Hit:sp|Q27884|PPP6_DROME^E-value:7e-174^Score:490	Hit:UniRef90_Q1HPV3^E-value:0.0^Score:586	Hit:UniRef90_Q1HPV3^E-value:0.0^Score:610	Hit:gi|334145753|gb|AEG64801.1|^E-value:0^Score:1545	HitName:Metallophos^HitAcce:PF00149.24^FullE:5.5e-35^Descrption:Calcineurin-like_phosphoesterase
HighFive_v1_014550.1	HighFive_v1_014550.1|c.005812	-	-	Hit:UniRef90_UPI0005D0CC70^E-value:1e-62^Score:227	Hit:UniRef90_UPI0005D0CC70^E-value:2e-67^Score:227	Hit:gi|357610750|gb|EHJ67135.1|^E-value:2.17749e-59^Score:554	HitName:DUF229^HitAcce:PF02995.13^FullE:4.1e-16^Descrption:Protein_of_unknown_function_(DUF229)
HighFive_v1_014551.1	HighFive_v1_014551.1|c.009178	Hit:sp|F1NTD6|ASCC3_CHICK^E-value:0.0^Score:753	Hit:sp|F1NTD6|ASCC3_CHICK^E-value:0.0^Score:753	Hit:UniRef90_H9JKX0^E-value:0.0^Score:1206	Hit:UniRef90_H9JKX0^E-value:0.0^Score:1206	Hit:gi|512927222|ref|XP_004931281.1|^E-value:2.01971e-54^Score:542	HitName:Sec63^HitAcce:PF02889.12^FullE:1.7e-74^Descrption:Sec63_Brl_domain
HighFive_v1_014552.1	HighFive_v1_014552.1|c.010288	Hit:sp|Q6ZQ93|UBP34_MOUSE^E-value:5e-33^Score:128	Hit:sp|Q6ZQ93|UBP34_MOUSE^E-value:4e-33^Score:128	Hit:UniRef90_G6CYA5^E-value:2e-72^Score:247	Hit:UniRef90_G6CYA5^E-value:1e-72^Score:247	Hit:gi|357622215|gb|EHJ73779.1|^E-value:2.5021e-72^Score:630	-
HighFive_v1_014553.1	HighFive_v1_014553.1|c.012421	Hit:sp|Q969X6|CIR1A_HUMAN^E-value:4e-73^Score:254	Hit:sp|Q969X6|CIR1A_HUMAN^E-value:8e-83^Score:280	Hit:UniRef90_G6D3L3^E-value:0.0^Score:756	Hit:UniRef90_G6D3L3^E-value:0.0^Score:805	Hit:gi|357619256|gb|EHJ71900.1|^E-value:0^Score:1952	HitName:WD40^HitAcce:PF00400.28^FullE:7.9e-08^Descrption:WD_domain,_G-beta_repeat
HighFive_v1_014555.1	HighFive_v1_014555.1|c.007313	-	-	Hit:UniRef90_UPI0005D05CCA^E-value:1e-34^Score:130	Hit:UniRef90_UPI0005D05CCA^E-value:1e-34^Score:130	Hit:gi|512906758|ref|XP_004926274.1|^E-value:3.71713e-32^Score:328	-
HighFive_v1_014556.1	HighFive_v1_014556.1|c.008280	Hit:sp|Q6GNY1|MIB1_XENLA^E-value:8e-28^Score:121	Hit:sp|Q80SY4|MIB1_MOUSE^E-value:1e-34^Score:133	Hit:UniRef90_H9J107^E-value:4e-42^Score:166	Hit:UniRef90_H9J107^E-value:5e-49^Score:174	Hit:gi|512926423|ref|XP_004931082.1|^E-value:1.61753e-40^Score:421	HitName:zf-C3HC4_3^HitAcce:PF13920.2^FullE:3.1e-10^Descrption:Zinc_finger,_C3HC4_type_(RING_finger)
HighFive_v1_014558.1	HighFive_v1_014558.1|c.009766	Hit:sp|O94763|RMP_HUMAN^E-value:4e-10^Score:65.9	Hit:sp|O94763|RMP_HUMAN^E-value:2e-12^Score:72.4	Hit:UniRef90_G6CMI9^E-value:1e-67^Score:234	Hit:UniRef90_G6CMI9^E-value:6e-134^Score:405	Hit:gi|357628110|gb|EHJ77553.1|^E-value:3.88889e-16^Score:222	HitName:Prefoldin^HitAcce:PF02996.13^FullE:7.7e-15^Descrption:Prefoldin_subunit
HighFive_v1_014560.1	HighFive_v1_014560.1|c.003358	Hit:sp|Q5E9N0|BYST_BOVIN^E-value:5e-168^Score:488	Hit:sp|Q5E9N0|BYST_BOVIN^E-value:3e-178^Score:512	Hit:UniRef90_UPI0005D0D979^E-value:0.0^Score:706	Hit:UniRef90_UPI0005D0D979^E-value:0.0^Score:769	Hit:gi|223890170|ref|NP_001138800.1|^E-value:0^Score:1799	HitName:Bystin^HitAcce:PF05291.7^FullE:1.6e-139^Descrption:Bystin
HighFive_v1_014562.1	HighFive_v1_014562.1|c.003345	-	-	Hit:UniRef90_UPI0003500A3E^E-value:2e-73^Score:236	Hit:UniRef90_S4PGJ5^E-value:2e-80^Score:253	Hit:gi|512893683|ref|XP_004923241.1|^E-value:2.50274e-73^Score:603	HitName:Myb_DNA-bind_4^HitAcce:PF13837.2^FullE:1.5e-13^Descrption:Myb/SANT-like_DNA-binding_domain
HighFive_v1_014566.1	HighFive_v1_014566.1|c.003303	Hit:sp|P23935|NDUA5_BOVIN^E-value:7e-40^Score:138	Hit:sp|P23935|NDUA5_BOVIN^E-value:3e-41^Score:138	Hit:UniRef90_G6CRT4^E-value:2e-68^Score:216	Hit:UniRef90_G6CRT4^E-value:8e-70^Score:216	Hit:gi|357625691|gb|EHJ76053.1|^E-value:3.40355e-68^Score:549	HitName:ETC_C1_NDUFA5^HitAcce:PF04716.10^FullE:2e-20^Descrption:ETC_complex_I_subunit_conserved_region
HighFive_v1_001282.1	HighFive_v1_001282.1|c.010508	Hit:sp|Q9VP61|ACSA_DROME^E-value:2e-104^Score:322	-	Hit:UniRef90_G6DAZ0^E-value:4e-119^Score:363	Hit:UniRef90_K8AM98^E-value:5e-18^Score:87.4	Hit:gi|357614842|gb|EHJ69315.1|^E-value:6.87882e-119^Score:932	-
HighFive_v1_001282.1	HighFive_v1_001282.1|c.010510	Hit:sp|Q9VP61|ACSA_DROME^E-value:2e-104^Score:322	Hit:sp|Q9VP61|ACSA_DROME^E-value:1e-104^Score:322	Hit:UniRef90_G6DAZ0^E-value:4e-119^Score:363	Hit:UniRef90_G6DAZ0^E-value:4e-119^Score:363	Hit:gi|357614842|gb|EHJ69315.1|^E-value:6.87882e-119^Score:932	HitName:AMP-binding^HitAcce:PF00501.24^FullE:1.1e-20^Descrption:AMP-binding_enzyme
HighFive_v1_014571.1	HighFive_v1_014571.1|c.008041	Hit:sp|Q9W092|CHIT2_DROME^E-value:6e-22^Score:94.0	Hit:sp|Q9W092|CHIT2_DROME^E-value:5e-22^Score:94.0	Hit:UniRef90_H9JJJ4^E-value:2e-46^Score:166	Hit:UniRef90_H9JJJ4^E-value:2e-46^Score:166	Hit:gi|512935756|ref|XP_004933352.1|^E-value:4.23772e-46^Score:419	HitName:Glyco_hydro_18^HitAcce:PF00704.24^FullE:4e-14^Descrption:Glycosyl_hydrolases_family_18
HighFive_v1_014572.1	HighFive_v1_014572.1|c.003929	Hit:sp|Q5RAA7|FIP1_PONAB^E-value:7e-29^Score:121	Hit:sp|Q6UN15|FIP1_HUMAN^E-value:3e-29^Score:121	Hit:UniRef90_G6DKN1^E-value:2e-114^Score:352	Hit:UniRef90_G6DKN1^E-value:1e-134^Score:403	Hit:gi|357608365|gb|EHJ65956.1|^E-value:2.60864e-114^Score:903	HitName:Fip1^HitAcce:PF05182.9^FullE:5.7e-25^Descrption:Fip1_motif
HighFive_v1_014573.1	HighFive_v1_014573.1|c.002097	Hit:sp|Q9H6R0|DHX33_HUMAN^E-value:3e-44^Score:162	Hit:sp|Q9H6R0|DHX33_HUMAN^E-value:4e-56^Score:196	Hit:UniRef90_G6D754^E-value:1e-112^Score:350	Hit:UniRef90_G6D754^E-value:1e-129^Score:394	Hit:gi|357617285|gb|EHJ70703.1|^E-value:1.52419e-112^Score:898	HitName:HA2^HitAcce:PF04408.19^FullE:9e-22^Descrption:Helicase_associated_domain_(HA2)
HighFive_v1_014574.1	HighFive_v1_014574.1|c.005530	-	-	Hit:UniRef90_UPI00034FED9E^E-value:4e-11^Score:70.1	Hit:UniRef90_UPI00034FED9E^E-value:4e-34^Score:137	Hit:gi|512927715|ref|XP_004931404.1|^E-value:5.64009e-11^Score:170	-
HighFive_v1_014578.1	HighFive_v1_014578.1|c.013269	Hit:sp|Q9W517|WAPL_DROME^E-value:4e-82^Score:299	Hit:sp|Q9W517|WAPL_DROME^E-value:2e-93^Score:331	Hit:UniRef90_H9JAE6^E-value:0.0^Score:1274	Hit:UniRef90_H9JAE6^E-value:0.0^Score:1407	Hit:gi|512924376|ref|XP_004930580.1|^E-value:0^Score:3298	HitName:WAPL^HitAcce:PF07814.9^FullE:8.2e-87^Descrption:Wings_apart-like_protein_regulation_of_heterochromatin
HighFive_v1_014579.1	HighFive_v1_014579.1|c.001409	Hit:sp|Q5ZKJ4|FGOP2_CHICK^E-value:4e-33^Score:134	Hit:sp|Q5R561|FGOP2_PONAB^E-value:1e-36^Score:133	Hit:UniRef90_I4DP98^E-value:2e-121^Score:384	Hit:UniRef90_I4DP98^E-value:3e-133^Score:384	Hit:gi|389612624|dbj|BAM19738.1|^E-value:3.18869e-121^Score:987	HitName:DUF837^HitAcce:PF05769.7^FullE:2.4e-58^Descrption:Protein_of_unknown_function_(DUF837)
HighFive_v1_014582.1	HighFive_v1_014582.1|c.013107	Hit:sp|Q9VFJ2|RM11_DROME^E-value:2e-68^Score:217	Hit:sp|Q9VFJ2|RM11_DROME^E-value:4e-98^Score:289	Hit:UniRef90_E3UUV5^E-value:1e-93^Score:286	Hit:UniRef90_E3UUV5^E-value:3e-125^Score:362	Hit:gi|512887074|ref|XP_004921862.1|^E-value:2.44755e-94^Score:738	HitName:Ribosomal_L11_N^HitAcce:PF03946.10^FullE:1.2e-21^Descrption:Ribosomal_protein_L11,_N-terminal_domain
HighFive_v1_014583.1	HighFive_v1_014583.1|c.000516	Hit:sp|B5XCB8|THAP1_SALSA^E-value:9e-10^Score:62.4	Hit:sp|Q5U208|THAP1_RAT^E-value:3e-11^Score:65.9	Hit:UniRef90_H9JP70^E-value:1e-142^Score:421	Hit:UniRef90_L7X409^E-value:3e-169^Score:486	Hit:gi|512924903|ref|XP_004930707.1|^E-value:3.13846e-147^Score:1117	HitName:THAP^HitAcce:PF05485.8^FullE:5.5e-14^Descrption:THAP_domain
HighFive_v1_014584.1	HighFive_v1_014584.1|c.010720	Hit:sp|Q8NBX0|SCPDL_HUMAN^E-value:2e-93^Score:305	Hit:sp|Q8NBX0|SCPDL_HUMAN^E-value:2e-97^Score:304	Hit:UniRef90_S4PSD2^E-value:7e-167^Score:499	Hit:UniRef90_S4PSD2^E-value:5e-172^Score:499	Hit:gi|357621745|gb|EHJ73474.1|^E-value:3.55868e-149^Score:1167	HitName:Sacchrp_dh_NADP^HitAcce:PF03435.14^FullE:2.2e-18^Descrption:Saccharopine_dehydrogenase_NADP_binding_domain
HighFive_v1_014585.1	HighFive_v1_014585.1|c.010507	Hit:sp|Q5RD58|CL004_PONAB^E-value:3e-43^Score:160	Hit:sp|D4A770|CL004_RAT^E-value:6e-45^Score:165	Hit:UniRef90_UPI0005D09903^E-value:3e-150^Score:444	Hit:UniRef90_UPI0005D09903^E-value:4e-151^Score:446	Hit:gi|512888426|ref|XP_004922085.1|^E-value:7.20697e-165^Score:1241	HitName:DUF2362^HitAcce:PF10154.5^FullE:4.3e-71^Descrption:Uncharacterized_conserved_protein_(DUF2362)
HighFive_v1_014587.1	HighFive_v1_014587.1|c.001769	Hit:sp|P22888|LSHR_HUMAN^E-value:5e-79^Score:241	Hit:sp|P23945|FSHR_HUMAN^E-value:1e-64^Score:218	Hit:UniRef90_UPI00034FAC3B^E-value:2e-180^Score:497	Hit:UniRef90_UPI00034FAC3B^E-value:1e-143^Score:451	Hit:gi|512896204|ref|XP_004923855.1|^E-value:2.719e-180^Score:413	HitName:7tm_1^HitAcce:PF00001.17^FullE:7.5e-20^Descrption:7_transmembrane_receptor_(rhodopsin_family)
HighFive_v1_014593.1	HighFive_v1_014593.1|c.013471	Hit:sp|Q96L50|LLR1_HUMAN^E-value:4e-53^Score:189	Hit:sp|Q96L50|LLR1_HUMAN^E-value:2e-58^Score:202	Hit:UniRef90_UPI0005D06C77^E-value:0.0^Score:603	Hit:UniRef90_UPI0005D06C77^E-value:0.0^Score:622	Hit:gi|512920540|ref|XP_004929657.1|^E-value:0^Score:1462	HitName:LRR_8^HitAcce:PF13855.2^FullE:7.4e-16^Descrption:Leucine_rich_repeat
HighFive_v1_014594.1	HighFive_v1_014594.1|c.001879	Hit:sp|Q9Y3C4|TPRKB_HUMAN^E-value:5e-25^Score:104	Hit:sp|Q9Y3C4|TPRKB_HUMAN^E-value:1e-26^Score:104	Hit:UniRef90_S4P8E8^E-value:1e-61^Score:207	Hit:UniRef90_S4P8E8^E-value:1e-64^Score:207	Hit:gi|357625778|gb|EHJ76098.1|^E-value:1.43855e-59^Score:515	HitName:CGI-121^HitAcce:PF08617.6^FullE:9.9e-30^Descrption:Kinase_binding_protein_CGI-121
HighFive_v1_014596.1	HighFive_v1_014596.1|c.012583	-	-	Hit:UniRef90_G6D0C0^E-value:6e-40^Score:153	Hit:UniRef90_UPI0005D0E79D^E-value:7e-39^Score:144	Hit:gi|357621112|gb|EHJ73065.1|^E-value:9.11045e-40^Score:94	-
HighFive_v1_014596.1	HighFive_v1_014596.1|c.006810	-	Hit:sp|Q8I8V0|TAD2B_DROME^E-value:1e-07^Score:52.8	Hit:UniRef90_G6D0C0^E-value:6e-40^Score:153	Hit:UniRef90_UPI0005D0882B^E-value:1e-44^Score:160	Hit:gi|357621112|gb|EHJ73065.1|^E-value:9.11045e-40^Score:94	HitName:F-box-like_2^HitAcce:PF13013.2^FullE:0.13^Descrption:F-box-like_domain
HighFive_v1_001286.1	HighFive_v1_001286.1|c.010247	-	-	Hit:UniRef90_H9J9Z0^E-value:0.0^Score:544	Hit:UniRef90_H9J9Z0^E-value:0.0^Score:544	Hit:gi|512894992|ref|XP_004923565.1|^E-value:0^Score:1402	HitName:ATPgrasp_Ter^HitAcce:PF15632.2^FullE:0.0014^Descrption:ATP-grasp_in_the_biosynthetic_pathway_with_Ter_operon
HighFive_v1_014597.1	HighFive_v1_014597.1|c.003506	Hit:sp|Q5NVD0|PRP4_PONAB^E-value:5e-177^Score:519	Hit:sp|Q5NVD0|PRP4_PONAB^E-value:0.0^Score:545	Hit:UniRef90_S4P9T3^E-value:0.0^Score:852	Hit:UniRef90_S4P9T3^E-value:0.0^Score:908	Hit:gi|512901354|ref|XP_004925115.1|^E-value:0^Score:2096	HitName:WD40^HitAcce:PF00400.28^FullE:8.2e-27^Descrption:WD_domain,_G-beta_repeat
HighFive_v1_014598.1	HighFive_v1_014598.1|c.001578	Hit:sp|Q9VAU9|ZN330_DROME^E-value:4e-118^Score:347	Hit:sp|Q9VAU9|ZN330_DROME^E-value:9e-123^Score:357	Hit:UniRef90_H9JIW8^E-value:3e-133^Score:390	Hit:UniRef90_H9JIW8^E-value:7e-140^Score:405	Hit:gi|512891987|ref|XP_004922819.1|^E-value:3.85545e-133^Score:1001	HitName:NOA36^HitAcce:PF06524.8^FullE:6.2e-127^Descrption:NOA36_protein
HighFive_v1_014599.1	HighFive_v1_014599.1|c.005777	Hit:sp|Q8BHY8|SNX14_MOUSE^E-value:2e-14^Score:75.9	Hit:sp|Q8BHY8|SNX14_MOUSE^E-value:2e-14^Score:75.9	Hit:UniRef90_UPI0005D0BAC4^E-value:7e-80^Score:261	Hit:UniRef90_UPI0005D0BAC4^E-value:6e-80^Score:261	Hit:gi|668462503|gb|KFB49972.1|^E-value:7.25145e-18^Score:225	HitName:PXA^HitAcce:PF02194.11^FullE:2e-11^Descrption:PXA_domain
HighFive_v1_014600.1	HighFive_v1_014600.1|c.007620	Hit:sp|Q32KZ1|IF3M_BOVIN^E-value:5e-07^Score:55.5	Hit:sp|Q32KZ1|IF3M_BOVIN^E-value:1e-07^Score:54.7	Hit:UniRef90_S4P9A2^E-value:4e-83^Score:271	Hit:UniRef90_S4P9A2^E-value:4e-88^Score:271	Hit:gi|357625018|gb|EHJ75574.1|^E-value:7.66014e-82^Score:686	HitName:IF3_N^HitAcce:PF05198.12^FullE:0.00016^Descrption:Translation_initiation_factor_IF-3,_N-terminal_domain
HighFive_v1_014604.1	HighFive_v1_014604.1|c.012506	Hit:sp|Q9V877|SUB_DROME^E-value:3e-69^Score:251	Hit:sp|Q9V877|SUB_DROME^E-value:4e-71^Score:256	Hit:UniRef90_L7X3Z5^E-value:0.0^Score:974	Hit:UniRef90_L7X3Z5^E-value:0.0^Score:1017	Hit:gi|512925293|ref|XP_004930803.1|^E-value:4.27854e-53^Score:547	HitName:Kinesin^HitAcce:PF00225.19^FullE:1.4e-80^Descrption:Kinesin_motor_domain
HighFive_v1_014604.1	HighFive_v1_014604.1|c.012518	Hit:sp|Q9V877|SUB_DROME^E-value:3e-69^Score:251	-	Hit:UniRef90_L7X3Z5^E-value:0.0^Score:974	-	Hit:gi|512925293|ref|XP_004930803.1|^E-value:4.27854e-53^Score:547	-
HighFive_v1_014604.1	HighFive_v1_014604.1|c.009017	Hit:sp|Q9V877|SUB_DROME^E-value:3e-69^Score:251	-	Hit:UniRef90_L7X3Z5^E-value:0.0^Score:974	-	Hit:gi|512925293|ref|XP_004930803.1|^E-value:4.27854e-53^Score:547	HitName:DUF2478^HitAcce:PF10649.5^FullE:0.054^Descrption:Protein_of_unknown_function_(DUF2478)
HighFive_v1_014604.1	HighFive_v1_014604.1|c.005964	Hit:sp|Q9V877|SUB_DROME^E-value:3e-69^Score:251	-	Hit:UniRef90_L7X3Z5^E-value:0.0^Score:974	-	Hit:gi|512925293|ref|XP_004930803.1|^E-value:4.27854e-53^Score:547	-
HighFive_v1_014605.1	HighFive_v1_014605.1|c.002048	Hit:sp|Q9Z1X9|CDC45_MOUSE^E-value:2e-20^Score:92.0	Hit:sp|Q9Z1X9|CDC45_MOUSE^E-value:2e-20^Score:92.0	Hit:UniRef90_H9JU72^E-value:6e-48^Score:173	Hit:UniRef90_H9JU72^E-value:5e-48^Score:173	Hit:gi|512918350|ref|XP_004929112.1|^E-value:9.10854e-48^Score:438	HitName:CDC45^HitAcce:PF02724.10^FullE:1.3e-31^Descrption:CDC45-like_protein
HighFive_v1_014607.1	HighFive_v1_014607.1|c.000204	Hit:sp|Q9WV75|SPON2_RAT^E-value:9e-36^Score:137	Hit:sp|Q9WV75|SPON2_RAT^E-value:1e-36^Score:139	Hit:UniRef90_G6DPD9^E-value:3e-153^Score:448	Hit:UniRef90_G6DPD9^E-value:3e-174^Score:500	Hit:gi|512886454|ref|XP_004921760.1|^E-value:2.02061e-160^Score:1204	HitName:Spond_N^HitAcce:PF06468.9^FullE:2.8e-41^Descrption:Spondin_N
HighFive_v1_014609.1	HighFive_v1_014609.1|c.003489	-	-	Hit:UniRef90_G6CP59^E-value:1e-18^Score:89.7	Hit:UniRef90_UPI0005D06EC9^E-value:2e-23^Score:101	Hit:gi|357627216|gb|EHJ76977.1|^E-value:1.90939e-18^Score:221	HitName:DUF1777^HitAcce:PF08648.8^FullE:0.25^Descrption:Protein_of_unknown_function_(DUF1777)
HighFive_v1_014614.1	HighFive_v1_014614.1|c.010139	Hit:sp|Q9BY12|SCAPE_HUMAN^E-value:7e-18^Score:85.1	Hit:sp|Q9BY12|SCAPE_HUMAN^E-value:7e-18^Score:85.1	Hit:UniRef90_UPI0005D0C4D2^E-value:2e-63^Score:221	Hit:UniRef90_UPI0005D0C4D2^E-value:2e-63^Score:221	Hit:gi|512898367|ref|XP_004924382.1|^E-value:9.24588e-54^Score:492	HitName:MukB^HitAcce:PF04310.8^FullE:4.2^Descrption:MukB_N-terminal
HighFive_v1_014614.1	HighFive_v1_014614.1|c.001212	Hit:sp|Q9BY12|SCAPE_HUMAN^E-value:7e-18^Score:85.1	-	Hit:UniRef90_UPI0005D0C4D2^E-value:2e-63^Score:221	-	Hit:gi|512898367|ref|XP_004924382.1|^E-value:9.24588e-54^Score:492	-
HighFive_v1_014615.1	HighFive_v1_014615.1|c.010732	Hit:sp|O94690|RTC6_SCHPO^E-value:1e-09^Score:56.2	Hit:sp|O94690|RTC6_SCHPO^E-value:9e-10^Score:55.5	Hit:UniRef90_W8AZN1^E-value:4e-28^Score:112	Hit:UniRef90_W8AZN1^E-value:5e-29^Score:112	Hit:gi|512928039|ref|XP_004931484.1|^E-value:1.07888e-27^Score:275	HitName:Ribosomal_L36^HitAcce:PF00444.14^FullE:4.7e-14^Descrption:Ribosomal_protein_L36
HighFive_v1_001290.1	HighFive_v1_001290.1|c.011213	Hit:sp|Q9CYK1|SYWM_MOUSE^E-value:8e-103^Score:315	Hit:sp|Q9CYK1|SYWM_MOUSE^E-value:1e-103^Score:315	Hit:UniRef90_H9JR48^E-value:9e-175^Score:504	Hit:UniRef90_H9JR48^E-value:5e-176^Score:505	Hit:gi|512910466|ref|XP_004927178.1|^E-value:1.31263e-178^Score:1325	HitName:tRNA-synt_1b^HitAcce:PF00579.21^FullE:4e-66^Descrption:tRNA_synthetases_class_I_(W_and_Y)
HighFive_v1_014618.1	HighFive_v1_014618.1|c.000424	Hit:sp|Q9CQ90|CI085_MOUSE^E-value:3e-30^Score:116	Hit:sp|Q9CQ90|CI085_MOUSE^E-value:8e-32^Score:118	Hit:UniRef90_UPI0005D05366^E-value:1e-63^Score:209	Hit:UniRef90_UPI0005D05366^E-value:4e-70^Score:221	Hit:gi|357623169|gb|EHJ74429.1|^E-value:9.62967e-61^Score:513	HitName:DUF2039^HitAcce:PF10217.5^FullE:1.1e-31^Descrption:Uncharacterized_conserved_protein_(DUF2039)
HighFive_v1_014621.1	HighFive_v1_014621.1|c.008711	Hit:sp|Q8N3J2|METL4_HUMAN^E-value:2e-20^Score:89.7	Hit:sp|Q8N3J2|METL4_HUMAN^E-value:2e-20^Score:89.7	Hit:UniRef90_UPI0005D0D113^E-value:3e-66^Score:215	Hit:UniRef90_UPI0005D0D113^E-value:2e-66^Score:215	Hit:gi|357603481|gb|EHJ63799.1|^E-value:4.42081e-66^Score:539	HitName:MT-A70^HitAcce:PF05063.10^FullE:8.5e-26^Descrption:MT-A70
HighFive_v1_014623.1	HighFive_v1_014623.1|c.006568	Hit:sp|B3NZM5|TMEDE_DROER^E-value:5e-126^Score:365	Hit:sp|B3NZM5|TMEDE_DROER^E-value:1e-127^Score:366	Hit:UniRef90_I4DJD2^E-value:2e-146^Score:422	Hit:UniRef90_I4DJD2^E-value:7e-148^Score:422	Hit:gi|389608821|dbj|BAM18022.1|^E-value:3.00124e-146^Score:1084	HitName:EMP24_GP25L^HitAcce:PF01105.20^FullE:4.7e-54^Descrption:emp24/gp25L/p24_family/GOLD
HighFive_v1_014624.1	HighFive_v1_014624.1|c.009087	Hit:sp|P91931|DCAM_DROME^E-value:5e-100^Score:310	-	Hit:UniRef90_UPI00034FCFD8^E-value:0.0^Score:577	-	Hit:gi|512896649|ref|XP_004923962.1|^E-value:6.9033e-08^Score:154	-
HighFive_v1_014624.1	HighFive_v1_014624.1|c.009086	Hit:sp|P91931|DCAM_DROME^E-value:5e-100^Score:310	Hit:sp|P91931|DCAM_DROME^E-value:3e-84^Score:263	Hit:UniRef90_UPI00034FCFD8^E-value:0.0^Score:577	Hit:UniRef90_UPI00034FCFD8^E-value:2e-173^Score:494	Hit:gi|512896649|ref|XP_004923962.1|^E-value:6.9033e-08^Score:154	HitName:SAM_decarbox^HitAcce:PF01536.12^FullE:6.8e-85^Descrption:Adenosylmethionine_decarboxylase
HighFive_v1_014626.1	HighFive_v1_014626.1|c.000947	-	-	-	-	-	-
HighFive_v1_001291.1	HighFive_v1_001291.1|c.010667	Hit:sp|P46430|GSTT1_MANSE^E-value:1e-45^Score:162	Hit:sp|P46430|GSTT1_MANSE^E-value:2e-47^Score:162	Hit:UniRef90_A0A075X2V3^E-value:3e-119^Score:356	Hit:UniRef90_A0A075X2V3^E-value:2e-121^Score:356	Hit:gi|668728187|gb|AIH07580.1|^E-value:5.33496e-119^Score:914	HitName:GST_N_3^HitAcce:PF13417.2^FullE:1.2e-10^Descrption:Glutathione_S-transferase,_N-terminal_domain
HighFive_v1_014627.1	HighFive_v1_014627.1|c.011084	-	-	Hit:UniRef90_H9JU95^E-value:0.0^Score:791	Hit:UniRef90_G6CIC7^E-value:0.0^Score:806	Hit:gi|512918398|ref|XP_004929124.1|^E-value:0^Score:2120	HitName:Glyco_transf_92^HitAcce:PF01697.23^FullE:4.9e-45^Descrption:Glycosyltransferase_family_92
HighFive_v1_014627.1	HighFive_v1_014627.1|c.010478	-	-	Hit:UniRef90_H9JU95^E-value:0.0^Score:791	-	Hit:gi|512918398|ref|XP_004929124.1|^E-value:0^Score:2120	-
HighFive_v1_014628.1	HighFive_v1_014628.1|c.002742	Hit:sp|Q96MB7|HARB1_HUMAN^E-value:1e-46^Score:167	Hit:sp|Q96MB7|HARB1_HUMAN^E-value:1e-46^Score:167	Hit:UniRef90_UPI0005D0C4E8^E-value:8e-149^Score:435	Hit:UniRef90_UPI0005D0C4E8^E-value:7e-149^Score:435	Hit:gi|641652680|ref|XP_008178491.1|^E-value:4.35027e-84^Score:691	HitName:DDE_Tnp_4^HitAcce:PF13359.2^FullE:2.8e-39^Descrption:DDE_superfamily_endonuclease
HighFive_v1_014630.1	HighFive_v1_014630.1|c.007319	-	-	Hit:UniRef90_UPI0005D0B117^E-value:1e-132^Score:395	Hit:UniRef90_UPI0005D0B117^E-value:1e-151^Score:442	Hit:gi|357622372|gb|EHJ73878.1|^E-value:8.27363e-115^Score:882	HitName:DUF370^HitAcce:PF04025.8^FullE:0.05^Descrption:Domain_of_unknown_function_(DUF370)
HighFive_v1_014631.1	HighFive_v1_014631.1|c.013519	Hit:sp|Q5RF14|MIPEP_PONAB^E-value:0.0^Score:639	Hit:sp|Q5RF14|MIPEP_PONAB^E-value:0.0^Score:664	Hit:UniRef90_H9J8H4^E-value:0.0^Score:1115	Hit:UniRef90_G6DP35^E-value:0.0^Score:1152	Hit:gi|512896377|ref|XP_004923896.1|^E-value:0^Score:2883	HitName:Peptidase_M3^HitAcce:PF01432.16^FullE:2.1e-115^Descrption:Peptidase_family_M3
HighFive_v1_014633.1	HighFive_v1_014633.1|c.010481	Hit:sp|P60330|ESPL1_MOUSE^E-value:2e-17^Score:90.9	Hit:sp|P60330|ESPL1_MOUSE^E-value:2e-19^Score:96.7	Hit:UniRef90_UPI00034FEB1E^E-value:0.0^Score:767	Hit:UniRef90_UPI00034FEB1E^E-value:0.0^Score:769	Hit:gi|512891836|ref|XP_004922781.1|^E-value:0^Score:1980	HitName:Peptidase_C50^HitAcce:PF03568.13^FullE:3.1e-47^Descrption:Peptidase_family_C50
HighFive_v1_014638.1	HighFive_v1_014638.1|c.003950	Hit:sp|P46150|MOEH_DROME^E-value:9e-36^Score:145	-	Hit:UniRef90_A0A0A9VW80^E-value:1e-39^Score:156	-	Hit:gi|122920502|pdb|2I1J|A^E-value:4.29956e-38^Score:399	HitName:Pectinesterase^HitAcce:PF01095.15^FullE:0.24^Descrption:Pectinesterase
HighFive_v1_014638.1	HighFive_v1_014638.1|c.012501	Hit:sp|P46150|MOEH_DROME^E-value:9e-36^Score:145	-	Hit:UniRef90_A0A0A9VW80^E-value:1e-39^Score:156	-	Hit:gi|122920502|pdb|2I1J|A^E-value:4.29956e-38^Score:399	HitName:TraX^HitAcce:PF05857.7^FullE:0.00024^Descrption:TraX_protein
HighFive_v1_014640.1	HighFive_v1_014640.1|c.003066	-	-	-	Hit:UniRef90_UPI00034F3902^E-value:8e-15^Score:79.0	-	-
HighFive_v1_014643.1	HighFive_v1_014643.1|c.012817	-	Hit:sp|Q86UA6|RIP_HUMAN^E-value:2e-09^Score:58.5	Hit:UniRef90_UPI0005D0A766^E-value:1e-45^Score:166	Hit:UniRef90_UPI0005D0A766^E-value:3e-58^Score:192	Hit:gi|512900355|ref|XP_004924871.1|^E-value:1.55992e-41^Score:394	HitName:RPA_interact_C^HitAcce:PF14768.2^FullE:2.1e-12^Descrption:Replication_protein_A_interacting_C-terminal
HighFive_v1_014644.1	HighFive_v1_014644.1|c.001719	Hit:sp|Q5EB68|KAD6_RAT^E-value:2e-64^Score:203	-	Hit:UniRef90_G6CPN2^E-value:2e-109^Score:323	-	Hit:gi|357626897|gb|EHJ76797.1|^E-value:2.8022e-109^Score:827	HitName:Pardaxin^HitAcce:PF07425.7^FullE:0.73^Descrption:Pardaxin
HighFive_v1_014644.1	HighFive_v1_014644.1|c.001720	Hit:sp|Q5EB68|KAD6_RAT^E-value:2e-64^Score:203	Hit:sp|Q5EB68|KAD6_RAT^E-value:3e-65^Score:204	Hit:UniRef90_G6CPN2^E-value:2e-109^Score:323	Hit:UniRef90_G6CPN2^E-value:2e-110^Score:323	Hit:gi|357626897|gb|EHJ76797.1|^E-value:2.8022e-109^Score:827	HitName:AAA_18^HitAcce:PF13238.2^FullE:3.6e-25^Descrption:AAA_domain
HighFive_v1_014645.1	HighFive_v1_014645.1|c.007109	Hit:sp|O14639|ABLM1_HUMAN^E-value:7e-06^Score:48.5	Hit:sp|O14639|ABLM1_HUMAN^E-value:4e-06^Score:48.9	Hit:UniRef90_H9IYD1^E-value:7e-92^Score:277	Hit:UniRef90_UPI00034FB27E^E-value:1e-94^Score:301	Hit:gi|512888408|ref|XP_004922082.1|^E-value:6.82282e-89^Score:735	-
HighFive_v1_014646.1	HighFive_v1_014646.1|c.011288	-	-	Hit:UniRef90_G6CSM5^E-value:3e-78^Score:265	Hit:UniRef90_G6CSM5^E-value:3e-85^Score:283	Hit:gi|357625243|gb|EHJ75748.1|^E-value:4.00221e-78^Score:677	HitName:zf-AD^HitAcce:PF07776.11^FullE:9.6e-16^Descrption:Zinc-finger_associated_domain_(zf-AD)
HighFive_v1_014646.1	HighFive_v1_014646.1|c.011290	-	-	Hit:UniRef90_G6CSM5^E-value:3e-78^Score:265	-	Hit:gi|357625243|gb|EHJ75748.1|^E-value:4.00221e-78^Score:677	HitName:DUF4131^HitAcce:PF13567.2^FullE:0.43^Descrption:Domain_of_unknown_function_(DUF4131)
HighFive_v1_001293.1	HighFive_v1_001293.1|c.013293	Hit:sp|P42356|PI4KA_HUMAN^E-value:1e-47^Score:170	Hit:sp|P42356|PI4KA_HUMAN^E-value:1e-47^Score:170	Hit:UniRef90_G6CHQ4^E-value:2e-78^Score:264	Hit:UniRef90_G6CHQ4^E-value:2e-78^Score:264	Hit:gi|357631607|gb|EHJ79076.1|^E-value:2.6905e-78^Score:674	-
HighFive_v1_001294.1	HighFive_v1_001294.1|c.006479	Hit:sp|O02811|PI4KA_BOVIN^E-value:3e-40^Score:148	Hit:sp|O02811|PI4KA_BOVIN^E-value:2e-40^Score:148	Hit:UniRef90_H9JTG6^E-value:8e-72^Score:240	Hit:UniRef90_H9JTG6^E-value:7e-72^Score:240	Hit:gi|357631607|gb|EHJ79076.1|^E-value:8.13105e-71^Score:616	-
HighFive_v1_014647.1	HighFive_v1_014647.1|c.013396	Hit:sp|P33731|SRP72_CANFA^E-value:3e-81^Score:271	Hit:sp|O76094|SRP72_HUMAN^E-value:4e-100^Score:320	Hit:UniRef90_S4P286^E-value:0.0^Score:689	Hit:UniRef90_S4P286^E-value:0.0^Score:766	Hit:gi|357623397|gb|EHJ74568.1|^E-value:0^Score:1721	HitName:SRP_TPR_like^HitAcce:PF17004.1^FullE:2.5e-22^Descrption:Putative_TPR-like_repeat
HighFive_v1_014652.1	HighFive_v1_014652.1|c.013181	Hit:sp|Q9I7M2|GTPBA_DROME^E-value:1e-105^Score:325	Hit:sp|Q9I7M2|GTPBA_DROME^E-value:3e-116^Score:350	Hit:UniRef90_H9J000^E-value:0.0^Score:597	Hit:UniRef90_H9J000^E-value:0.0^Score:603	Hit:gi|512885255|ref|XP_004921564.1|^E-value:0^Score:1540	HitName:MMR_HSR1^HitAcce:PF01926.19^FullE:6.7e-23^Descrption:50S_ribosome-binding_GTPase
HighFive_v1_014654.1	HighFive_v1_014654.1|c.009072	Hit:sp|P23378|GCSP_HUMAN^E-value:2e-37^Score:139	Hit:sp|P23378|GCSP_HUMAN^E-value:2e-37^Score:139	Hit:UniRef90_UPI0005D08AFF^E-value:8e-60^Score:199	Hit:UniRef90_UPI0005D08AFF^E-value:7e-60^Score:199	Hit:gi|512929799|ref|XP_004931912.1|^E-value:1.47027e-57^Score:510	-
HighFive_v1_014655.1	HighFive_v1_014655.1|c.000213	Hit:sp|Q96DM1|PGBD4_HUMAN^E-value:1e-31^Score:127	Hit:sp|Q96DM1|PGBD4_HUMAN^E-value:1e-31^Score:127	Hit:UniRef90_UPI00045DA993^E-value:1e-59^Score:213	Hit:UniRef90_UPI00045DA993^E-value:9e-60^Score:213	Hit:gi|634896866|ref|XP_007956501.1|^E-value:1.54232e-59^Score:543	HitName:DDE_Tnp_1_7^HitAcce:PF13843.2^FullE:3.1e-34^Descrption:Transposase_IS4
HighFive_v1_014656.1	HighFive_v1_014656.1|c.009878	-	-	Hit:UniRef90_S4PV85^E-value:7e-13^Score:70.5	Hit:UniRef90_S4PV85^E-value:7e-15^Score:76.3	-	HitName:UBN_AB^HitAcce:PF14075.2^FullE:4.6e-06^Descrption:Ubinuclein_conserved_middle_domain
HighFive_v1_014657.1	HighFive_v1_014657.1|c.011940	Hit:sp|Q8BX17|GEMI5_MOUSE^E-value:7e-23^Score:109	Hit:sp|Q8BX17|GEMI5_MOUSE^E-value:4e-23^Score:109	Hit:UniRef90_G6DPC5^E-value:0.0^Score:949	Hit:UniRef90_G6DPC5^E-value:0.0^Score:969	Hit:gi|357605533|gb|EHJ64664.1|^E-value:0^Score:2452	HitName:WD40^HitAcce:PF00400.28^FullE:1.7e-05^Descrption:WD_domain,_G-beta_repeat
HighFive_v1_014658.1	HighFive_v1_014658.1|c.001414	Hit:sp|Q0P457|KTI12_DANRE^E-value:7e-82^Score:256	Hit:sp|Q0P457|KTI12_DANRE^E-value:3e-82^Score:256	Hit:UniRef90_UPI0005D087DB^E-value:1e-167^Score:480	Hit:UniRef90_UPI0005D087DB^E-value:5e-168^Score:480	Hit:gi|512935393|ref|XP_004933264.1|^E-value:1.23292e-157^Score:1170	HitName:KTI12^HitAcce:PF08433.6^FullE:1.2e-82^Descrption:Chromatin_associated_protein_KTI12
HighFive_v1_014659.1	HighFive_v1_014659.1|c.007559	Hit:sp|Q4QQW5|FA58A_RAT^E-value:2e-54^Score:184	Hit:sp|Q4QQW5|FA58A_RAT^E-value:2e-55^Score:184	Hit:UniRef90_H9J3D6^E-value:2e-169^Score:483	Hit:UniRef90_H9J3D6^E-value:5e-171^Score:483	Hit:gi|512889902|ref|XP_004922402.1|^E-value:2.31938e-169^Score:1244	HitName:Cyclin_N^HitAcce:PF00134.19^FullE:9e-15^Descrption:Cyclin,_N-terminal_domain
HighFive_v1_014661.1	HighFive_v1_014661.1|c.007784	Hit:sp|O75581|LRP6_HUMAN^E-value:4e-35^Score:139	Hit:sp|O75581|LRP6_HUMAN^E-value:7e-40^Score:152	Hit:UniRef90_H9IUW8^E-value:4e-110^Score:354	Hit:UniRef90_H9IUW8^E-value:7e-116^Score:369	Hit:gi|512913899|ref|XP_004928006.1|^E-value:9.00472e-16^Score:214	HitName:FXa_inhibition^HitAcce:PF14670.2^FullE:0.00016^Descrption:Coagulation_Factor_Xa_inhibitory_site
HighFive_v1_014663.1	HighFive_v1_014663.1|c.006472	Hit:sp|Q0KIC3|Y3427_DROME^E-value:4e-10^Score:64.7	Hit:sp|Q0KIC3|Y3427_DROME^E-value:1e-19^Score:93.6	Hit:UniRef90_UPI00034F6835^E-value:1e-140^Score:429	Hit:UniRef90_UPI00034F6835^E-value:9e-176^Score:520	Hit:gi|512893863|ref|XP_004923286.1|^E-value:1.51424e-140^Score:1104	HitName:ATP-synt_E_2^HitAcce:PF08112.7^FullE:0.21^Descrption:ATP_synthase_epsilon_subunit
HighFive_v1_014664.1	HighFive_v1_014664.1|c.004245	Hit:sp|Q94527|NFKB1_DROME^E-value:2e-60^Score:224	Hit:sp|Q94527|NFKB1_DROME^E-value:1e-65^Score:239	Hit:UniRef90_G3LF45^E-value:0.0^Score:1006	Hit:UniRef90_A0A059XSW9^E-value:0.0^Score:1104	Hit:gi|346987771|gb|AEO51739.1|^E-value:0^Score:2601	HitName:RHD_dimer^HitAcce:PF16179.1^FullE:1.8e-34^Descrption:Rel_homology_dimerisation_domain
HighFive_v1_014666.1	HighFive_v1_014666.1|c.000865	Hit:sp|Q6U841|S4A10_HUMAN^E-value:3e-97^Score:311	Hit:sp|Q6U841|S4A10_HUMAN^E-value:3e-97^Score:311	Hit:UniRef90_UPI0005D0C30D^E-value:3e-137^Score:424	Hit:UniRef90_UPI0005D0C30D^E-value:3e-137^Score:424	Hit:gi|357620005|gb|EHJ72351.1|^E-value:5.51939e-136^Score:1082	HitName:HCO3_cotransp^HitAcce:PF00955.17^FullE:1.1e-108^Descrption:HCO3-_transporter_family
HighFive_v1_001296.1	HighFive_v1_001296.1|c.001793	-	-	Hit:UniRef90_J9K732^E-value:0.0^Score:906	Hit:UniRef90_J9K732^E-value:0.0^Score:933	Hit:gi|328700128|ref|XP_003241156.1|^E-value:0^Score:1568	-
HighFive_v1_014670.1	HighFive_v1_014670.1|c.013175	Hit:sp|P51112|HD_TAKRU^E-value:5e-10^Score:66.2	Hit:sp|P51112|HD_TAKRU^E-value:4e-10^Score:66.6	Hit:UniRef90_G6DNS8^E-value:0.0^Score:703	Hit:UniRef90_G6DNS8^E-value:0.0^Score:716	Hit:gi|512888716|ref|XP_004922132.1|^E-value:0^Score:1885	-
HighFive_v1_014671.1	HighFive_v1_014671.1|c.003459	-	-	Hit:UniRef90_UPI00034F88B8^E-value:9e-09^Score:67.0	-	Hit:gi|512911032|ref|XP_004927316.1|^E-value:1.3337e-08^Score:162	HitName:DUF4148^HitAcce:PF13663.2^FullE:0.1^Descrption:Domain_of_unknown_function_(DUF4148)
HighFive_v1_014671.1	HighFive_v1_014671.1|c.003458	-	-	Hit:UniRef90_UPI00034F88B8^E-value:9e-09^Score:67.0	Hit:UniRef90_UPI00034F88B8^E-value:1e-16^Score:89.7	Hit:gi|512911032|ref|XP_004927316.1|^E-value:1.3337e-08^Score:162	HitName:DUF3248^HitAcce:PF11609.4^FullE:0.053^Descrption:Protein_of_unknown_function_(DUF3248)
HighFive_v1_014673.1	HighFive_v1_014673.1|c.000842	Hit:sp|Q6IQT4|CSN2_DANRE^E-value:0.0^Score:749	Hit:sp|Q6IQT4|CSN2_DANRE^E-value:0.0^Score:788	Hit:UniRef90_H9JVD6^E-value:0.0^Score:847	Hit:UniRef90_H9JVD6^E-value:0.0^Score:895	Hit:gi|512906636|ref|XP_004926246.1|^E-value:0^Score:2187	HitName:PCI^HitAcce:PF01399.23^FullE:1.7e-24^Descrption:PCI_domain
HighFive_v1_014676.1	HighFive_v1_014676.1|c.001126	Hit:sp|Q3B726|RPA43_HUMAN^E-value:2e-23^Score:102	Hit:sp|Q78WZ7|RPA43_MOUSE^E-value:1e-23^Score:102	Hit:UniRef90_G6D817^E-value:1e-121^Score:363	Hit:UniRef90_G6D817^E-value:2e-122^Score:363	Hit:gi|357616720|gb|EHJ70362.1|^E-value:1.76051e-121^Score:933	HitName:SHS2_Rpb7-N^HitAcce:PF03876.13^FullE:8e-06^Descrption:SHS2_domain_found_in_N_terminus_of_Rpb7p/Rpc25p/MJ0397
HighFive_v1_001297.1	HighFive_v1_001297.1|c.012971	Hit:sp|Q9NPF2|CHSTB_HUMAN^E-value:2e-25^Score:109	Hit:sp|Q9NPF2|CHSTB_HUMAN^E-value:5e-26^Score:110	Hit:UniRef90_UPI0003500D67^E-value:4e-167^Score:484	Hit:UniRef90_UPI0003500D67^E-value:2e-174^Score:503	Hit:gi|512907396|ref|XP_004926431.1|^E-value:6.85507e-167^Score:1247	HitName:Sulfotransfer_2^HitAcce:PF03567.10^FullE:5.3e-42^Descrption:Sulfotransferase_family
HighFive_v1_014678.1	HighFive_v1_014678.1|c.000137	Hit:sp|P07607|TYSY_MOUSE^E-value:1e-147^Score:432	Hit:sp|P07607|TYSY_MOUSE^E-value:4e-151^Score:433	Hit:UniRef90_UPI0005D06C16^E-value:0.0^Score:553	Hit:UniRef90_UPI0005D06C16^E-value:0.0^Score:553	Hit:gi|114053279|ref|NP_001040281.1|^E-value:0^Score:1403	HitName:Thymidylat_synt^HitAcce:PF00303.15^FullE:4.7e-112^Descrption:Thymidylate_synthase
HighFive_v1_014679.1	HighFive_v1_014679.1|c.011437	Hit:sp|Q5ZKL6|MBOA2_CHICK^E-value:2e-80^Score:280	Hit:sp|Q5ZKL6|MBOA2_CHICK^E-value:1e-94^Score:303	Hit:UniRef90_G6DPB3^E-value:0.0^Score:712	Hit:UniRef90_G6DPB3^E-value:0.0^Score:783	Hit:gi|512909911|ref|XP_004927037.1|^E-value:0^Score:1936	HitName:MBOAT^HitAcce:PF03062.15^FullE:8.4e-34^Descrption:MBOAT,_membrane-bound_O-acyltransferase_family
HighFive_v1_014679.1	HighFive_v1_014679.1|c.011436	Hit:sp|Q5ZKL6|MBOA2_CHICK^E-value:2e-80^Score:280	-	Hit:UniRef90_G6DPB3^E-value:0.0^Score:712	Hit:UniRef90_G6DPB2^E-value:5e-78^Score:244	Hit:gi|512909911|ref|XP_004927037.1|^E-value:0^Score:1936	HitName:Spindle_Spc25^HitAcce:PF08234.8^FullE:1.1e-10^Descrption:Chromosome_segregation_protein_Spc25
HighFive_v1_014680.1	HighFive_v1_014680.1|c.011516	Hit:sp|O14672|ADA10_HUMAN^E-value:0.0^Score:561	-	Hit:UniRef90_UPI00034FB528^E-value:0.0^Score:1386	-	Hit:gi|512927054|ref|XP_004931238.1|^E-value:0^Score:3587	-
HighFive_v1_014680.1	HighFive_v1_014680.1|c.011520	Hit:sp|O14672|ADA10_HUMAN^E-value:0.0^Score:561	Hit:sp|O35598|ADA10_MOUSE^E-value:0.0^Score:595	Hit:UniRef90_UPI00034FB528^E-value:0.0^Score:1386	Hit:UniRef90_UPI00034FB528^E-value:0.0^Score:1489	Hit:gi|512927054|ref|XP_004931238.1|^E-value:0^Score:3587	HitName:Reprolysin_2^HitAcce:PF13574.2^FullE:2.6e-31^Descrption:Metallo-peptidase_family_M12B_Reprolysin-like
HighFive_v1_014682.1	HighFive_v1_014682.1|c.001088	Hit:sp|Q810V0|MPP10_MOUSE^E-value:3e-57^Score:210	-	Hit:UniRef90_S4NIQ2^E-value:9e-166^Score:498	-	Hit:gi|512908240|ref|XP_004926633.1|^E-value:4.14469e-36^Score:383	-
HighFive_v1_014682.1	HighFive_v1_014682.1|c.001085	Hit:sp|Q810V0|MPP10_MOUSE^E-value:3e-57^Score:210	-	Hit:UniRef90_S4NIQ2^E-value:9e-166^Score:498	-	Hit:gi|512908240|ref|XP_004926633.1|^E-value:4.14469e-36^Score:383	HitName:FA_desaturase^HitAcce:PF00487.20^FullE:0.38^Descrption:Fatty_acid_desaturase
HighFive_v1_014682.1	HighFive_v1_014682.1|c.001087	Hit:sp|Q810V0|MPP10_MOUSE^E-value:3e-57^Score:210	-	Hit:UniRef90_S4NIQ2^E-value:9e-166^Score:498	-	Hit:gi|512908240|ref|XP_004926633.1|^E-value:4.14469e-36^Score:383	HitName:IBD^HitAcce:PF10416.5^FullE:0.0049^Descrption:Transcription-initiator_DNA-binding_domain_IBD
HighFive_v1_014682.1	HighFive_v1_014682.1|c.001086	Hit:sp|Q810V0|MPP10_MOUSE^E-value:3e-57^Score:210	Hit:sp|O00566|MPP10_HUMAN^E-value:6e-95^Score:312	Hit:UniRef90_S4NIQ2^E-value:9e-166^Score:498	Hit:UniRef90_S4NIQ2^E-value:0.0^Score:656	Hit:gi|512908240|ref|XP_004926633.1|^E-value:4.14469e-36^Score:383	HitName:Mpp10^HitAcce:PF04006.8^FullE:4.6e-158^Descrption:Mpp10_protein
HighFive_v1_014683.1	HighFive_v1_014683.1|c.012784	Hit:sp|Q5PPZ9|GDS1B_XENLA^E-value:2e-36^Score:145	Hit:sp|Q5PPZ9|GDS1B_XENLA^E-value:6e-37^Score:146	Hit:UniRef90_UPI0005D0C354^E-value:0.0^Score:579	Hit:UniRef90_UPI0005D0C354^E-value:0.0^Score:579	Hit:gi|357604501|gb|EHJ64214.1|^E-value:0^Score:1401	HitName:Arm^HitAcce:PF00514.19^FullE:4.7e-13^Descrption:Armadillo/beta-catenin-like_repeat
HighFive_v1_014685.1	HighFive_v1_014685.1|c.001865	Hit:sp|Q8T3L6|FABD_DROME^E-value:3e-27^Score:114	Hit:sp|Q8T3L6|FABD_DROME^E-value:3e-37^Score:138	Hit:UniRef90_H9JXZ4^E-value:2e-53^Score:189	Hit:UniRef90_H9JXZ4^E-value:7e-69^Score:224	Hit:gi|357623210|gb|EHJ74454.1|^E-value:2.73203e-53^Score:485	HitName:Acyl_transf_1^HitAcce:PF00698.17^FullE:2.9e-12^Descrption:Acyl_transferase_domain
HighFive_v1_014690.1	HighFive_v1_014690.1|c.009067	-	-	Hit:UniRef90_H9J475^E-value:5e-119^Score:371	Hit:UniRef90_H9J475^E-value:3e-122^Score:379	Hit:gi|512902349|ref|XP_004925354.1|^E-value:5.09551e-118^Score:952	HitName:DUF1631^HitAcce:PF07793.7^FullE:0.55^Descrption:Protein_of_unknown_function_(DUF1631)
HighFive_v1_014693.1	HighFive_v1_014693.1|c.001804	-	-	Hit:UniRef90_I0E0A5^E-value:2e-18^Score:93.2	Hit:UniRef90_I0E0A5^E-value:9e-19^Score:93.2	Hit:gi|384482614|gb|AFH96023.1|^E-value:2.53782e-18^Score:230	-
HighFive_v1_001300.1	HighFive_v1_001300.1|c.006645	Hit:sp|Q99943|PLCA_HUMAN^E-value:3e-38^Score:145	Hit:sp|Q99943|PLCA_HUMAN^E-value:6e-40^Score:145	Hit:UniRef90_D2SNX1^E-value:2e-180^Score:517	Hit:UniRef90_D2SNX1^E-value:0.0^Score:517	Hit:gi|459352834|gb|AGG54993.1|^E-value:3.09691e-180^Score:1331	HitName:Acyltransferase^HitAcce:PF01553.17^FullE:2.8e-28^Descrption:Acyltransferase
HighFive_v1_014698.1	HighFive_v1_014698.1|c.000889	Hit:sp|Q9QXT0|CNPY2_MOUSE^E-value:2e-10^Score:65.1	Hit:sp|Q5M7D4|CNPY1_XENLA^E-value:2e-16^Score:78.6	Hit:UniRef90_UPI0003501C35^E-value:9e-116^Score:360	Hit:UniRef90_UPI0003501C35^E-value:4e-133^Score:387	Hit:gi|512900863|ref|XP_004924995.1|^E-value:1.45936e-115^Score:924	HitName:DUF3456^HitAcce:PF11938.4^FullE:6.9e-27^Descrption:TLR4_regulator_and_MIR-interacting_MSAP
HighFive_v1_014700.1	HighFive_v1_014700.1|c.004895	Hit:sp|Q7KSD8|TAD2A_DROME^E-value:4e-76^Score:256	Hit:sp|Q7KSD8|TAD2A_DROME^E-value:2e-86^Score:280	Hit:UniRef90_UPI0005D09B1E^E-value:0.0^Score:628	Hit:UniRef90_UPI0005D09B1E^E-value:0.0^Score:646	Hit:gi|357606521|gb|EHJ65098.1|^E-value:0^Score:1507	HitName:Myb_DNA-binding^HitAcce:PF00249.27^FullE:1.3e-09^Descrption:Myb-like_DNA-binding_domain
HighFive_v1_014702.1	HighFive_v1_014702.1|c.000735	-	-	-	-	-	-
HighFive_v1_001301.1	HighFive_v1_001301.1|c.005647	Hit:sp|Q12802|AKP13_HUMAN^E-value:2e-49^Score:187	Hit:sp|Q12802|AKP13_HUMAN^E-value:1e-56^Score:208	Hit:UniRef90_UPI0005D07611^E-value:0.0^Score:715	Hit:UniRef90_UPI0005D07611^E-value:0.0^Score:749	Hit:gi|357616691|gb|EHJ70345.1|^E-value:0^Score:1737	HitName:RhoGEF^HitAcce:PF00621.16^FullE:6.4e-18^Descrption:RhoGEF_domain
HighFive_v1_014707.1	HighFive_v1_014707.1|c.002714	Hit:sp|D3ZGQ5|NEK8_RAT^E-value:1e-70^Score:238	Hit:sp|Q90XC2|NEK8_DANRE^E-value:1e-57^Score:198	Hit:UniRef90_G6D688^E-value:4e-162^Score:465	Hit:UniRef90_G6D688^E-value:5e-126^Score:369	Hit:gi|357617795|gb|EHJ70997.1|^E-value:6.11732e-162^Score:1197	HitName:Pkinase^HitAcce:PF00069.21^FullE:7.3e-46^Descrption:Protein_kinase_domain
HighFive_v1_014708.1	HighFive_v1_014708.1|c.004379	Hit:sp|P46874|KLP2_BOMMO^E-value:0.0^Score:630	Hit:sp|P46874|KLP2_BOMMO^E-value:0.0^Score:650	Hit:UniRef90_UPI0005D0CE4B^E-value:0.0^Score:869	Hit:UniRef90_H9JGS9^E-value:0.0^Score:908	Hit:gi|512904903|ref|XP_004925812.1|^E-value:0^Score:2196	HitName:Kinesin^HitAcce:PF00225.19^FullE:1.5e-114^Descrption:Kinesin_motor_domain
HighFive_v1_014709.1	HighFive_v1_014709.1|c.013541	Hit:sp|Q6X0I2|VGR_SOLIN^E-value:6e-08^Score:54.7	Hit:sp|Q6X0I2|VGR_SOLIN^E-value:5e-08^Score:54.7	Hit:UniRef90_M1L4G2^E-value:4e-54^Score:193	Hit:UniRef90_M1L4G2^E-value:4e-54^Score:193	Hit:gi|585866231|gb|AGF33811.2|^E-value:6.62349e-54^Score:491	HitName:Ldl_recept_a^HitAcce:PF00057.14^FullE:8.3e-06^Descrption:Low-density_lipoprotein_receptor_domain_class_A
HighFive_v1_014710.1	HighFive_v1_014710.1|c.012629	Hit:sp|Q12981|SEC20_HUMAN^E-value:5e-19^Score:87.8	Hit:sp|Q12981|SEC20_HUMAN^E-value:2e-25^Score:105	Hit:UniRef90_H9J098^E-value:2e-105^Score:318	Hit:UniRef90_H9J098^E-value:7e-116^Score:343	Hit:gi|512885732|ref|XP_004921644.1|^E-value:2.81215e-105^Score:816	HitName:Sec20^HitAcce:PF03908.9^FullE:2.7e-24^Descrption:Sec20
HighFive_v1_014712.1	HighFive_v1_014712.1|c.004232	Hit:sp|P50717|LYS_HYPCU^E-value:4e-53^Score:172	Hit:sp|P50717|LYS_HYPCU^E-value:1e-53^Score:172	Hit:UniRef90_A9XXB6^E-value:5e-98^Score:291	Hit:UniRef90_A9XXB6^E-value:1e-98^Score:291	Hit:gi|157704347|gb|ABV68862.1|^E-value:7.05049e-98^Score:744	HitName:Lys^HitAcce:PF00062.16^FullE:2.3e-32^Descrption:C-type_lysozyme/alpha-lactalbumin_family
HighFive_v1_014715.1	HighFive_v1_014715.1|c.012686	Hit:sp|Q9NX36|DJC28_HUMAN^E-value:3e-62^Score:213	Hit:sp|Q9NX36|DJC28_HUMAN^E-value:1e-71^Score:235	Hit:UniRef90_H9JX55^E-value:2e-148^Score:438	Hit:UniRef90_G6D0L9^E-value:3e-162^Score:471	Hit:gi|512901565|ref|XP_004925166.1|^E-value:3.67021e-150^Score:1141	HitName:DUF1992^HitAcce:PF09350.6^FullE:3.4e-23^Descrption:Domain_of_unknown_function_(DUF1992)
HighFive_v1_001302.1	HighFive_v1_001302.1|c.001714	Hit:sp|P34257|TC3A_CAEEL^E-value:5e-09^Score:61.6	-	Hit:UniRef90_UPI0005F3CA52^E-value:4e-67^Score:178	Hit:UniRef90_H9J793^E-value:6e-58^Score:189	Hit:gi|607365179|gb|EZA59380.1|^E-value:6.09998e-60^Score:256	HitName:DUF4817^HitAcce:PF16087.1^FullE:4.3e-10^Descrption:Domain_of_unknown_function_(DUF4817)
HighFive_v1_001302.1	HighFive_v1_001302.1|c.008745	Hit:sp|P34257|TC3A_CAEEL^E-value:5e-09^Score:61.6	Hit:sp|P34257|TC3A_CAEEL^E-value:1e-10^Score:62.4	Hit:UniRef90_UPI0005F3CA52^E-value:4e-67^Score:178	Hit:UniRef90_V5G1N2^E-value:1e-46^Score:166	Hit:gi|607365179|gb|EZA59380.1|^E-value:6.09998e-60^Score:256	-
HighFive_v1_014717.1	HighFive_v1_014717.1|c.007711	Hit:sp|E1C3S7|TDRD7_CHICK^E-value:1e-09^Score:66.2	Hit:sp|E1C3S7|TDRD7_CHICK^E-value:5e-15^Score:79.0	Hit:UniRef90_S4PDW5^E-value:2e-123^Score:389	Hit:UniRef90_UPI00034FDF44^E-value:9e-152^Score:462	Hit:gi|512923292|ref|XP_004930319.1|^E-value:2.70892e-118^Score:1018	HitName:TUDOR^HitAcce:PF00567.20^FullE:8e-23^Descrption:Tudor_domain
HighFive_v1_014718.1	HighFive_v1_014718.1|c.010177	Hit:sp|O75310|UDB11_HUMAN^E-value:9e-39^Score:148	Hit:sp|O75310|UDB11_HUMAN^E-value:4e-39^Score:148	Hit:UniRef90_G9LPR1^E-value:1e-137^Score:412	Hit:UniRef90_G9LPR1^E-value:5e-139^Score:414	Hit:gi|363896100|gb|AEW43134.1|^E-value:1.88622e-137^Score:1059	HitName:UDPGT^HitAcce:PF00201.14^FullE:5.2e-52^Descrption:UDP-glucoronosyl_and_UDP-glucosyl_transferase
HighFive_v1_014723.1	HighFive_v1_014723.1|c.009054	Hit:sp|Q9C0G0|ZN407_HUMAN^E-value:2e-16^Score:84.3	Hit:sp|Q9C0G0|ZN407_HUMAN^E-value:1e-17^Score:87.4	Hit:UniRef90_G6D2C6^E-value:6e-64^Score:216	Hit:UniRef90_G6D2C6^E-value:6e-73^Score:238	Hit:gi|357620022|gb|EHJ72360.1|^E-value:9.19813e-64^Score:550	HitName:zf-C2H2^HitAcce:PF00096.22^FullE:1.3e-13^Descrption:Zinc_finger,_C2H2_type
HighFive_v1_001304.1	HighFive_v1_001304.1|c.008795	-	-	Hit:UniRef90_G6D700^E-value:5e-118^Score:348	Hit:UniRef90_G6D700^E-value:3e-119^Score:348	Hit:gi|512894880|ref|XP_004923537.1|^E-value:2.72046e-124^Score:939	HitName:Lipocalin^HitAcce:PF00061.19^FullE:0.0059^Descrption:Lipocalin_/_cytosolic_fatty-acid_binding_protein_family
HighFive_v1_000128.1	HighFive_v1_000128.1|c.012526	Hit:sp|P13709|FSH_DROME^E-value:1e-85^Score:290	Hit:sp|P13709|FSH_DROME^E-value:8e-90^Score:302	Hit:UniRef90_G6CP74^E-value:1e-157^Score:488	Hit:UniRef90_G6CP74^E-value:0.0^Score:599	Hit:gi|357627183|gb|EHJ76955.1|^E-value:3.05574e-21^Score:263	HitName:Bromodomain^HitAcce:PF00439.21^FullE:4.1e-23^Descrption:Bromodomain
HighFive_v1_014727.1	HighFive_v1_014727.1|c.011765	-	-	Hit:UniRef90_UPI00034FB287^E-value:6e-62^Score:218	Hit:UniRef90_UPI00034FB287^E-value:3e-70^Score:240	Hit:gi|512905740|ref|XP_004926020.1|^E-value:9.38261e-62^Score:554	HitName:MbeB_N^HitAcce:PF04837.8^FullE:0.15^Descrption:MbeB-like,_N-term_conserved_region
HighFive_v1_014730.1	HighFive_v1_014730.1|c.001789	Hit:sp|P49866|HNF4_DROME^E-value:1e-174^Score:511	Hit:sp|P49866|HNF4_DROME^E-value:4e-176^Score:513	Hit:UniRef90_O46174^E-value:0.0^Score:688	Hit:UniRef90_O46174^E-value:0.0^Score:699	Hit:gi|290555896|ref|NP_001166834.1|^E-value:0^Score:1788	HitName:Hormone_recep^HitAcce:PF00104.26^FullE:2.5e-39^Descrption:Ligand-binding_domain_of_nuclear_hormone_receptor
HighFive_v1_014735.1	HighFive_v1_014735.1|c.009146	Hit:sp|Q9HCU5|PREB_HUMAN^E-value:2e-29^Score:121	Hit:sp|Q9HCU5|PREB_HUMAN^E-value:5e-34^Score:132	Hit:UniRef90_H9J9B6^E-value:5e-160^Score:467	Hit:UniRef90_H9J9B6^E-value:0.0^Score:520	Hit:gi|114051449|ref|NP_001040367.1|^E-value:6.50284e-158^Score:1189	HitName:WD40^HitAcce:PF00400.28^FullE:6.4e-05^Descrption:WD_domain,_G-beta_repeat
HighFive_v1_014736.1	HighFive_v1_014736.1|c.003181	Hit:sp|Q14112|NID2_HUMAN^E-value:3e-58^Score:223	Hit:sp|Q14112|NID2_HUMAN^E-value:2e-69^Score:257	Hit:UniRef90_G6CIJ6^E-value:0.0^Score:997	Hit:UniRef90_H9J8N4^E-value:0.0^Score:1076	Hit:gi|357631452|gb|EHJ78938.1|^E-value:1.82299e-06^Score:150	HitName:G2F^HitAcce:PF07474.8^FullE:1.3e-61^Descrption:G2F_domain
HighFive_v1_001305.1	HighFive_v1_001305.1|c.005862	Hit:sp|Q5VZK9|LR16A_HUMAN^E-value:3e-68^Score:239	Hit:sp|Q6EDY6|LR16A_MOUSE^E-value:5e-81^Score:276	Hit:UniRef90_UPI0003502D34^E-value:0.0^Score:655	Hit:UniRef90_UPI0003502D34^E-value:0.0^Score:731	Hit:gi|512928602|ref|XP_004931618.1|^E-value:0^Score:1691	HitName:LRR_1^HitAcce:PF00560.29^FullE:2.5e-06^Descrption:Leucine_Rich_Repeat
HighFive_v1_014737.1	HighFive_v1_014737.1|c.013006	Hit:sp|Q9BTW9|TBCD_HUMAN^E-value:4e-50^Score:176	Hit:sp|Q9BTW9|TBCD_HUMAN^E-value:3e-50^Score:176	Hit:UniRef90_H9JSK3^E-value:4e-73^Score:245	Hit:UniRef90_H9JSK3^E-value:4e-73^Score:245	Hit:gi|512897110|ref|XP_004924073.1|^E-value:6.73981e-73^Score:626	HitName:API5^HitAcce:PF05918.7^FullE:0.00073^Descrption:Apoptosis_inhibitory_protein_5_(API5)
HighFive_v1_014739.1	HighFive_v1_014739.1|c.006505	Hit:sp|Q9P2K8|E2AK4_HUMAN^E-value:3e-41^Score:161	Hit:sp|Q9P2K8|E2AK4_HUMAN^E-value:4e-52^Score:193	Hit:UniRef90_H9J5T2^E-value:1e-160^Score:501	Hit:UniRef90_H9J5T2^E-value:0.0^Score:560	Hit:gi|512894436|ref|XP_004923430.1|^E-value:1.57449e-160^Score:1291	HitName:tRNA-synt_His^HitAcce:PF13393.2^FullE:1.1e-14^Descrption:Histidyl-tRNA_synthetase
HighFive_v1_014742.1	HighFive_v1_014742.1|c.009096	Hit:sp|Q0IFL2|RUVB1_AEDAE^E-value:0.0^Score:729	Hit:sp|Q0IFL2|RUVB1_AEDAE^E-value:0.0^Score:753	Hit:UniRef90_H9J5C1^E-value:0.0^Score:795	Hit:UniRef90_H9J5C1^E-value:0.0^Score:795	Hit:gi|512907753|ref|XP_004926521.1|^E-value:0^Score:2054	HitName:TIP49^HitAcce:PF06068.9^FullE:1.1e-188^Descrption:TIP49_C-terminus
HighFive_v1_014745.1	HighFive_v1_014745.1|c.012083	Hit:sp|O08700|VPS45_RAT^E-value:0.0^Score:704	Hit:sp|P97390|VPS45_MOUSE^E-value:0.0^Score:704	Hit:UniRef90_UPI0005D08641^E-value:0.0^Score:1011	Hit:UniRef90_UPI0005D08641^E-value:0.0^Score:1011	Hit:gi|357631771|gb|EHJ79240.1|^E-value:0^Score:2439	HitName:Sec1^HitAcce:PF00995.19^FullE:1.4e-113^Descrption:Sec1_family
HighFive_v1_014746.1	HighFive_v1_014746.1|c.010736	Hit:sp|P08548|LIN1_NYCCO^E-value:2e-13^Score:70.9	Hit:sp|P08548|LIN1_NYCCO^E-value:1e-13^Score:70.9	Hit:UniRef90_D7F176^E-value:1e-44^Score:164	Hit:UniRef90_D7F176^E-value:1e-44^Score:164	Hit:gi|298204361|gb|ADI61829.1|^E-value:2.15348e-44^Score:416	HitName:RVT_1^HitAcce:PF00078.23^FullE:2.1e-15^Descrption:Reverse_transcriptase_(RNA-dependent_DNA_polymerase)
HighFive_v1_001306.1	HighFive_v1_001306.1|c.000749	Hit:sp|Q9D0K0|TBCD7_MOUSE^E-value:3e-67^Score:224	Hit:sp|Q9D0K0|TBCD7_MOUSE^E-value:1e-69^Score:224	Hit:UniRef90_G6CUF4^E-value:1e-172^Score:498	Hit:UniRef90_G6CUF4^E-value:2e-175^Score:498	Hit:gi|357624289|gb|EHJ75124.1|^E-value:1.90566e-172^Score:1283	HitName:RabGAP-TBC^HitAcce:PF00566.14^FullE:1.5e-15^Descrption:Rab-GTPase-TBC_domain
HighFive_v1_014753.1	HighFive_v1_014753.1|c.009798	Hit:sp|Q8WVN8|UB2Q2_HUMAN^E-value:2e-127^Score:385	Hit:sp|Q8WVN8|UB2Q2_HUMAN^E-value:1e-136^Score:401	Hit:UniRef90_H9IVY0^E-value:0.0^Score:630	Hit:UniRef90_H9IVY0^E-value:0.0^Score:672	Hit:gi|114052140|ref|NP_001040223.1|^E-value:0^Score:1766	HitName:UQ_con^HitAcce:PF00179.22^FullE:6.8e-13^Descrption:Ubiquitin-conjugating_enzyme
HighFive_v1_014754.1	HighFive_v1_014754.1|c.007943	Hit:sp|O13046|WDHD1_XENLA^E-value:1e-24^Score:110	Hit:sp|O13046|WDHD1_XENLA^E-value:5e-27^Score:117	Hit:UniRef90_S4PXX6^E-value:1e-157^Score:479	Hit:UniRef90_B6VAC6^E-value:4e-169^Score:507	Hit:gi|217330566|ref|NP_001136085.1|^E-value:1.50835e-157^Score:1232	HitName:Mcl1_mid^HitAcce:PF12341.4^FullE:3.8e-10^Descrption:Minichromosome_loss_protein,_Mcl1,_middle_region
HighFive_v1_014759.1	HighFive_v1_014759.1|c.008400	Hit:sp|Q1HE01|NCBP2_BOMMO^E-value:4e-83^Score:255	Hit:sp|Q1HE01|NCBP2_BOMMO^E-value:1e-90^Score:268	Hit:UniRef90_Q1HE01^E-value:2e-81^Score:255	Hit:UniRef90_Q1HE01^E-value:6e-89^Score:268	Hit:gi|389610041|dbj|BAM18632.1|^E-value:1.53486e-85^Score:681	HitName:RRM_1^HitAcce:PF00076.18^FullE:2.1e-15^Descrption:RNA_recognition_motif._(a.k.a._RRM,_RBD,_or_RNP_domain)
HighFive_v1_014760.1	HighFive_v1_014760.1|c.004855	Hit:sp|O00443|P3C2A_HUMAN^E-value:4e-16^Score:87.0	Hit:sp|O00443|P3C2A_HUMAN^E-value:1e-16^Score:88.2	Hit:UniRef90_H9IVI8^E-value:0.0^Score:635	Hit:UniRef90_H9IVI8^E-value:0.0^Score:901	Hit:gi|512914269|ref|XP_004928100.1|^E-value:6.78384e-36^Score:394	HitName:PI3K_rbd^HitAcce:PF00794.14^FullE:1.8e-15^Descrption:PI3-kinase_family,_ras-binding_domain
HighFive_v1_014761.1	HighFive_v1_014761.1|c.005941	Hit:sp|Q29L39|POE_DROPS^E-value:7e-137^Score:440	Hit:sp|Q9VLT5|POE_DROME^E-value:9e-160^Score:506	Hit:UniRef90_H9JEF9^E-value:0.0^Score:711	Hit:UniRef90_H9JEF9^E-value:0.0^Score:780	Hit:gi|357624227|gb|EHJ75086.1|^E-value:0^Score:1814	HitName:E3_UbLigase_R4^HitAcce:PF13764.2^FullE:5.1e-72^Descrption:E3_ubiquitin-protein_ligase_UBR4
HighFive_v1_014765.1	HighFive_v1_014765.1|c.012246	Hit:sp|Q05920|PYC_MOUSE^E-value:3e-80^Score:268	Hit:sp|Q05920|PYC_MOUSE^E-value:2e-81^Score:268	Hit:UniRef90_G6CZV7^E-value:2e-135^Score:424	Hit:UniRef90_G6CZV7^E-value:1e-136^Score:424	Hit:gi|357621357|gb|EHJ73215.1|^E-value:2.62582e-135^Score:1091	HitName:PYC_OADA^HitAcce:PF02436.14^FullE:5e-27^Descrption:Conserved_carboxylase_domain
HighFive_v1_014766.1	HighFive_v1_014766.1|c.001405	Hit:sp|Q9VR91|HERC2_DROME^E-value:3e-168^Score:529	Hit:sp|Q9VR91|HERC2_DROME^E-value:0.0^Score:570	Hit:UniRef90_H9JEE7^E-value:0.0^Score:676	Hit:UniRef90_H9JEE7^E-value:0.0^Score:743	Hit:gi|357610091|gb|EHJ66823.1|^E-value:0^Score:1774	HitName:HECT^HitAcce:PF00632.21^FullE:1.1e-59^Descrption:HECT-domain_(ubiquitin-transferase)
HighFive_v1_001309.1	HighFive_v1_001309.1|c.010395	Hit:sp|Q96DM1|PGBD4_HUMAN^E-value:5e-14^Score:79.0	Hit:sp|Q96DM1|PGBD4_HUMAN^E-value:9e-20^Score:97.1	Hit:UniRef90_UPI000595D437^E-value:1e-142^Score:440	Hit:UniRef90_UPI000595D437^E-value:4e-161^Score:486	Hit:gi|42600554|dbj|BAD11135.1|^E-value:2.33892e-123^Score:1007	HitName:DDE_Tnp_1_7^HitAcce:PF13843.2^FullE:2.8e-55^Descrption:Transposase_IS4
HighFive_v1_014767.1	HighFive_v1_014767.1|c.001699	Hit:sp|O60216|RAD21_HUMAN^E-value:2e-83^Score:268	Hit:sp|Q3SWX9|RAD21_BOVIN^E-value:1e-89^Score:282	Hit:UniRef90_H9JAC0^E-value:1e-119^Score:373	Hit:UniRef90_H9JAC0^E-value:1e-138^Score:421	Hit:gi|512924626|ref|XP_004930640.1|^E-value:4.91578e-119^Score:956	HitName:Rad21_Rec8_N^HitAcce:PF04825.9^FullE:9.2e-42^Descrption:N_terminus_of_Rad21_/_Rec8_like_protein
HighFive_v1_014770.1	HighFive_v1_014770.1|c.009909	Hit:sp|P02269|H2A_ASTRU^E-value:6e-46^Score:160	Hit:sp|Q99878|H2A1J_HUMAN^E-value:1e-53^Score:171	Hit:UniRef90_J7GP62^E-value:2e-61^Score:205	Hit:UniRef90_J7GP62^E-value:7e-72^Score:223	Hit:gi|400294611|gb|AFP81724.1|^E-value:3.68868e-61^Score:522	HitName:Histone_H2A_C^HitAcce:PF16211.1^FullE:7.9e-17^Descrption:C-terminus_of_histone_H2A
HighFive_v1_014771.1	HighFive_v1_014771.1|c.003260	-	-	Hit:UniRef90_UPI00034F313A^E-value:9e-08^Score:57.0	Hit:UniRef90_UPI00034F313A^E-value:3e-08^Score:56.6	Hit:gi|512907603|ref|XP_004926484.1|^E-value:1.32184e-07^Score:136	-
HighFive_v1_014775.1	HighFive_v1_014775.1|c.002172	Hit:sp|Q920J4|TXNL1_RAT^E-value:6e-92^Score:286	Hit:sp|Q920J4|TXNL1_RAT^E-value:2e-94^Score:287	Hit:UniRef90_G6D316^E-value:0.0^Score:539	Hit:UniRef90_G6D316^E-value:0.0^Score:539	Hit:gi|357619621|gb|EHJ72116.1|^E-value:0^Score:1389	HitName:PITH^HitAcce:PF06201.9^FullE:6.3e-39^Descrption:PITH_domain
HighFive_v1_014780.1	HighFive_v1_014780.1|c.010453	Hit:sp|Q9UNA4|POLI_HUMAN^E-value:1e-99^Score:326	Hit:sp|Q9UNA4|POLI_HUMAN^E-value:3e-100^Score:327	Hit:UniRef90_S4PY61^E-value:0.0^Score:982	Hit:UniRef90_S4PY61^E-value:0.0^Score:1026	Hit:gi|512886712|ref|XP_004921804.1|^E-value:0^Score:2496	HitName:IMS^HitAcce:PF00817.16^FullE:7.5e-45^Descrption:impB/mucB/samB_family
HighFive_v1_014782.1	HighFive_v1_014782.1|c.010115	Hit:sp|Q8BQ47|CNPY4_MOUSE^E-value:1e-51^Score:179	-	Hit:UniRef90_UPI00034F8CE3^E-value:2e-119^Score:358	-	Hit:gi|512892652|ref|XP_004922984.1|^E-value:2.5658e-119^Score:919	HitName:MaoC_dehydrat_N^HitAcce:PF13452.2^FullE:0.09^Descrption:N-terminal_half_of_MaoC_dehydratase
HighFive_v1_014782.1	HighFive_v1_014782.1|c.010116	Hit:sp|Q8BQ47|CNPY4_MOUSE^E-value:1e-51^Score:179	Hit:sp|A5GFQ5|CNPY3_PIG^E-value:2e-58^Score:192	Hit:UniRef90_UPI00034F8CE3^E-value:2e-119^Score:358	Hit:UniRef90_UPI00034F8CE3^E-value:4e-131^Score:380	Hit:gi|512892652|ref|XP_004922984.1|^E-value:2.5658e-119^Score:919	HitName:DUF3456^HitAcce:PF11938.4^FullE:1.7e-49^Descrption:TLR4_regulator_and_MIR-interacting_MSAP
HighFive_v1_001311.1	HighFive_v1_001311.1|c.003838	Hit:sp|Q6PBU5|GRT1A_DANRE^E-value:1e-111^Score:363	Hit:sp|Q9VTJ8|TIM14_DROME^E-value:3e-61^Score:189	Hit:UniRef90_G6D801^E-value:0.0^Score:630	Hit:UniRef90_H9J1K4^E-value:1e-75^Score:230	Hit:gi|512892676|ref|XP_004922990.1|^E-value:0^Score:1626	HitName:DnaJ^HitAcce:PF00226.27^FullE:7.8e-07^Descrption:DnaJ_domain
HighFive_v1_001311.1	HighFive_v1_001311.1|c.011388	Hit:sp|Q6PBU5|GRT1A_DANRE^E-value:1e-111^Score:363	Hit:sp|Q6PBU5|GRT1A_DANRE^E-value:4e-123^Score:365	Hit:UniRef90_G6D801^E-value:0.0^Score:630	Hit:UniRef90_G6D801^E-value:0.0^Score:663	Hit:gi|512892676|ref|XP_004922990.1|^E-value:0^Score:1626	HitName:RabGAP-TBC^HitAcce:PF00566.14^FullE:5.9e-59^Descrption:Rab-GTPase-TBC_domain
HighFive_v1_014791.1	HighFive_v1_014791.1|c.007425	-	-	Hit:UniRef90_G6CZ06^E-value:1e-37^Score:144	Hit:UniRef90_UPI0005D0E41E^E-value:1e-47^Score:171	Hit:gi|357621831|gb|EHJ73525.1|^E-value:1.62603e-37^Score:364	-
HighFive_v1_014793.1	HighFive_v1_014793.1|c.001284	-	-	Hit:UniRef90_H9JIQ6^E-value:2e-60^Score:209	Hit:UniRef90_H9JIQ6^E-value:2e-60^Score:209	Hit:gi|512902600|ref|XP_004925416.1|^E-value:3.2621e-60^Score:533	HitName:DUF1539^HitAcce:PF07560.7^FullE:0.029^Descrption:Domain_of_Unknown_Function_(DUF1539)
HighFive_v1_014796.1	HighFive_v1_014796.1|c.004266	Hit:sp|Q9VW51|ELL_DROME^E-value:3e-26^Score:113	Hit:sp|Q9VW51|ELL_DROME^E-value:2e-27^Score:115	Hit:UniRef90_S4PQK1^E-value:6e-108^Score:322	Hit:UniRef90_S4PQK1^E-value:2e-108^Score:320	Hit:gi|357618195|gb|EHJ71272.1|^E-value:3.06943e-94^Score:777	HitName:ELL^HitAcce:PF10390.5^FullE:2.4e-55^Descrption:RNA_polymerase_II_elongation_factor_ELL
HighFive_v1_014798.1	HighFive_v1_014798.1|c.004241	Hit:sp|P30106|GSTT1_DROSE^E-value:1e-63^Score:209	Hit:sp|P30106|GSTT1_DROSE^E-value:1e-65^Score:210	Hit:UniRef90_D7NI45^E-value:3e-81^Score:259	Hit:UniRef90_D7NI45^E-value:4e-83^Score:260	Hit:gi|289719016|gb|ADD17089.1|^E-value:5.02709e-81^Score:663	HitName:GST_N^HitAcce:PF02798.16^FullE:3.3e-14^Descrption:Glutathione_S-transferase,_N-terminal_domain
HighFive_v1_014801.1	HighFive_v1_014801.1|c.007681	Hit:sp|P42335|IP3KB_RAT^E-value:2e-109^Score:352	Hit:sp|P42335|IP3KB_RAT^E-value:1e-129^Score:400	Hit:UniRef90_UPI0005D099A5^E-value:0.0^Score:581	Hit:UniRef90_I4DPV9^E-value:0.0^Score:636	Hit:gi|389613153|dbj|BAM19949.1|^E-value:0^Score:1477	HitName:IPK^HitAcce:PF03770.12^FullE:3.6e-43^Descrption:Inositol_polyphosphate_kinase
HighFive_v1_014803.1	HighFive_v1_014803.1|c.010536	Hit:sp|O75165|DJC13_HUMAN^E-value:2e-12^Score:67.0	Hit:sp|O75165|DJC13_HUMAN^E-value:2e-12^Score:67.0	Hit:UniRef90_G6CJ39^E-value:2e-34^Score:135	Hit:UniRef90_G6CJ39^E-value:1e-34^Score:135	Hit:gi|357630979|gb|EHJ78743.1|^E-value:2.34164e-34^Score:340	-
HighFive_v1_014804.1	HighFive_v1_014804.1|c.010595	-	-	Hit:UniRef90_S4PZV8^E-value:1e-33^Score:137	Hit:UniRef90_S4PZV8^E-value:5e-34^Score:137	Hit:gi|170063058|ref|XP_001866939.1|^E-value:3.36753e-12^Score:195	HitName:Inos-1-P_synth^HitAcce:PF01658.13^FullE:0.25^Descrption:Myo-inositol-1-phosphate_synthase
HighFive_v1_001313.1	HighFive_v1_001313.1|c.004928	-	-	Hit:UniRef90_H9JNT1^E-value:6e-38^Score:147	Hit:UniRef90_UPI0005D05C0B^E-value:1e-67^Score:215	Hit:gi|512925215|ref|XP_004930785.1|^E-value:1.73441e-41^Score:399	HitName:PseudoU_synth_1^HitAcce:PF01416.16^FullE:0.036^Descrption:tRNA_pseudouridine_synthase
HighFive_v1_014808.1	HighFive_v1_014808.1|c.007436	Hit:sp|O60341|KDM1A_HUMAN^E-value:0.0^Score:853	Hit:sp|O60341|KDM1A_HUMAN^E-value:0.0^Score:914	Hit:UniRef90_UPI0005D0C3C0^E-value:0.0^Score:1197	Hit:UniRef90_UPI0005D0C3C0^E-value:0.0^Score:1331	Hit:gi|675386987|gb|KFM79884.1|^E-value:0^Score:2256	HitName:Amino_oxidase^HitAcce:PF01593.20^FullE:1.2e-118^Descrption:Flavin_containing_amine_oxidoreductase
HighFive_v1_014809.1	HighFive_v1_014809.1|c.013100	Hit:sp|Q01085|TIAR_HUMAN^E-value:2e-107^Score:329	Hit:sp|Q01085|TIAR_HUMAN^E-value:3e-109^Score:331	Hit:UniRef90_G6DHC9^E-value:0.0^Score:661	Hit:UniRef90_G6DHC9^E-value:0.0^Score:681	Hit:gi|226528044|dbj|BAH56564.1|^E-value:0^Score:1797	HitName:RRM_1^HitAcce:PF00076.18^FullE:4.4e-55^Descrption:RNA_recognition_motif._(a.k.a._RRM,_RBD,_or_RNP_domain)
HighFive_v1_014816.1	HighFive_v1_014816.1|c.007263	Hit:sp|Q9I7S8|PUR6_DROME^E-value:0.0^Score:626	Hit:sp|Q9I7S8|PUR6_DROME^E-value:0.0^Score:625	Hit:UniRef90_UPI0005D06A22^E-value:0.0^Score:815	Hit:UniRef90_UPI0005D06A22^E-value:0.0^Score:815	Hit:gi|114051325|ref|NP_001040376.1|^E-value:0^Score:2082	HitName:SAICAR_synt^HitAcce:PF01259.14^FullE:1e-52^Descrption:SAICAR_synthetase
HighFive_v1_014816.1	HighFive_v1_014816.1|c.003095	Hit:sp|Q9I7S8|PUR6_DROME^E-value:0.0^Score:626	-	Hit:UniRef90_UPI0005D06A22^E-value:0.0^Score:815	-	Hit:gi|114051325|ref|NP_001040376.1|^E-value:0^Score:2082	-
HighFive_v1_001314.1	HighFive_v1_001314.1|c.000323	Hit:sp|Q9VX91|UBR1_DROME^E-value:2e-167^Score:526	Hit:sp|Q9VX91|UBR1_DROME^E-value:0.0^Score:568	Hit:UniRef90_G6D495^E-value:0.0^Score:928	Hit:UniRef90_G6D495^E-value:0.0^Score:954	Hit:gi|357618882|gb|EHJ71685.1|^E-value:0^Score:2399	HitName:ELL^HitAcce:PF10390.5^FullE:0.022^Descrption:RNA_polymerase_II_elongation_factor_ELL
HighFive_v1_014820.1	HighFive_v1_014820.1|c.002373	-	-	Hit:UniRef90_G6CMX5^E-value:3e-140^Score:439	-	Hit:gi|357627869|gb|EHJ77409.1|^E-value:3.96598e-140^Score:1129	HitName:DUF2347^HitAcce:PF09804.5^FullE:0.14^Descrption:Uncharacterized_conserved_protein_(DUF2347)
HighFive_v1_014820.1	HighFive_v1_014820.1|c.002375	-	-	Hit:UniRef90_G6CMX5^E-value:3e-140^Score:439	Hit:UniRef90_G6CMX5^E-value:7e-149^Score:461	Hit:gi|357627869|gb|EHJ77409.1|^E-value:3.96598e-140^Score:1129	-
HighFive_v1_014822.1	HighFive_v1_014822.1|c.002459	Hit:sp|Q5TC82|RC3H1_HUMAN^E-value:4e-173^Score:525	Hit:sp|Q6NUC6|RC3H1_XENLA^E-value:0.0^Score:605	Hit:UniRef90_G6CXD3^E-value:0.0^Score:718	Hit:UniRef90_G6CXD3^E-value:0.0^Score:817	Hit:gi|357622653|gb|EHJ74079.1|^E-value:0^Score:1853	HitName:zf-RING_5^HitAcce:PF14634.2^FullE:1.8e-06^Descrption:zinc-RING_finger_domain
HighFive_v1_014825.1	HighFive_v1_014825.1|c.003327	Hit:sp|Q5ZL91|INT7_CHICK^E-value:1e-99^Score:322	Hit:sp|Q5ZL91|INT7_CHICK^E-value:3e-104^Score:333	Hit:UniRef90_C3PPH1^E-value:0.0^Score:548	Hit:UniRef90_UPI00034FC0E8^E-value:0.0^Score:596	Hit:gi|229487377|emb|CAY54144.1|^E-value:0^Score:1413	HitName:HEAT_2^HitAcce:PF13646.2^FullE:5.5e-09^Descrption:HEAT_repeats
HighFive_v1_001315.1	HighFive_v1_001315.1|c.005135	Hit:sp|Q09103|DGK2_DROME^E-value:2e-75^Score:267	Hit:sp|Q09103|DGK2_DROME^E-value:3e-77^Score:270	Hit:UniRef90_UPI00034F7330^E-value:0.0^Score:809	Hit:UniRef90_UPI00034F7330^E-value:0.0^Score:874	Hit:gi|512914044|ref|XP_004928043.1|^E-value:0^Score:2090	HitName:Ank_4^HitAcce:PF13637.2^FullE:1.3e-15^Descrption:Ankyrin_repeats_(many_copies)
HighFive_v1_001316.1	HighFive_v1_001316.1|c.011239	Hit:sp|Q09103|DGK2_DROME^E-value:0.0^Score:597	Hit:sp|Q09103|DGK2_DROME^E-value:0.0^Score:618	Hit:UniRef90_G6CW02^E-value:0.0^Score:879	Hit:UniRef90_G6CW02^E-value:0.0^Score:911	Hit:gi|357623425|gb|EHJ74580.1|^E-value:0^Score:2272	HitName:DAGK_cat^HitAcce:PF00781.20^FullE:1.1e-30^Descrption:Diacylglycerol_kinase_catalytic_domain
HighFive_v1_000129.1	HighFive_v1_000129.1|c.004843	Hit:sp|O95155|UBE4B_HUMAN^E-value:1e-05^Score:52.0	Hit:sp|O95155|UBE4B_HUMAN^E-value:2e-11^Score:70.1	Hit:UniRef90_H9JHC9^E-value:0.0^Score:592	Hit:UniRef90_H9JHC9^E-value:0.0^Score:670	Hit:gi|512928944|ref|XP_004931704.1|^E-value:0^Score:1542	-
HighFive_v1_014828.1	HighFive_v1_014828.1|c.005101	-	-	Hit:UniRef90_H9IVU1^E-value:2e-42^Score:163	Hit:UniRef90_H9IVU1^E-value:1e-49^Score:184	-	HitName:TraF_2^HitAcce:PF13729.2^FullE:0.0027^Descrption:F_plasmid_transfer_operon,_TraF,_protein
HighFive_v1_014834.1	HighFive_v1_014834.1|c.001004	Hit:sp|F1MDL2|INTU_BOVIN^E-value:4e-48^Score:189	Hit:sp|Q059U7|INTU_MOUSE^E-value:3e-78^Score:279	Hit:UniRef90_UPI00034FF706^E-value:0.0^Score:1196	Hit:UniRef90_UPI00034FF706^E-value:0.0^Score:1279	Hit:gi|512886527|ref|XP_004921772.1|^E-value:0^Score:3095	-
HighFive_v1_014836.1	HighFive_v1_014836.1|c.009238	-	-	-	-	-	-
HighFive_v1_001317.1	HighFive_v1_001317.1|c.011053	Hit:sp|Q8BZB2|COAC_MOUSE^E-value:9e-74^Score:236	Hit:sp|Q8BZB2|COAC_MOUSE^E-value:7e-77^Score:236	Hit:UniRef90_UPI0005D0C5BA^E-value:1e-87^Score:276	Hit:UniRef90_UPI0005D0C5BA^E-value:8e-91^Score:276	Hit:gi|357624336|gb|EHJ75152.1|^E-value:1.06415e-84^Score:689	HitName:Flavoprotein^HitAcce:PF02441.15^FullE:1.5e-44^Descrption:Flavoprotein
HighFive_v1_014838.1	HighFive_v1_014838.1|c.007257	Hit:sp|Q86WA9|S2611_HUMAN^E-value:9e-72^Score:241	Hit:sp|Q86WA9|S2611_HUMAN^E-value:2e-77^Score:256	Hit:UniRef90_G6DML4^E-value:0.0^Score:564	Hit:UniRef90_G6DML4^E-value:0.0^Score:599	Hit:gi|357606882|gb|EHJ65264.1|^E-value:0^Score:1454	HitName:Sulfate_transp^HitAcce:PF00916.16^FullE:3.4e-37^Descrption:Sulfate_permease_family
HighFive_v1_014840.1	HighFive_v1_014840.1|c.001562	Hit:sp|O75882|ATRN_HUMAN^E-value:3e-21^Score:93.6	Hit:sp|O75882|ATRN_HUMAN^E-value:2e-21^Score:93.6	Hit:UniRef90_H9JMR3^E-value:9e-61^Score:211	Hit:UniRef90_H9JMR3^E-value:8e-61^Score:211	Hit:gi|512934749|ref|XP_004933108.1|^E-value:1.43242e-60^Score:537	HitName:EGF_2^HitAcce:PF07974.9^FullE:1.2e-05^Descrption:EGF-like_domain
HighFive_v1_014842.1	HighFive_v1_014842.1|c.003456	Hit:sp|Q9V460|SPT5H_DROME^E-value:8e-43^Score:155	Hit:sp|Q9V460|SPT5H_DROME^E-value:1e-42^Score:155	Hit:UniRef90_H9J2M2^E-value:6e-54^Score:191	Hit:UniRef90_H9J2M2^E-value:6e-54^Score:191	Hit:gi|512904974|ref|XP_004925829.1|^E-value:1.04255e-53^Score:486	HitName:CTD^HitAcce:PF12815.3^FullE:9e-07^Descrption:Spt5_C-terminal_nonapeptide_repeat_binding_Spt4
HighFive_v1_014843.1	HighFive_v1_014843.1|c.012996	Hit:sp|A8C752|THADA_CHLAE^E-value:3e-19^Score:89.7	-	Hit:UniRef90_UPI0005D06A67^E-value:3e-48^Score:178	-	Hit:gi|156537490|ref|XP_001607287.1|^E-value:1.55505e-37^Score:372	-
HighFive_v1_014843.1	HighFive_v1_014843.1|c.007011	Hit:sp|A8C752|THADA_CHLAE^E-value:3e-19^Score:89.7	Hit:sp|A8C752|THADA_CHLAE^E-value:3e-19^Score:89.7	Hit:UniRef90_UPI0005D06A67^E-value:3e-48^Score:178	Hit:UniRef90_UPI0005D06A67^E-value:2e-48^Score:178	Hit:gi|156537490|ref|XP_001607287.1|^E-value:1.55505e-37^Score:372	HitName:DUF2428^HitAcce:PF10350.5^FullE:1.6e-36^Descrption:Putative_death-receptor_fusion_protein_(DUF2428)
HighFive_v1_014847.1	HighFive_v1_014847.1|c.012453	-	-	Hit:UniRef90_G6D829^E-value:1e-21^Score:102	Hit:UniRef90_UPI0005D07409^E-value:6e-30^Score:125	Hit:gi|357616708|gb|EHJ70354.1|^E-value:1.46974e-21^Score:254	HitName:DUF4498^HitAcce:PF14926.2^FullE:0.055^Descrption:Domain_of_unknown_function_(DUF4498)
HighFive_v1_001318.1	HighFive_v1_001318.1|c.002581	Hit:sp|P98157|LRP1_CHICK^E-value:8e-114^Score:369	Hit:sp|P98157|LRP1_CHICK^E-value:7e-114^Score:369	Hit:UniRef90_E0VUC7^E-value:8e-137^Score:439	Hit:UniRef90_E0VUC7^E-value:7e-137^Score:439	Hit:gi|242018517|ref|XP_002429721.1|^E-value:4.73527e-24^Score:283	HitName:Ldl_recept_b^HitAcce:PF00058.13^FullE:6.8e-40^Descrption:Low-density_lipoprotein_receptor_repeat_class_B
HighFive_v1_014848.1	HighFive_v1_014848.1|c.001621	Hit:sp|Q0VFT9|TPC13_XENTR^E-value:5e-146^Score:430	Hit:sp|Q0VFT9|TPC13_XENTR^E-value:4e-147^Score:430	Hit:UniRef90_G6DII3^E-value:0.0^Score:705	Hit:UniRef90_G6DII3^E-value:0.0^Score:705	Hit:gi|357609833|gb|EHJ66705.1|^E-value:0^Score:1820	HitName:DUF974^HitAcce:PF06159.9^FullE:3.3e-81^Descrption:Protein_of_unknown_function_(DUF974)
HighFive_v1_014851.1	HighFive_v1_014851.1|c.005765	Hit:sp|Q96RG2|PASK_HUMAN^E-value:2e-86^Score:289	Hit:sp|Q96RG2|PASK_HUMAN^E-value:1e-89^Score:298	Hit:UniRef90_H9IZA6^E-value:0.0^Score:623	Hit:UniRef90_H9IZA6^E-value:0.0^Score:628	Hit:gi|512931786|ref|XP_004932387.1|^E-value:0^Score:1608	HitName:Pkinase^HitAcce:PF00069.21^FullE:6.5e-61^Descrption:Protein_kinase_domain
HighFive_v1_014852.1	HighFive_v1_014852.1|c.009296	-	Hit:sp|P47808|MYSH_ACACA^E-value:1e-05^Score:48.1	Hit:UniRef90_G6CJ57^E-value:7e-65^Score:227	Hit:UniRef90_H9J5Q5^E-value:7e-80^Score:270	Hit:gi|357630894|gb|EHJ78713.1|^E-value:1.03814e-64^Score:578	HitName:MyTH4^HitAcce:PF00784.13^FullE:6.4e-09^Descrption:MyTH4_domain
HighFive_v1_014855.1	HighFive_v1_014855.1|c.001033	Hit:sp|Q9BW85|CCD94_HUMAN^E-value:4e-69^Score:228	Hit:sp|Q9D6J3|CCD94_MOUSE^E-value:1e-91^Score:283	Hit:UniRef90_S4NT84^E-value:2e-107^Score:332	Hit:UniRef90_H9IVG9^E-value:1e-135^Score:399	Hit:gi|512913570|ref|XP_004927929.1|^E-value:5.64721e-106^Score:842	HitName:DUF572^HitAcce:PF04502.9^FullE:2.4e-110^Descrption:Family_of_unknown_function_(DUF572)
HighFive_v1_014859.1	HighFive_v1_014859.1|c.001134	Hit:sp|Q7Z3F1|GP155_HUMAN^E-value:3e-71^Score:249	Hit:sp|Q7Z3F1|GP155_HUMAN^E-value:3e-71^Score:249	Hit:UniRef90_G6CPM5^E-value:0.0^Score:721	Hit:UniRef90_G6CPM5^E-value:0.0^Score:721	Hit:gi|512928622|ref|XP_004931623.1|^E-value:0^Score:1946	-
HighFive_v1_014865.1	HighFive_v1_014865.1|c.010612	-	-	Hit:UniRef90_A0A0B4ZWI4^E-value:5e-101^Score:318	Hit:UniRef90_A0A0B4ZWI4^E-value:4e-101^Score:318	Hit:gi|512932686|ref|XP_004932607.1|^E-value:2.66563e-76^Score:651	-
HighFive_v1_014866.1	HighFive_v1_014866.1|c.012457	Hit:sp|Q3MII6|TBC25_HUMAN^E-value:2e-24^Score:102	Hit:sp|Q3MII6|TBC25_HUMAN^E-value:1e-24^Score:103	Hit:UniRef90_H9J0G3^E-value:9e-64^Score:219	Hit:UniRef90_H9J0G3^E-value:7e-64^Score:219	Hit:gi|512925932|ref|XP_004930958.1|^E-value:1.37417e-63^Score:558	HitName:HJURP_C^HitAcce:PF12347.4^FullE:0.016^Descrption:Holliday_junction_regulator_protein_family_C-terminal_repeat
HighFive_v1_014868.1	HighFive_v1_014868.1|c.011405	Hit:sp|Q91755|GRIK2_XENLA^E-value:4e-41^Score:148	Hit:sp|Q91755|GRIK2_XENLA^E-value:2e-53^Score:180	Hit:UniRef90_H9JPS4^E-value:2e-112^Score:336	Hit:UniRef90_H9JPS4^E-value:1e-136^Score:397	Hit:gi|512933208|ref|XP_004932734.1|^E-value:5.3371e-109^Score:857	HitName:SBP_bac_3^HitAcce:PF00497.16^FullE:6e-09^Descrption:Bacterial_extracellular_solute-binding_proteins,_family_3
HighFive_v1_014869.1	HighFive_v1_014869.1|c.009709	Hit:sp|Q805F9|DDB1_CHICK^E-value:1e-173^Score:522	Hit:sp|Q805F9|DDB1_CHICK^E-value:4e-177^Score:530	Hit:UniRef90_G6CV37^E-value:0.0^Score:717	Hit:UniRef90_G6CV37^E-value:0.0^Score:720	Hit:gi|357623954|gb|EHJ74904.1|^E-value:0^Score:1852	HitName:CPSF_A^HitAcce:PF03178.11^FullE:5.7e-87^Descrption:CPSF_A_subunit_region
HighFive_v1_014872.1	HighFive_v1_014872.1|c.005849	Hit:sp|Q9Y5N5|HEMK2_HUMAN^E-value:4e-42^Score:155	Hit:sp|Q9VQF9|SNAPN_DROME^E-value:3e-30^Score:112	Hit:UniRef90_UPI00035020B8^E-value:1e-116^Score:355	Hit:UniRef90_G6D8F2^E-value:4e-85^Score:257	Hit:gi|512910709|ref|XP_004927237.1|^E-value:1.74707e-116^Score:910	HitName:Snapin_Pallidin^HitAcce:PF14712.2^FullE:3.1e-25^Descrption:Snapin/Pallidin
HighFive_v1_014872.1	HighFive_v1_014872.1|c.005851	Hit:sp|Q9Y5N5|HEMK2_HUMAN^E-value:4e-42^Score:155	Hit:sp|Q9Y5N5|HEMK2_HUMAN^E-value:1e-44^Score:154	Hit:UniRef90_UPI00035020B8^E-value:1e-116^Score:355	Hit:UniRef90_UPI00035020B8^E-value:1e-121^Score:354	Hit:gi|512910709|ref|XP_004927237.1|^E-value:1.74707e-116^Score:910	HitName:MTS^HitAcce:PF05175.10^FullE:8.7e-13^Descrption:Methyltransferase_small_domain
HighFive_v1_014875.1	HighFive_v1_014875.1|c.011016	-	-	Hit:UniRef90_H9JUV9^E-value:2e-35^Score:135	Hit:UniRef90_G6DIQ6^E-value:9e-49^Score:165	Hit:gi|357609759|gb|EHJ66644.1|^E-value:3.59635e-34^Score:331	-
HighFive_v1_014876.1	HighFive_v1_014876.1|c.008315	Hit:sp|P49638|TTPA_HUMAN^E-value:1e-17^Score:81.3	Hit:sp|P49638|TTPA_HUMAN^E-value:1e-17^Score:81.3	Hit:UniRef90_UPI0005D0CC88^E-value:3e-68^Score:220	Hit:UniRef90_UPI0005D0CC88^E-value:3e-68^Score:220	Hit:gi|357630269|gb|EHJ78511.1|^E-value:4.28228e-59^Score:501	HitName:CRAL_TRIO^HitAcce:PF00650.16^FullE:7.7e-19^Descrption:CRAL/TRIO_domain
HighFive_v1_014878.1	HighFive_v1_014878.1|c.006358	Hit:sp|Q803I8|SYVN1_DANRE^E-value:4e-158^Score:466	Hit:sp|Q803I8|SYVN1_DANRE^E-value:2e-175^Score:508	Hit:UniRef90_G6DKS1^E-value:0.0^Score:615	Hit:UniRef90_G6DKS1^E-value:0.0^Score:668	Hit:gi|357608292|gb|EHJ65915.1|^E-value:0^Score:1586	HitName:zf-RING_2^HitAcce:PF13639.2^FullE:3.6e-12^Descrption:Ring_finger_domain
HighFive_v1_014883.1	HighFive_v1_014883.1|c.004168	Hit:sp|Q7ZXT3|EDC4_XENLA^E-value:4e-12^Score:67.0	Hit:sp|Q7ZXT3|EDC4_XENLA^E-value:6e-13^Score:69.3	Hit:UniRef90_UPI0005D0AA0A^E-value:3e-31^Score:127	Hit:UniRef90_UPI0005D0AA0A^E-value:1e-31^Score:128	Hit:gi|390335862|ref|XP_784386.3|^E-value:2.15591e-15^Score:201	HitName:DUF4085^HitAcce:PF13315.2^FullE:0.0016^Descrption:Protein_of_unknown_function_(DUF4085)
HighFive_v1_014887.1	HighFive_v1_014887.1|c.000785	-	-	-	Hit:UniRef90_UPI00034F3E5E^E-value:1e-11^Score:69.3	-	HitName:DUF4244^HitAcce:PF14029.2^FullE:0.017^Descrption:Protein_of_unknown_function_(DUF4244)
HighFive_v1_001322.1	HighFive_v1_001322.1|c.009768	Hit:sp|P33085|SHAKB_DROME^E-value:3e-173^Score:507	-	Hit:UniRef90_B4JXM9^E-value:1e-173^Score:517	Hit:UniRef90_UPI00046CE334^E-value:6e-32^Score:133	Hit:gi|512917165|ref|XP_004928820.1|^E-value:0^Score:1566	-
HighFive_v1_001322.1	HighFive_v1_001322.1|c.009765	Hit:sp|P33085|SHAKB_DROME^E-value:3e-173^Score:507	Hit:sp|P33085|SHAKB_DROME^E-value:0.0^Score:549	Hit:UniRef90_B4JXM9^E-value:1e-173^Score:517	Hit:UniRef90_B4JXM9^E-value:0.0^Score:559	Hit:gi|512917165|ref|XP_004928820.1|^E-value:0^Score:1566	HitName:Innexin^HitAcce:PF00876.14^FullE:2.9e-89^Descrption:Innexin
HighFive_v1_014890.1	HighFive_v1_014890.1|c.003382	Hit:sp|Q03001|DYST_HUMAN^E-value:3e-10^Score:65.9	Hit:sp|Q03001|DYST_HUMAN^E-value:3e-10^Score:65.9	Hit:UniRef90_H9J4H5^E-value:6e-179^Score:542	Hit:UniRef90_H9J4H5^E-value:6e-179^Score:542	Hit:gi|512890964|ref|XP_004922603.1|^E-value:4.12799e-10^Score:174	HitName:Spectrin^HitAcce:PF00435.17^FullE:9.9e-14^Descrption:Spectrin_repeat
HighFive_v1_014897.1	HighFive_v1_014897.1|c.001655	-	-	Hit:UniRef90_UPI0004CD409A^E-value:2e-173^Score:512	Hit:UniRef90_UPI0004CD409A^E-value:4e-79^Score:259	Hit:gi|665784360|ref|XP_008559652.1|^E-value:2.756e-173^Score:1318	-
HighFive_v1_014897.1	HighFive_v1_014897.1|c.001654	-	-	Hit:UniRef90_UPI0004CD409A^E-value:2e-173^Score:512	Hit:UniRef90_UPI0004CD409A^E-value:1e-57^Score:199	Hit:gi|665784360|ref|XP_008559652.1|^E-value:2.756e-173^Score:1318	-
HighFive_v1_001323.1	HighFive_v1_001323.1|c.010819	Hit:sp|B9EKI3|TMF1_MOUSE^E-value:4e-30^Score:131	-	Hit:UniRef90_UPI0005D0802A^E-value:0.0^Score:798	-	Hit:gi|512897548|ref|XP_004924180.1|^E-value:0^Score:1958	HitName:DUF1652^HitAcce:PF07865.7^FullE:0.06^Descrption:Protein_of_unknown_function_(DUF1652)
HighFive_v1_001323.1	HighFive_v1_001323.1|c.010513	Hit:sp|B9EKI3|TMF1_MOUSE^E-value:4e-30^Score:131	Hit:sp|B9EKI3|TMF1_MOUSE^E-value:5e-35^Score:146	Hit:UniRef90_UPI0005D0802A^E-value:0.0^Score:798	Hit:UniRef90_UPI0005D0802A^E-value:0.0^Score:915	Hit:gi|512897548|ref|XP_004924180.1|^E-value:0^Score:1958	HitName:TMF_DNA_bd^HitAcce:PF12329.4^FullE:1e-17^Descrption:TATA_element_modulatory_factor_1_DNA_binding
HighFive_v1_014899.1	HighFive_v1_014899.1|c.001217	-	-	Hit:UniRef90_G6D1V6^E-value:3e-15^Score:83.2	Hit:UniRef90_G6D1V6^E-value:2e-15^Score:83.2	Hit:gi|357620277|gb|EHJ72525.1|^E-value:3.93697e-15^Score:204	-
HighFive_v1_014900.1	HighFive_v1_014900.1|c.003703	Hit:sp|Q8N2E2|VWDE_HUMAN^E-value:9e-13^Score:74.7	Hit:sp|Q8N2E2|VWDE_HUMAN^E-value:2e-13^Score:77.0	Hit:UniRef90_UPI0005D0A500^E-value:7e-60^Score:224	Hit:UniRef90_UPI0005D0A500^E-value:1e-59^Score:223	Hit:gi|270009253|gb|EFA05701.1|^E-value:2.54574e-16^Score:224	HitName:C_tripleX^HitAcce:PF02363.15^FullE:1.2e-12^Descrption:Cysteine_rich_repeat
HighFive_v1_014901.1	HighFive_v1_014901.1|c.008580	-	Hit:sp|Q9TTK4|LYST_BOVIN^E-value:3e-07^Score:55.5	Hit:UniRef90_UPI00034FB8B7^E-value:4e-67^Score:239	Hit:UniRef90_UPI00034FB8B7^E-value:1e-79^Score:275	Hit:gi|512909532|ref|XP_004926944.1|^E-value:5.83278e-67^Score:609	-
HighFive_v1_014907.1	HighFive_v1_014907.1|c.012130	-	-	-	-	-	HitName:DUF912^HitAcce:PF06024.8^FullE:1.5^Descrption:Nucleopolyhedrovirus_protein_of_unknown_function_(DUF912)
HighFive_v1_001324.1	HighFive_v1_001324.1|c.008615	Hit:sp|P43332|SNRPA_DROME^E-value:6e-93^Score:282	Hit:sp|Q9CQI7|RU2B_MOUSE^E-value:1e-99^Score:295	Hit:UniRef90_G6CZD0^E-value:3e-126^Score:372	Hit:UniRef90_G6CZD0^E-value:8e-133^Score:384	Hit:gi|357621621|gb|EHJ73396.1|^E-value:4.26333e-126^Score:955	HitName:RRM_1^HitAcce:PF00076.18^FullE:1.7e-28^Descrption:RNA_recognition_motif._(a.k.a._RRM,_RBD,_or_RNP_domain)
HighFive_v1_014909.1	HighFive_v1_014909.1|c.008416	Hit:sp|E0W481|MTND_PEDHC^E-value:7e-90^Score:282	Hit:sp|E0W481|MTND_PEDHC^E-value:9e-96^Score:282	Hit:UniRef90_H9J8G8^E-value:6e-110^Score:338	Hit:UniRef90_H9J8G8^E-value:2e-117^Score:342	Hit:gi|512896333|ref|XP_004923885.1|^E-value:8.76264e-110^Score:867	HitName:ARD^HitAcce:PF03079.10^FullE:4e-53^Descrption:ARD/ARD'_family
HighFive_v1_014910.1	HighFive_v1_014910.1|c.011789	Hit:sp|P28159|SUH_DROME^E-value:0.0^Score:816	Hit:sp|P28159|SUH_DROME^E-value:0.0^Score:829	Hit:UniRef90_H9J0S6^E-value:0.0^Score:863	Hit:UniRef90_H9J0S6^E-value:0.0^Score:889	Hit:gi|357620640|gb|EHJ72770.1|^E-value:0^Score:2236	HitName:BTD^HitAcce:PF09270.6^FullE:4.5e-77^Descrption:Beta-trefoil_DNA-binding_domain
HighFive_v1_014915.1	HighFive_v1_014915.1|c.012009	-	-	Hit:UniRef90_G6CN97^E-value:4e-73^Score:238	Hit:UniRef90_G6CN97^E-value:7e-84^Score:255	Hit:gi|357627669|gb|EHJ77289.1|^E-value:5.66542e-73^Score:606	HitName:DUF1690^HitAcce:PF07956.7^FullE:3.1e-06^Descrption:Protein_of_Unknown_function_(DUF1690)
HighFive_v1_014917.1	HighFive_v1_014917.1|c.003596	-	Hit:sp|Q90218|GLRK_ANAPL^E-value:1e-06^Score:49.7	Hit:UniRef90_E5FIB0^E-value:5e-56^Score:194	Hit:UniRef90_E5FIB0^E-value:2e-66^Score:222	Hit:gi|313505782|gb|ADR64685.1|^E-value:7.77652e-56^Score:494	HitName:Lig_chan^HitAcce:PF00060.22^FullE:2.5e-12^Descrption:Ligand-gated_ion_channel
HighFive_v1_001325.1	HighFive_v1_001325.1|c.012244	Hit:sp|Q9H3F6|BACD3_HUMAN^E-value:7e-122^Score:389	Hit:sp|Q99PT3|IN80B_MOUSE^E-value:1e-08^Score:59.7	Hit:UniRef90_G6DF23^E-value:0.0^Score:600	Hit:UniRef90_UPI00034FAA17^E-value:3e-159^Score:459	Hit:gi|357612298|gb|EHJ67905.1|^E-value:0^Score:1547	HitName:zf-HIT^HitAcce:PF04438.12^FullE:2.8e-08^Descrption:HIT_zinc_finger
HighFive_v1_001325.1	HighFive_v1_001325.1|c.012248	Hit:sp|Q9H3F6|BACD3_HUMAN^E-value:7e-122^Score:389	Hit:sp|Q9H3F6|BACD3_HUMAN^E-value:2e-133^Score:388	Hit:UniRef90_G6DF23^E-value:0.0^Score:600	Hit:UniRef90_G6DF23^E-value:0.0^Score:600	Hit:gi|357612298|gb|EHJ67905.1|^E-value:0^Score:1547	HitName:BTB_2^HitAcce:PF02214.18^FullE:7.3e-20^Descrption:BTB/POZ_domain
HighFive_v1_014922.1	HighFive_v1_014922.1|c.012807	-	-	Hit:UniRef90_UPI0005D0CC0C^E-value:5e-79^Score:254	Hit:UniRef90_UPI0005D0CC0C^E-value:4e-88^Score:274	Hit:gi|270015858|gb|EFA12306.1|^E-value:2.03144e-33^Score:356	HitName:RVT_1^HitAcce:PF00078.23^FullE:0.088^Descrption:Reverse_transcriptase_(RNA-dependent_DNA_polymerase)
HighFive_v1_014923.1	HighFive_v1_014923.1|c.003592	Hit:sp|Q70CQ2|UBP34_HUMAN^E-value:4e-11^Score:65.9	Hit:sp|Q70CQ2|UBP34_HUMAN^E-value:6e-15^Score:77.4	Hit:UniRef90_UPI0005D0A9A5^E-value:6e-88^Score:293	Hit:UniRef90_UPI0005D0A9A5^E-value:3e-88^Score:293	Hit:gi|357622215|gb|EHJ73779.1|^E-value:5.45136e-85^Score:732	-
HighFive_v1_014925.1	HighFive_v1_014925.1|c.013177	-	-	Hit:UniRef90_UPI00034F79BF^E-value:4e-127^Score:389	Hit:UniRef90_UPI00034F79BF^E-value:4e-127^Score:389	Hit:gi|512907940|ref|XP_004926567.1|^E-value:6.13564e-127^Score:998	HitName:PAN_1^HitAcce:PF00024.22^FullE:4.6e-12^Descrption:PAN_domain
HighFive_v1_014927.1	HighFive_v1_014927.1|c.004136	Hit:sp|O95155|UBE4B_HUMAN^E-value:7e-54^Score:194	Hit:sp|O95155|UBE4B_HUMAN^E-value:6e-63^Score:220	Hit:UniRef90_H9JHC9^E-value:9e-163^Score:496	Hit:UniRef90_H9JHC9^E-value:0.0^Score:555	Hit:gi|512928944|ref|XP_004931704.1|^E-value:8.39973e-165^Score:1290	HitName:Ufd2P_core^HitAcce:PF10408.5^FullE:2e-48^Descrption:Ubiquitin_elongating_factor_core
HighFive_v1_014928.1	HighFive_v1_014928.1|c.010735	Hit:sp|Q0VA40|SP9_XENTR^E-value:5e-85^Score:268	Hit:sp|Q0VA40|SP9_XENTR^E-value:2e-96^Score:297	Hit:UniRef90_H9JBP8^E-value:1e-165^Score:477	Hit:UniRef90_H9JBP8^E-value:0.0^Score:543	Hit:gi|512893601|ref|XP_004923222.1|^E-value:1.09573e-164^Score:1225	HitName:zf-H2C2_2^HitAcce:PF13465.2^FullE:6.6e-16^Descrption:Zinc-finger_double_domain
HighFive_v1_014929.1	HighFive_v1_014929.1|c.013704	Hit:sp|P49815|TSC2_HUMAN^E-value:3e-10^Score:63.5	Hit:sp|P49815|TSC2_HUMAN^E-value:3e-10^Score:63.5	Hit:UniRef90_UPI00034FB12C^E-value:4e-98^Score:324	Hit:UniRef90_UPI00034FB12C^E-value:6e-104^Score:340	Hit:gi|512888299|ref|XP_004922064.1|^E-value:6.75312e-98^Score:830	HitName:CtIP_N^HitAcce:PF10482.5^FullE:0.12^Descrption:Tumour-suppressor_protein_CtIP_N-terminal_domain
HighFive_v1_014930.1	HighFive_v1_014930.1|c.012623	Hit:sp|Q9VVR1|NOT_DROME^E-value:0.0^Score:596	Hit:sp|Q9VVR1|NOT_DROME^E-value:0.0^Score:602	Hit:UniRef90_G6CQI2^E-value:0.0^Score:924	Hit:UniRef90_G6CQI2^E-value:0.0^Score:925	Hit:gi|512932193|ref|XP_004932485.1|^E-value:0^Score:2426	HitName:UCH^HitAcce:PF00443.25^FullE:1.3e-55^Descrption:Ubiquitin_carboxyl-terminal_hydrolase
HighFive_v1_014935.1	HighFive_v1_014935.1|c.004172	-	-	Hit:UniRef90_A0A0A9ZH54^E-value:2e-11^Score:70.5	Hit:UniRef90_A0A0A9ZH54^E-value:6e-15^Score:80.5	Hit:gi|512915562|ref|XP_004928419.1|^E-value:3.51678e-09^Score:158	HitName:Exo_endo_phos_2^HitAcce:PF14529.2^FullE:0.00011^Descrption:Endonuclease-reverse_transcriptase
HighFive_v1_014937.1	HighFive_v1_014937.1|c.013447	Hit:sp|O00370|LORF2_HUMAN^E-value:5e-10^Score:60.8	Hit:sp|O00370|LORF2_HUMAN^E-value:5e-10^Score:60.8	Hit:UniRef90_D7F179^E-value:3e-31^Score:127	Hit:UniRef90_D7F179^E-value:3e-31^Score:127	Hit:gi|298204367|gb|ADI61832.1|^E-value:4.62002e-31^Score:320	HitName:Aida_N^HitAcce:PF08910.6^FullE:0.073^Descrption:Aida_N-terminus
HighFive_v1_014939.1	HighFive_v1_014939.1|c.003030	Hit:sp|P13804|ETFA_HUMAN^E-value:1e-134^Score:400	Hit:sp|P13804|ETFA_HUMAN^E-value:7e-148^Score:427	Hit:UniRef90_G6D528^E-value:0.0^Score:571	Hit:UniRef90_G6D528^E-value:0.0^Score:599	Hit:gi|357618425|gb|EHJ71409.1|^E-value:0^Score:1471	HitName:ETF^HitAcce:PF01012.17^FullE:1.1e-40^Descrption:Electron_transfer_flavoprotein_domain
HighFive_v1_014940.1	HighFive_v1_014940.1|c.004799	Hit:sp|P42264|GRIK3_RAT^E-value:2e-18^Score:87.0	Hit:sp|P42264|GRIK3_RAT^E-value:2e-18^Score:87.0	Hit:UniRef90_H9JIW9^E-value:3e-90^Score:283	Hit:UniRef90_H9JIW9^E-value:2e-90^Score:283	Hit:gi|357609906|gb|EHJ66743.1|^E-value:4.28135e-87^Score:728	HitName:ANF_receptor^HitAcce:PF01094.24^FullE:3.2e-16^Descrption:Receptor_family_ligand_binding_region
HighFive_v1_014941.1	HighFive_v1_014941.1|c.009597	Hit:sp|Q9CZP0|UFSP1_MOUSE^E-value:2e-50^Score:169	Hit:sp|Q9CZP0|UFSP1_MOUSE^E-value:9e-51^Score:170	Hit:UniRef90_H9IXH7^E-value:3e-112^Score:332	Hit:UniRef90_H9IXH7^E-value:1e-112^Score:332	Hit:gi|512936153|ref|XP_004933449.1|^E-value:4.63696e-112^Score:851	HitName:Peptidase_C78^HitAcce:PF07910.9^FullE:2.5e-49^Descrption:Peptidase_family_C78
HighFive_v1_014944.1	HighFive_v1_014944.1|c.002655	Hit:sp|Q503E1|INT11_DANRE^E-value:0.0^Score:887	Hit:sp|Q503E1|INT11_DANRE^E-value:0.0^Score:899	Hit:UniRef90_H9JFU0^E-value:0.0^Score:1189	Hit:UniRef90_H9JFU0^E-value:0.0^Score:1217	Hit:gi|512914556|ref|XP_004928171.1|^E-value:0^Score:3076	HitName:Beta-Casp^HitAcce:PF10996.4^FullE:1.2e-26^Descrption:Beta-Casp_domain
HighFive_v1_001328.1	HighFive_v1_001328.1|c.000035	Hit:sp|Q9NRY5|F1142_HUMAN^E-value:7e-44^Score:169	Hit:sp|Q9NRY5|F1142_HUMAN^E-value:1e-56^Score:199	Hit:UniRef90_H9JI87^E-value:1e-165^Score:504	Hit:UniRef90_H9JI87^E-value:0.0^Score:571	Hit:gi|512891240|ref|XP_004922649.1|^E-value:1.94037e-166^Score:1301	HitName:DUF719^HitAcce:PF05334.9^FullE:6.1e-62^Descrption:Protein_of_unknown_function_(DUF719)
HighFive_v1_001328.1	HighFive_v1_001328.1|c.000037	Hit:sp|Q9NRY5|F1142_HUMAN^E-value:7e-44^Score:169	-	Hit:UniRef90_H9JI87^E-value:1e-165^Score:504	-	Hit:gi|512891240|ref|XP_004922649.1|^E-value:1.94037e-166^Score:1301	HitName:Semialdhyde_dhC^HitAcce:PF02774.14^FullE:0.13^Descrption:Semialdehyde_dehydrogenase,_dimerisation_domain
HighFive_v1_014950.1	HighFive_v1_014950.1|c.010306	Hit:sp|Q8QG61|CRY1_CHICK^E-value:5e-174^Score:517	Hit:sp|Q16526|CRY1_HUMAN^E-value:7e-177^Score:517	Hit:UniRef90_UPI0005D04D51^E-value:0.0^Score:853	Hit:UniRef90_UPI0005D04D51^E-value:0.0^Score:853	Hit:gi|133754344|gb|ABO38436.1|^E-value:0^Score:2169	HitName:FAD_binding_7^HitAcce:PF03441.10^FullE:8.3e-88^Descrption:FAD_binding_domain_of_DNA_photolyase
HighFive_v1_014955.1	HighFive_v1_014955.1|c.008189	Hit:sp|Q9LNB6|HSOP1_ARATH^E-value:9e-19^Score:91.3	Hit:sp|Q9LNB6|HSOP1_ARATH^E-value:2e-19^Score:90.9	Hit:UniRef90_S4NP50^E-value:6e-131^Score:386	Hit:UniRef90_S4NP50^E-value:2e-141^Score:407	Hit:gi|512920560|ref|XP_004929662.1|^E-value:2.85823e-126^Score:961	HitName:TPR_11^HitAcce:PF13414.2^FullE:3.9e-18^Descrption:TPR_repeat
HighFive_v1_014956.1	HighFive_v1_014956.1|c.008823	Hit:sp|Q5R4V4|SARNP_PONAB^E-value:6e-09^Score:59.3	Hit:sp|Q9D1J3|SARNP_MOUSE^E-value:1e-12^Score:69.3	Hit:UniRef90_S4PGI3^E-value:8e-92^Score:289	Hit:UniRef90_S4PGI3^E-value:1e-101^Score:310	Hit:gi|512927404|ref|XP_004931326.1|^E-value:1.33465e-83^Score:686	HitName:SAP^HitAcce:PF02037.23^FullE:8.1e-13^Descrption:SAP_domain
HighFive_v1_014957.1	HighFive_v1_014957.1|c.006831	Hit:sp|B4PQ50|CISD2_DROYA^E-value:9e-52^Score:172	Hit:sp|B4PQ50|CISD2_DROYA^E-value:3e-54^Score:172	Hit:UniRef90_UPI00034F51B4^E-value:2e-78^Score:245	Hit:UniRef90_G6DL30^E-value:2e-82^Score:249	Hit:gi|512926682|ref|XP_004931147.1|^E-value:2.78489e-78^Score:625	HitName:MitoNEET_N^HitAcce:PF10660.5^FullE:1.1e-23^Descrption:Iron-containing_outer_mitochondrial_membrane_protein_N-terminus
HighFive_v1_001329.1	HighFive_v1_001329.1|c.009961	Hit:sp|Q3BMF4|TTCA_XANC5^E-value:3e-09^Score:63.2	Hit:sp|Q3BMF4|TTCA_XANC5^E-value:2e-17^Score:85.9	Hit:UniRef90_UPI0005D05E93^E-value:2e-75^Score:282	Hit:UniRef90_H9JIQ0^E-value:1e-118^Score:382	Hit:gi|646717292|gb|KDR20201.1|^E-value:9.77838e-43^Score:456	HitName:ATP_bind_3^HitAcce:PF01171.16^FullE:2.2e-08^Descrption:PP-loop_family
HighFive_v1_001330.1	HighFive_v1_001330.1|c.009398	-	-	Hit:UniRef90_H9JIQ0^E-value:0.0^Score:1182	Hit:UniRef90_H9JIQ0^E-value:0.0^Score:1269	Hit:gi|357623995|gb|EHJ74923.1|^E-value:0^Score:2806	HitName:COG5^HitAcce:PF10392.5^FullE:0.027^Descrption:Golgi_transport_complex_subunit_5
HighFive_v1_014962.1	HighFive_v1_014962.1|c.010234	-	Hit:sp|P25320|FRIH2_SCHMA^E-value:9e-10^Score:57.4	Hit:UniRef90_H9IVB6^E-value:6e-21^Score:95.1	Hit:UniRef90_H9IVB6^E-value:1e-29^Score:117	Hit:gi|512913269|ref|XP_004927855.1|^E-value:8.86692e-21^Score:235	HitName:Ferritin^HitAcce:PF00210.20^FullE:1.2e-12^Descrption:Ferritin-like_domain
HighFive_v1_014963.1	HighFive_v1_014963.1|c.011174	Hit:sp|Q924C1|XPO5_MOUSE^E-value:2e-16^Score:80.9	Hit:sp|Q924C1|XPO5_MOUSE^E-value:8e-21^Score:93.2	Hit:UniRef90_S4PWF8^E-value:8e-58^Score:187	Hit:UniRef90_S4PWF8^E-value:3e-61^Score:195	Hit:gi|357614745|gb|EHJ69246.1|^E-value:2.56217e-43^Score:415	-
HighFive_v1_014966.1	HighFive_v1_014966.1|c.004364	Hit:sp|Q8TBZ3|WDR20_HUMAN^E-value:1e-60^Score:202	Hit:sp|Q8TBZ3|WDR20_HUMAN^E-value:1e-60^Score:202	Hit:UniRef90_G6CV34^E-value:5e-90^Score:284	Hit:UniRef90_G6CV34^E-value:4e-90^Score:284	Hit:gi|357623951|gb|EHJ74901.1|^E-value:7.06678e-90^Score:726	HitName:WD40^HitAcce:PF00400.28^FullE:0.00036^Descrption:WD_domain,_G-beta_repeat
HighFive_v1_014968.1	HighFive_v1_014968.1|c.001052	-	-	Hit:UniRef90_S4NZX1^E-value:4e-31^Score:118	Hit:UniRef90_S4NZX1^E-value:4e-31^Score:118	Hit:gi|512921870|ref|XP_004929980.1|^E-value:1.3925e-29^Score:299	-
HighFive_v1_001331.1	HighFive_v1_001331.1|c.010109	Hit:sp|Q2PQH8|GDE_CANFA^E-value:4e-88^Score:292	Hit:sp|Q2PQH8|GDE_CANFA^E-value:9e-90^Score:296	Hit:UniRef90_H9JMY5^E-value:1e-157^Score:480	Hit:UniRef90_H9JMY5^E-value:5e-162^Score:491	Hit:gi|512898127|ref|XP_004924323.1|^E-value:5.37043e-157^Score:1235	HitName:hDGE_amylase^HitAcce:PF14701.2^FullE:7.9e-78^Descrption:glucanotransferase_domain_of_human_glycogen_debranching_enzyme
HighFive_v1_001332.1	HighFive_v1_001332.1|c.008583	Hit:sp|Q2PQH8|GDE_CANFA^E-value:3e-52^Score:194	Hit:sp|Q2PQH8|GDE_CANFA^E-value:2e-55^Score:199	Hit:UniRef90_H9JMY5^E-value:5e-108^Score:354	Hit:UniRef90_H9JMY5^E-value:3e-114^Score:365	Hit:gi|512898127|ref|XP_004924323.1|^E-value:1.18903e-107^Score:908	HitName:hDGE_amylase^HitAcce:PF14701.2^FullE:3.6e-69^Descrption:glucanotransferase_domain_of_human_glycogen_debranching_enzyme
HighFive_v1_014973.1	HighFive_v1_014973.1|c.006573	-	-	Hit:UniRef90_UPI0005D0A494^E-value:3e-34^Score:134	Hit:UniRef90_UPI0005D0A494^E-value:3e-34^Score:134	Hit:gi|190702380|gb|ACE75273.1|^E-value:6.09348e-33^Score:331	HitName:rve^HitAcce:PF00665.22^FullE:0.0011^Descrption:Integrase_core_domain
HighFive_v1_014981.1	HighFive_v1_014981.1|c.005929	-	-	Hit:UniRef90_H9IWY7^E-value:3e-68^Score:238	Hit:UniRef90_H9IWY7^E-value:2e-68^Score:238	Hit:gi|357616367|gb|EHJ70156.1|^E-value:2.02348e-53^Score:499	-
HighFive_v1_001334.1	HighFive_v1_001334.1|c.004440	Hit:sp|Q91X58|ZFN2B_MOUSE^E-value:1e-49^Score:180	Hit:sp|Q91X58|ZFN2B_MOUSE^E-value:1e-57^Score:190	Hit:UniRef90_S4PTE2^E-value:8e-95^Score:307	Hit:UniRef90_S4PTE2^E-value:2e-114^Score:338	Hit:gi|512892038|ref|XP_004922831.1|^E-value:9.71769e-103^Score:842	HitName:zf-AN1^HitAcce:PF01428.12^FullE:2.6e-23^Descrption:AN1-like_Zinc_finger
HighFive_v1_014989.1	HighFive_v1_014989.1|c.003397	-	-	Hit:UniRef90_H9JIB3^E-value:1e-53^Score:191	Hit:UniRef90_H9JIB3^E-value:1e-53^Score:191	Hit:gi|357625119|gb|EHJ75661.1|^E-value:2.57774e-36^Score:359	-
HighFive_v1_014991.1	HighFive_v1_014991.1|c.006295	Hit:sp|H9JIQ1|MESH_BOMMO^E-value:9e-70^Score:233	Hit:sp|H9JIQ1|MESH_BOMMO^E-value:3e-77^Score:254	Hit:UniRef90_G6CV04^E-value:1e-68^Score:235	Hit:UniRef90_G6CV04^E-value:6e-78^Score:261	Hit:gi|357623997|gb|EHJ74925.1|^E-value:1.65346e-68^Score:599	-
HighFive_v1_014995.1	HighFive_v1_014995.1|c.002988	Hit:sp|Q7QCJ9|MED27_ANOGA^E-value:1e-106^Score:323	Hit:sp|Q7QCJ9|MED27_ANOGA^E-value:2e-128^Score:376	Hit:UniRef90_H9J8C6^E-value:0.0^Score:530	Hit:UniRef90_H9J8C6^E-value:0.0^Score:572	Hit:gi|357608658|gb|EHJ66083.1|^E-value:0^Score:1391	HitName:Med27^HitAcce:PF11571.4^FullE:5.6e-30^Descrption:Mediator_complex_subunit_27
HighFive_v1_014997.1	HighFive_v1_014997.1|c.009656	Hit:sp|Q9NDJ2|DOM_DROME^E-value:8e-92^Score:306	Hit:sp|Q9NDJ2|DOM_DROME^E-value:2e-117^Score:379	Hit:UniRef90_N6TPU4^E-value:1e-94^Score:310	Hit:UniRef90_N6TPU4^E-value:2e-124^Score:389	Hit:gi|478249809|gb|ENN70316.1|^E-value:2.18142e-94^Score:794	HitName:Helicase_C^HitAcce:PF00271.27^FullE:1.3e-18^Descrption:Helicase_conserved_C-terminal_domain
HighFive_v1_001335.1	HighFive_v1_001335.1|c.011075	Hit:sp|Q60HF3|HPS1_MACFA^E-value:1e-07^Score:58.5	Hit:sp|Q60HF3|HPS1_MACFA^E-value:8e-12^Score:71.2	Hit:UniRef90_UPI00034F69B8^E-value:0.0^Score:569	Hit:UniRef90_UPI00034F69B8^E-value:0.0^Score:615	Hit:gi|512933252|ref|XP_004932745.1|^E-value:0^Score:1467	HitName:ABC_tran_CTD^HitAcce:PF16326.1^FullE:0.028^Descrption:ABC_transporter_C-terminal_domain
HighFive_v1_001335.1	HighFive_v1_001335.1|c.011074	Hit:sp|Q60HF3|HPS1_MACFA^E-value:1e-07^Score:58.5	-	Hit:UniRef90_UPI00034F69B8^E-value:0.0^Score:569	-	Hit:gi|512933252|ref|XP_004932745.1|^E-value:0^Score:1467	HitName:Mersacidin^HitAcce:PF16934.1^FullE:0.026^Descrption:Two-component_Enterococcus_faecalis_cytolysin_(EFC)
HighFive_v1_015000.1	HighFive_v1_015000.1|c.011791	-	-	Hit:UniRef90_UPI0005D0564D^E-value:1e-05^Score:51.6	Hit:UniRef90_UPI0005D0564D^E-value:1e-05^Score:51.6	-	-
HighFive_v1_015002.1	HighFive_v1_015002.1|c.001706	Hit:sp|A6TL60|PSUG_ALKMQ^E-value:5e-90^Score:283	Hit:sp|A6TL60|PSUG_ALKMQ^E-value:2e-114^Score:345	Hit:UniRef90_UPI00034FFBC9^E-value:1e-165^Score:496	Hit:UniRef90_UPI00034FFBC9^E-value:0.0^Score:633	Hit:gi|512916817|ref|XP_004928733.1|^E-value:1.7161e-165^Score:1277	HitName:Indigoidine_A^HitAcce:PF04227.8^FullE:2.8e-127^Descrption:Indigoidine_synthase_A_like_protein
HighFive_v1_015003.1	HighFive_v1_015003.1|c.011318	Hit:sp|Q9HD15|SRA1_HUMAN^E-value:2e-18^Score:86.7	Hit:sp|Q9HD15|SRA1_HUMAN^E-value:1e-21^Score:93.2	Hit:UniRef90_H9J1J9^E-value:2e-75^Score:243	Hit:UniRef90_H9J1J9^E-value:4e-89^Score:271	Hit:gi|512892628|ref|XP_004922978.1|^E-value:2.88765e-75^Score:619	HitName:SRA1^HitAcce:PF07304.7^FullE:6e-25^Descrption:Steroid_receptor_RNA_activator_(SRA1)
HighFive_v1_015005.1	HighFive_v1_015005.1|c.007386	-	-	-	Hit:UniRef90_G6CPF1^E-value:9e-13^Score:77.4	-	-
HighFive_v1_015005.1	HighFive_v1_015005.1|c.005185	-	-	-	-	-	HitName:DUF4815^HitAcce:PF16075.1^FullE:0.079^Descrption:Domain_of_unknown_function_(DUF4815)
HighFive_v1_015006.1	HighFive_v1_015006.1|c.001924	-	-	Hit:UniRef90_G6CRE1^E-value:5e-07^Score:57.4	Hit:UniRef90_G6CRE1^E-value:7e-68^Score:231	Hit:gi|357625903|gb|EHJ76189.1|^E-value:7.48902e-07^Score:137	-
HighFive_v1_001336.1	HighFive_v1_001336.1|c.013448	Hit:sp|Q8N972|ZN709_HUMAN^E-value:9e-46^Score:176	-	Hit:UniRef90_UPI0005D0CB99^E-value:0.0^Score:741	-	Hit:gi|512901083|ref|XP_004925048.1|^E-value:0^Score:1768	-
HighFive_v1_001336.1	HighFive_v1_001336.1|c.013449	Hit:sp|Q8N972|ZN709_HUMAN^E-value:9e-46^Score:176	Hit:sp|Q9H0M5|ZN700_HUMAN^E-value:2e-46^Score:179	Hit:UniRef90_UPI0005D0CB99^E-value:0.0^Score:741	Hit:UniRef90_UPI0005D0CB99^E-value:0.0^Score:745	Hit:gi|512901083|ref|XP_004925048.1|^E-value:0^Score:1768	HitName:zf-C2H2^HitAcce:PF00096.22^FullE:1.7e-34^Descrption:Zinc_finger,_C2H2_type
HighFive_v1_015011.1	HighFive_v1_015011.1|c.005713	Hit:sp|Q6KAQ7|ZZZ3_MOUSE^E-value:9e-40^Score:155	Hit:sp|Q6KAQ7|ZZZ3_MOUSE^E-value:4e-47^Score:174	Hit:UniRef90_H9JDU1^E-value:3e-170^Score:490	Hit:UniRef90_H9JDU1^E-value:0.0^Score:523	Hit:gi|512916326|ref|XP_004928614.1|^E-value:4.52929e-170^Score:1261	HitName:Myb_DNA-binding^HitAcce:PF00249.27^FullE:1.7e-08^Descrption:Myb-like_DNA-binding_domain
HighFive_v1_015015.1	HighFive_v1_015015.1|c.013388	Hit:sp|Q9VTY6|UBE2C_DROME^E-value:1e-80^Score:252	Hit:sp|Q9VTY6|UBE2C_DROME^E-value:4e-84^Score:252	Hit:UniRef90_H9JHX0^E-value:5e-119^Score:355	Hit:UniRef90_H9JHX0^E-value:1e-122^Score:355	Hit:gi|357608142|gb|EHJ65844.1|^E-value:8.08353e-120^Score:917	HitName:UQ_con^HitAcce:PF00179.22^FullE:1.3e-45^Descrption:Ubiquitin-conjugating_enzyme
HighFive_v1_001338.1	HighFive_v1_001338.1|c.011146	Hit:sp|Q6VVX2|C43BP_CRIGR^E-value:3e-128^Score:417	Hit:sp|Q5M7Y0|C43BP_DANRE^E-value:8e-148^Score:446	Hit:UniRef90_UPI00034F448C^E-value:0.0^Score:975	Hit:UniRef90_UPI00034F448C^E-value:0.0^Score:1022	Hit:gi|512889935|ref|XP_004922410.1|^E-value:0^Score:2520	HitName:START^HitAcce:PF01852.15^FullE:4.2e-26^Descrption:START_domain
HighFive_v1_015021.1	HighFive_v1_015021.1|c.010882	-	-	Hit:UniRef90_H9JN48^E-value:6e-14^Score:76.3	Hit:UniRef90_H9JN48^E-value:6e-44^Score:160	Hit:gi|512899992|ref|XP_004924783.1|^E-value:7.41807e-14^Score:186	-
HighFive_v1_015024.1	HighFive_v1_015024.1|c.002386	Hit:sp|Q99567|NUP88_HUMAN^E-value:3e-38^Score:150	Hit:sp|Q99567|NUP88_HUMAN^E-value:2e-46^Score:173	Hit:UniRef90_UPI000350159F^E-value:1e-167^Score:487	Hit:UniRef90_UPI000350159F^E-value:0.0^Score:520	Hit:gi|512891832|ref|XP_004922780.1|^E-value:1.81892e-167^Score:1253	HitName:Nup88^HitAcce:PF10168.5^FullE:1.6e-93^Descrption:Nuclear_pore_component
HighFive_v1_015027.1	HighFive_v1_015027.1|c.011455	-	-	-	-	-	HitName:Latrotoxin_C^HitAcce:PF15658.2^FullE:0.0093^Descrption:Latrotoxin_C-terminal_domain
HighFive_v1_001339.1	HighFive_v1_001339.1|c.001570	Hit:sp|Q9VHV5|ARL8_DROME^E-value:2e-109^Score:352	Hit:sp|Q9VHV5|ARL8_DROME^E-value:2e-123^Score:353	Hit:UniRef90_G6DG06^E-value:4e-108^Score:374	Hit:UniRef90_G6DG06^E-value:8e-123^Score:374	Hit:gi|114051594|ref|NP_001040168.1|^E-value:7.25695e-118^Score:979	HitName:Arf^HitAcce:PF00025.17^FullE:1.5e-45^Descrption:ADP-ribosylation_factor_family
HighFive_v1_000131.1	HighFive_v1_000131.1|c.010088	Hit:sp|Q80U95|UBE3C_MOUSE^E-value:9e-42^Score:166	Hit:sp|Q80U95|UBE3C_MOUSE^E-value:1e-49^Score:189	Hit:UniRef90_H9J2B1^E-value:0.0^Score:745	Hit:UniRef90_H9J2B1^E-value:0.0^Score:799	Hit:gi|512922254|ref|XP_004930075.1|^E-value:0^Score:1921	HitName:IQ^HitAcce:PF00612.23^FullE:7.2e-05^Descrption:IQ_calmodulin-binding_motif
HighFive_v1_015029.1	HighFive_v1_015029.1|c.005749	Hit:sp|Q92621|NU205_HUMAN^E-value:2e-13^Score:70.9	Hit:sp|Q92621|NU205_HUMAN^E-value:5e-14^Score:72.4	Hit:UniRef90_G6D180^E-value:1e-41^Score:154	Hit:UniRef90_G6D180^E-value:8e-44^Score:160	Hit:gi|357620621|gb|EHJ72761.1|^E-value:2.1285e-41^Score:389	HitName:Nup192^HitAcce:PF11894.4^FullE:5.9e-13^Descrption:Nuclear_pore_complex_scaffold,_nucleoporins_186/192/205
HighFive_v1_015030.1	HighFive_v1_015030.1|c.012649	Hit:sp|Q6GN91|NT5D3_XENLA^E-value:8e-62^Score:207	Hit:sp|Q6GN91|NT5D3_XENLA^E-value:7e-62^Score:207	Hit:UniRef90_UPI00034FF77D^E-value:9e-104^Score:321	Hit:UniRef90_UPI00034FF77D^E-value:8e-104^Score:321	Hit:gi|512922543|ref|XP_004930142.1|^E-value:1.35467e-103^Score:822	HitName:5_nucleotid^HitAcce:PF05761.10^FullE:1.3e-60^Descrption:5'_nucleotidase_family
HighFive_v1_015031.1	HighFive_v1_015031.1|c.000131	-	-	Hit:UniRef90_G6CR40^E-value:1e-45^Score:175	Hit:UniRef90_G6CR40^E-value:3e-46^Score:175	Hit:gi|357626065|gb|EHJ76290.1|^E-value:1.48225e-45^Score:444	HitName:FANCI_S2^HitAcce:PF14676.2^FullE:0.019^Descrption:FANCI_solenoid_2
HighFive_v1_015033.1	HighFive_v1_015033.1|c.011739	Hit:sp|Q704U0|XPO7A_XENLA^E-value:1e-76^Score:251	Hit:sp|Q704U0|XPO7A_XENLA^E-value:1e-76^Score:251	Hit:UniRef90_UPI00034FAE1D^E-value:9e-103^Score:317	Hit:UniRef90_UPI00034FAE1D^E-value:8e-103^Score:317	Hit:gi|512937232|ref|XP_004933717.1|^E-value:1.40172e-102^Score:811	HitName:CRM1_C^HitAcce:PF08767.7^FullE:0.058^Descrption:CRM1_C_terminal
HighFive_v1_015035.1	HighFive_v1_015035.1|c.010545	Hit:sp|P11532|DMD_HUMAN^E-value:7e-17^Score:84.7	Hit:sp|Q0KI50|DMDD_DROME^E-value:2e-20^Score:95.5	Hit:UniRef90_G6D4U9^E-value:1e-102^Score:323	Hit:UniRef90_G6D4U9^E-value:3e-109^Score:339	Hit:gi|357618534|gb|EHJ71479.1|^E-value:1.74349e-102^Score:827	HitName:EF-hand_2^HitAcce:PF09068.7^FullE:6.1e-30^Descrption:EF_hand
HighFive_v1_015038.1	HighFive_v1_015038.1|c.007818	Hit:sp|Q24352|GBRAL_DROME^E-value:1e-26^Score:110	Hit:sp|Q24352|GBRAL_DROME^E-value:9e-27^Score:110	Hit:UniRef90_H9J534^E-value:1e-110^Score:331	Hit:UniRef90_H9J534^E-value:1e-110^Score:331	Hit:gi|512909682|ref|XP_004926981.1|^E-value:8.24528e-111^Score:852	HitName:Neur_chan_LBD^HitAcce:PF02931.19^FullE:3.5e-31^Descrption:Neurotransmitter-gated_ion-channel_ligand_binding_domain
HighFive_v1_001340.1	HighFive_v1_001340.1|c.003461	Hit:sp|Q6AXS3|DEK_RAT^E-value:7e-15^Score:79.0	Hit:sp|Q6AXS3|DEK_RAT^E-value:4e-16^Score:81.6	Hit:UniRef90_H9J470^E-value:2e-70^Score:242	Hit:UniRef90_H9J470^E-value:1e-83^Score:275	Hit:gi|512902208|ref|XP_004925319.1|^E-value:1.05937e-16^Score:224	HitName:SAP^HitAcce:PF02037.23^FullE:0.079^Descrption:SAP_domain
HighFive_v1_015039.1	HighFive_v1_015039.1|c.002922	Hit:sp|Q6ZT12|UBR3_HUMAN^E-value:6e-10^Score:60.5	Hit:sp|Q6ZT12|UBR3_HUMAN^E-value:1e-16^Score:79.7	Hit:UniRef90_G6D8T0^E-value:3e-24^Score:107	Hit:UniRef90_B4L539^E-value:2e-32^Score:130	Hit:gi|357616256|gb|EHJ70095.1|^E-value:4.79206e-24^Score:266	HitName:zf-CpG_bind_C^HitAcce:PF12269.4^FullE:0.021^Descrption:CpG_binding_protein_zinc_finger_C_terminal_domain
HighFive_v1_015040.1	HighFive_v1_015040.1|c.001354	Hit:sp|Q9VRI9|CP6T1_DROME^E-value:4e-25^Score:108	Hit:sp|Q9VRI9|CP6T1_DROME^E-value:1e-26^Score:108	Hit:UniRef90_A0A0C5BXE2^E-value:1e-75^Score:249	Hit:UniRef90_A0A0C5BXE2^E-value:1e-77^Score:250	Hit:gi|93278320|gb|ABF06611.1|^E-value:9.16244e-73^Score:610	HitName:p450^HitAcce:PF00067.18^FullE:7.5e-35^Descrption:Cytochrome_P450
HighFive_v1_015041.1	HighFive_v1_015041.1|c.002234	-	-	-	Hit:UniRef90_UPI0004AAB09F^E-value:5e-11^Score:65.1	-	-
HighFive_v1_015043.1	HighFive_v1_015043.1|c.005225	-	-	Hit:UniRef90_UPI00034F30D5^E-value:1e-05^Score:56.6	Hit:UniRef90_UPI00034F30D5^E-value:5e-06^Score:57.4	-	-
HighFive_v1_015048.1	HighFive_v1_015048.1|c.007553	-	-	Hit:UniRef90_H9JX09^E-value:2e-40^Score:152	Hit:UniRef90_H9JX09^E-value:6e-50^Score:179	Hit:gi|512912602|ref|XP_004927699.1|^E-value:3.74534e-40^Score:386	-
HighFive_v1_001341.1	HighFive_v1_001341.1|c.007700	Hit:sp|Q863C4|ITB6_SHEEP^E-value:8e-07^Score:57.8	Hit:sp|Q1RPR6|ITB6_PIG^E-value:6e-13^Score:74.7	Hit:UniRef90_G6CVX3^E-value:3e-99^Score:335	Hit:UniRef90_G6CVX3^E-value:1e-119^Score:367	Hit:gi|357623486|gb|EHJ74617.1|^E-value:4.83221e-99^Score:859	HitName:Integrin_b_cyt^HitAcce:PF08725.7^FullE:1.6e-06^Descrption:Integrin_beta_cytoplasmic_domain
HighFive_v1_015049.1	HighFive_v1_015049.1|c.008132	-	-	Hit:UniRef90_UPI00034FB1A6^E-value:1e-53^Score:178	Hit:UniRef90_UPI00034FB1A6^E-value:3e-58^Score:189	Hit:gi|512898485|ref|XP_004924412.1|^E-value:1.68547e-53^Score:452	HitName:RasGEF^HitAcce:PF00617.15^FullE:0.088^Descrption:RasGEF_domain
HighFive_v1_015051.1	HighFive_v1_015051.1|c.002090	Hit:sp|Q8K4Y7|CANT1_RAT^E-value:7e-113^Score:346	Hit:sp|Q8K4Y7|CANT1_RAT^E-value:4e-114^Score:346	Hit:UniRef90_I4DPR5^E-value:0.0^Score:646	Hit:UniRef90_I4DPR5^E-value:0.0^Score:646	Hit:gi|389613042|dbj|BAM19905.1|^E-value:0^Score:1667	HitName:Apyrase^HitAcce:PF06079.7^FullE:2e-125^Descrption:Apyrase
HighFive_v1_015057.1	HighFive_v1_015057.1|c.009539	Hit:sp|A6X942|SH24B_MOUSE^E-value:1e-22^Score:104	Hit:sp|Q5SQS7|SH24B_HUMAN^E-value:5e-29^Score:116	Hit:UniRef90_H9JHQ5^E-value:5e-54^Score:201	Hit:UniRef90_H9JHQ5^E-value:8e-90^Score:281	Hit:gi|512898538|ref|XP_004924423.1|^E-value:7.04345e-54^Score:510	HitName:SH2^HitAcce:PF00017.20^FullE:6.1e-14^Descrption:SH2_domain
HighFive_v1_015058.1	HighFive_v1_015058.1|c.008880	-	-	Hit:UniRef90_G6CJR4^E-value:5e-06^Score:53.5	Hit:UniRef90_G6CJR4^E-value:3e-06^Score:53.9	Hit:gi|357630315|gb|EHJ78523.1|^E-value:8.37716e-06^Score:127	HitName:EPL1^HitAcce:PF10513.5^FullE:0.029^Descrption:Enhancer_of_polycomb-like
HighFive_v1_015059.1	HighFive_v1_015059.1|c.008024	Hit:sp|Q62919|NELL1_RAT^E-value:6e-27^Score:109	Hit:sp|Q62919|NELL1_RAT^E-value:5e-27^Score:109	Hit:UniRef90_UPI0005D0DC04^E-value:3e-72^Score:239	Hit:UniRef90_UPI0005D0DC04^E-value:3e-72^Score:239	Hit:gi|357614753|gb|EHJ69254.1|^E-value:3.63364e-70^Score:600	HitName:EGF_3^HitAcce:PF12947.3^FullE:2.8e-16^Descrption:EGF_domain
HighFive_v1_015062.1	HighFive_v1_015062.1|c.004305	Hit:sp|Q92535|PIGC_HUMAN^E-value:7e-52^Score:180	Hit:sp|Q92535|PIGC_HUMAN^E-value:1e-58^Score:196	Hit:UniRef90_UPI0005D0ABBC^E-value:1e-121^Score:377	Hit:UniRef90_UPI0005D0ABBC^E-value:5e-134^Score:407	Hit:gi|357619474|gb|EHJ72031.1|^E-value:4.34292e-115^Score:933	HitName:GPI2^HitAcce:PF06432.7^FullE:2.3e-69^Descrption:Phosphatidylinositol_N-acetylglucosaminyltransferase
HighFive_v1_015064.1	HighFive_v1_015064.1|c.002295	-	-	Hit:UniRef90_UPI00034F9374^E-value:4e-67^Score:236	Hit:UniRef90_UPI00034F9374^E-value:5e-95^Score:315	Hit:gi|512915558|ref|XP_004928418.1|^E-value:5.79375e-67^Score:602	HitName:DUF2345^HitAcce:PF10106.5^FullE:0.00028^Descrption:Uncharacterized_protein_conserved_in_bacteria_(DUF2345)
HighFive_v1_015067.1	HighFive_v1_015067.1|c.001211	Hit:sp|Q32KY0|APOD_BOVIN^E-value:1e-06^Score:48.5	Hit:sp|Q32KY0|APOD_BOVIN^E-value:9e-07^Score:48.5	Hit:UniRef90_G6CUK9^E-value:2e-69^Score:218	Hit:UniRef90_G6CUK9^E-value:2e-69^Score:218	Hit:gi|357624216|gb|EHJ75078.1|^E-value:3.65158e-69^Score:554	HitName:Lipocalin_2^HitAcce:PF08212.8^FullE:0.019^Descrption:Lipocalin-like_domain
HighFive_v1_015069.1	HighFive_v1_015069.1|c.011866	Hit:sp|E6ZHJ8|FXL15_DICLA^E-value:2e-14^Score:72.0	Hit:sp|E6ZHJ8|FXL15_DICLA^E-value:7e-15^Score:72.8	Hit:UniRef90_G6CY60^E-value:5e-65^Score:209	Hit:UniRef90_G6CY60^E-value:2e-65^Score:209	Hit:gi|357622279|gb|EHJ73825.1|^E-value:7.44919e-65^Score:531	HitName:LRR_4^HitAcce:PF12799.3^FullE:0.0018^Descrption:Leucine_Rich_repeats_(2_copies)
HighFive_v1_015070.1	HighFive_v1_015070.1|c.004904	-	-	Hit:UniRef90_UPI0005D0638A^E-value:6e-100^Score:306	Hit:UniRef90_UPI0005D0638A^E-value:7e-101^Score:306	Hit:gi|357622344|gb|EHJ73860.1|^E-value:8.10003e-76^Score:620	HitName:RVT_1^HitAcce:PF00078.23^FullE:1.8e-07^Descrption:Reverse_transcriptase_(RNA-dependent_DNA_polymerase)
HighFive_v1_015074.1	HighFive_v1_015074.1|c.004882	Hit:sp|O88874|CCNK_MOUSE^E-value:4e-123^Score:374	Hit:sp|O88874|CCNK_MOUSE^E-value:2e-125^Score:377	Hit:UniRef90_S4PM98^E-value:1e-176^Score:509	Hit:UniRef90_S4PM98^E-value:0.0^Score:570	Hit:gi|512925337|ref|XP_004930814.1|^E-value:1.43471e-170^Score:1278	HitName:Cyclin_N^HitAcce:PF00134.19^FullE:1.6e-20^Descrption:Cyclin,_N-terminal_domain
HighFive_v1_015081.1	HighFive_v1_015081.1|c.002590	Hit:sp|Q1JP73|CI064_BOVIN^E-value:8e-93^Score:296	Hit:sp|Q1JP73|CI064_BOVIN^E-value:7e-101^Score:307	Hit:UniRef90_H9JVF9^E-value:5e-179^Score:522	Hit:UniRef90_H9JVF9^E-value:0.0^Score:542	Hit:gi|512906695|ref|XP_004926260.1|^E-value:8.24872e-179^Score:1344	HitName:Q_salvage^HitAcce:PF10343.5^FullE:3.8e-112^Descrption:Potential_Queuosine,_Q,_salvage_protein_family
HighFive_v1_015084.1	HighFive_v1_015084.1|c.004306	Hit:sp|Q6GX84|FIGL1_RAT^E-value:4e-156^Score:471	-	Hit:UniRef90_UPI0005D06A7D^E-value:0.0^Score:777	-	Hit:gi|512885458|ref|XP_004921598.1|^E-value:0^Score:1990	-
HighFive_v1_015084.1	HighFive_v1_015084.1|c.007472	Hit:sp|Q6GX84|FIGL1_RAT^E-value:4e-156^Score:471	Hit:sp|Q6GX84|FIGL1_RAT^E-value:1e-156^Score:471	Hit:UniRef90_UPI0005D06A7D^E-value:0.0^Score:777	Hit:UniRef90_UPI0005D06A7D^E-value:0.0^Score:777	Hit:gi|512885458|ref|XP_004921598.1|^E-value:0^Score:1990	HitName:AAA^HitAcce:PF00004.25^FullE:1e-36^Descrption:ATPase_family_associated_with_various_cellular_activities_(AAA)
HighFive_v1_015085.1	HighFive_v1_015085.1|c.007363	-	-	Hit:UniRef90_Q8I927^E-value:3e-22^Score:101	Hit:UniRef90_Q8I927^E-value:6e-32^Score:129	Hit:gi|25989205|gb|AAL31704.1|^E-value:4.59397e-22^Score:252	HitName:CLIP^HitAcce:PF12032.4^FullE:7.5e-13^Descrption:Regulatory_CLIP_domain_of_proteinases
HighFive_v1_015087.1	HighFive_v1_015087.1|c.007626	Hit:sp|Q17N72|CALYP_AEDAE^E-value:4e-171^Score:505	Hit:sp|Q17N72|CALYP_AEDAE^E-value:2e-174^Score:507	Hit:UniRef90_UPI00034FA9BA^E-value:0.0^Score:876	Hit:UniRef90_UPI00034FA9BA^E-value:0.0^Score:892	Hit:gi|512930802|ref|XP_004932150.1|^E-value:0^Score:2264	HitName:Peptidase_C12^HitAcce:PF01088.17^FullE:7.8e-65^Descrption:Ubiquitin_carboxyl-terminal_hydrolase,_family_1
HighFive_v1_015088.1	HighFive_v1_015088.1|c.011873	-	-	-	-	-	-
HighFive_v1_015090.1	HighFive_v1_015090.1|c.001540	Hit:sp|P25420|CH63_HELVI^E-value:0.0^Score:843	Hit:sp|P25420|CH63_HELVI^E-value:0.0^Score:868	Hit:UniRef90_P25420^E-value:0.0^Score:843	Hit:UniRef90_P25420^E-value:0.0^Score:868	Hit:gi|116253|sp|P25420.1|CH63_HELVI^E-value:0^Score:2177	HitName:Cpn60_TCP1^HitAcce:PF00118.20^FullE:4.4e-78^Descrption:TCP-1/cpn60_chaperonin_family
HighFive_v1_015095.1	HighFive_v1_015095.1|c.000716	Hit:sp|D2XV59|GTPB1_RAT^E-value:0.0^Score:720	Hit:sp|D2XV59|GTPB1_RAT^E-value:0.0^Score:788	Hit:UniRef90_H9J059^E-value:0.0^Score:997	Hit:UniRef90_H9J059^E-value:0.0^Score:1071	Hit:gi|512885488|ref|XP_004921603.1|^E-value:0^Score:2602	HitName:GTP_EFTU^HitAcce:PF00009.23^FullE:6.4e-22^Descrption:Elongation_factor_Tu_GTP_binding_domain
HighFive_v1_015096.1	HighFive_v1_015096.1|c.010685	Hit:sp|Q13042|CDC16_HUMAN^E-value:6e-45^Score:160	Hit:sp|Q13042|CDC16_HUMAN^E-value:5e-45^Score:160	Hit:UniRef90_UPI0005D0AEAA^E-value:8e-78^Score:246	Hit:UniRef90_UPI0005D0AEAA^E-value:7e-78^Score:246	Hit:gi|357614999|gb|EHJ69420.1|^E-value:3.54249e-77^Score:643	HitName:TPR_1^HitAcce:PF00515.24^FullE:9.7e-06^Descrption:Tetratricopeptide_repeat
HighFive_v1_015106.1	HighFive_v1_015106.1|c.002718	Hit:sp|Q5T4S7|UBR4_HUMAN^E-value:4e-43^Score:159	-	Hit:UniRef90_H9JEF8^E-value:4e-79^Score:267	-	Hit:gi|512917049|ref|XP_004928791.1|^E-value:1.4381e-78^Score:680	HitName:MatE^HitAcce:PF01554.14^FullE:0.034^Descrption:MatE
HighFive_v1_015106.1	HighFive_v1_015106.1|c.002719	Hit:sp|Q5T4S7|UBR4_HUMAN^E-value:4e-43^Score:159	Hit:sp|A2AN08|UBR4_MOUSE^E-value:2e-49^Score:176	Hit:UniRef90_H9JEF8^E-value:4e-79^Score:267	Hit:UniRef90_H9JEF8^E-value:2e-94^Score:311	Hit:gi|512917049|ref|XP_004928791.1|^E-value:1.4381e-78^Score:680	HitName:zf-UBR^HitAcce:PF02207.16^FullE:1.2e-08^Descrption:Putative_zinc_finger_in_N-recognin_(UBR_box)
HighFive_v1_015113.1	HighFive_v1_015113.1|c.011567	-	-	Hit:UniRef90_H9JJS6^E-value:1e-21^Score:99.8	Hit:UniRef90_H9JJS6^E-value:7e-44^Score:161	Hit:gi|512935830|ref|XP_004933370.1|^E-value:2.14762e-21^Score:247	HitName:DUF4424^HitAcce:PF14415.2^FullE:0.055^Descrption:Domain_of_unknown_function_(DUF4424)
HighFive_v1_015114.1	HighFive_v1_015114.1|c.012222	Hit:sp|Q9VI82|NOC3L_DROME^E-value:2e-49^Score:191	Hit:sp|Q9VI82|NOC3L_DROME^E-value:3e-58^Score:211	Hit:UniRef90_H9JGR9^E-value:0.0^Score:462	Hit:UniRef90_S4PCL0^E-value:0.0^Score:601	Hit:gi|512904879|ref|XP_004925806.1|^E-value:0^Score:556	HitName:NOC3p^HitAcce:PF07540.7^FullE:5e-19^Descrption:Nucleolar_complex-associated_protein
HighFive_v1_015114.1	HighFive_v1_015114.1|c.012220	Hit:sp|Q9VI82|NOC3L_DROME^E-value:2e-49^Score:191	Hit:sp|Q9VI82|NOC3L_DROME^E-value:6e-75^Score:252	Hit:UniRef90_H9JGR9^E-value:0.0^Score:462	Hit:UniRef90_G6D781^E-value:2e-100^Score:324	Hit:gi|512904879|ref|XP_004925806.1|^E-value:0^Score:556	HitName:CBF^HitAcce:PF03914.13^FullE:4.1e-20^Descrption:CBF/Mak21_family
HighFive_v1_015118.1	HighFive_v1_015118.1|c.005967	Hit:sp|Q6GL77|UBXN1_XENTR^E-value:1e-23^Score:97.8	Hit:sp|Q6GL77|UBXN1_XENTR^E-value:6e-25^Score:99.8	Hit:UniRef90_UPI0005D0AE5F^E-value:2e-40^Score:148	Hit:UniRef90_UPI0005D0AE5F^E-value:6e-43^Score:152	Hit:gi|512919643|ref|XP_004929435.1|^E-value:1.2262e-43^Score:396	HitName:UBX^HitAcce:PF00789.16^FullE:9.1e-18^Descrption:UBX_domain
HighFive_v1_015124.1	HighFive_v1_015124.1|c.010405	Hit:sp|Q9VBP9|NPL4_DROME^E-value:2e-91^Score:292	Hit:sp|Q9VBP9|NPL4_DROME^E-value:4e-94^Score:298	Hit:UniRef90_G6DML9^E-value:3e-156^Score:462	Hit:UniRef90_G6DML9^E-value:1e-162^Score:478	Hit:gi|357606887|gb|EHJ65269.1|^E-value:4.77775e-156^Score:1189	HitName:zf-NPL4^HitAcce:PF05020.11^FullE:7e-59^Descrption:NPL4_family,_putative_zinc_binding_region
HighFive_v1_015127.1	HighFive_v1_015127.1|c.012613	-	-	Hit:UniRef90_UPI0005D0C6E1^E-value:1e-37^Score:142	Hit:UniRef90_UPI0005D06C63^E-value:4e-49^Score:177	Hit:gi|357624313|gb|EHJ75139.1|^E-value:5.08988e-15^Score:204	-
HighFive_v1_001349.1	HighFive_v1_001349.1|c.001667	-	-	Hit:UniRef90_G6CWQ1^E-value:1e-41^Score:151	Hit:UniRef90_G6CWQ1^E-value:1e-41^Score:151	Hit:gi|357623007|gb|EHJ74331.1|^E-value:2.00604e-41^Score:382	-
HighFive_v1_000132.1	HighFive_v1_000132.1|c.009203	Hit:sp|O43290|SNUT1_HUMAN^E-value:3e-66^Score:229	Hit:sp|O43290|SNUT1_HUMAN^E-value:2e-67^Score:229	Hit:UniRef90_G6D198^E-value:2e-135^Score:414	Hit:UniRef90_G6D198^E-value:1e-140^Score:425	Hit:gi|357620566|gb|EHJ72715.1|^E-value:2.96548e-135^Score:1065	HitName:SART-1^HitAcce:PF03343.9^FullE:7.4e-54^Descrption:SART-1_family
HighFive_v1_015133.1	HighFive_v1_015133.1|c.004119	-	-	Hit:UniRef90_UPI00034FC07E^E-value:5e-68^Score:220	Hit:UniRef90_UPI00034FC07E^E-value:5e-68^Score:220	Hit:gi|512895212|ref|XP_004923617.1|^E-value:7.7974e-68^Score:560	HitName:rve^HitAcce:PF00665.22^FullE:0.00014^Descrption:Integrase_core_domain
HighFive_v1_015135.1	HighFive_v1_015135.1|c.006183	Hit:sp|Q23978|MY31D_DROME^E-value:6e-36^Score:139	Hit:sp|Q23978|MY31D_DROME^E-value:2e-35^Score:137	Hit:UniRef90_UPI0005D0A634^E-value:2e-84^Score:279	Hit:UniRef90_UPI00034F55E8^E-value:2e-85^Score:272	Hit:gi|512902539|ref|XP_004925400.1|^E-value:4.77983e-83^Score:681	HitName:Myosin_TH1^HitAcce:PF06017.9^FullE:2.6e-26^Descrption:Unconventional_myosin_tail,_actin-_and_lipid-binding
HighFive_v1_015137.1	HighFive_v1_015137.1|c.005572	Hit:sp|Q5XI65|DRC1_RAT^E-value:9e-08^Score:54.3	Hit:sp|Q5XI65|DRC1_RAT^E-value:8e-08^Score:54.3	Hit:UniRef90_G6DIZ2^E-value:1e-46^Score:171	Hit:UniRef90_G6DIZ2^E-value:1e-46^Score:171	Hit:gi|357609606|gb|EHJ66539.1|^E-value:2.14444e-46^Score:432	HitName:NYD-SP28^HitAcce:PF14772.2^FullE:0.00059^Descrption:Sperm_tail
HighFive_v1_001350.1	HighFive_v1_001350.1|c.000988	-	-	Hit:UniRef90_UPI00034F2F73^E-value:3e-26^Score:111	Hit:UniRef90_UPI00034F2F73^E-value:2e-26^Score:111	Hit:gi|512919937|ref|XP_004929506.1|^E-value:4.07408e-26^Score:278	HitName:FLYWCH^HitAcce:PF04500.12^FullE:8e-11^Descrption:FLYWCH_zinc_finger_domain
HighFive_v1_015145.1	HighFive_v1_015145.1|c.006051	-	-	Hit:UniRef90_H9J4A1^E-value:9e-42^Score:145	Hit:UniRef90_H9J4A1^E-value:3e-47^Score:157	Hit:gi|114052803|ref|NP_001040277.1|^E-value:2.11306e-43^Score:378	HitName:WAP^HitAcce:PF00095.17^FullE:2.9e-06^Descrption:WAP-type_(Whey_Acidic_Protein)_'four-disulfide_core'
HighFive_v1_015147.1	HighFive_v1_015147.1|c.010246	-	-	Hit:UniRef90_H9JC61^E-value:9e-52^Score:172	Hit:UniRef90_H9JC61^E-value:8e-52^Score:172	Hit:gi|357612467|gb|EHJ68013.1|^E-value:2.62024e-48^Score:415	HitName:DUF4166^HitAcce:PF13761.2^FullE:0.086^Descrption:Domain_of_unknown_function_(DUF4166)
HighFive_v1_001352.1	HighFive_v1_001352.1|c.002908	Hit:sp|A5X5Y0|5HT3E_HUMAN^E-value:3e-12^Score:71.2	Hit:sp|A5X5Y0|5HT3E_HUMAN^E-value:4e-13^Score:70.1	Hit:UniRef90_G6D1A7^E-value:1e-45^Score:170	Hit:UniRef90_G6D1A7^E-value:3e-35^Score:136	Hit:gi|357620575|gb|EHJ72724.1|^E-value:1.6967e-45^Score:431	HitName:Neur_chan_LBD^HitAcce:PF02931.19^FullE:4.3e-21^Descrption:Neurotransmitter-gated_ion-channel_ligand_binding_domain
HighFive_v1_001353.1	HighFive_v1_001353.1|c.000562	Hit:sp|A5X5Y0|5HT3E_HUMAN^E-value:4e-13^Score:72.4	Hit:sp|A5X5Y0|5HT3E_HUMAN^E-value:2e-13^Score:72.4	Hit:UniRef90_G6D1A7^E-value:4e-47^Score:172	Hit:UniRef90_G6D1A7^E-value:9e-48^Score:172	Hit:gi|357620575|gb|EHJ72724.1|^E-value:6.76848e-47^Score:435	HitName:Neur_chan_LBD^HitAcce:PF02931.19^FullE:7.6e-27^Descrption:Neurotransmitter-gated_ion-channel_ligand_binding_domain
HighFive_v1_015150.1	HighFive_v1_015150.1|c.004057	-	-	-	-	-	HitName:AJAP1_PANP_C^HitAcce:PF15298.2^FullE:0.049^Descrption:AJAP1/PANP_C-terminus
HighFive_v1_015155.1	HighFive_v1_015155.1|c.004170	-	-	Hit:UniRef90_H9J3V6^E-value:6e-52^Score:185	-	Hit:gi|512897796|ref|XP_004924241.1|^E-value:6.88775e-52^Score:471	HitName:Endonuc-dimeris^HitAcce:PF09124.6^FullE:0.13^Descrption:T4_recombination_endonuclease_VII,_dimerisation
HighFive_v1_015155.1	HighFive_v1_015155.1|c.004169	-	-	Hit:UniRef90_H9J3V6^E-value:6e-52^Score:185	Hit:UniRef90_G6D3S6^E-value:3e-65^Score:220	Hit:gi|512897796|ref|XP_004924241.1|^E-value:6.88775e-52^Score:471	-
HighFive_v1_001354.1	HighFive_v1_001354.1|c.011078	Hit:sp|Q9H330|TM245_HUMAN^E-value:1e-17^Score:86.3	Hit:sp|Q9H330|TM245_HUMAN^E-value:1e-18^Score:89.0	Hit:UniRef90_UPI0005D07393^E-value:9e-95^Score:306	Hit:UniRef90_UPI0005D07393^E-value:3e-104^Score:331	Hit:gi|357630054|gb|EHJ78446.1|^E-value:8.31191e-74^Score:646	-
HighFive_v1_015161.1	HighFive_v1_015161.1|c.008452	-	-	Hit:UniRef90_H9JKD8^E-value:3e-121^Score:259	Hit:UniRef90_H9JKD8^E-value:3e-59^Score:204	Hit:gi|512907500|ref|XP_004926458.1|^E-value:8.31168e-123^Score:512	-
HighFive_v1_015161.1	HighFive_v1_015161.1|c.008451	-	-	Hit:UniRef90_H9JKD8^E-value:3e-121^Score:259	Hit:UniRef90_H9JKD8^E-value:1e-65^Score:229	Hit:gi|512907500|ref|XP_004926458.1|^E-value:8.31168e-123^Score:512	-
HighFive_v1_015163.1	HighFive_v1_015163.1|c.006302	Hit:sp|Q9VQQ9|EXOC2_DROME^E-value:6e-46^Score:172	Hit:sp|Q9VQQ9|EXOC2_DROME^E-value:5e-46^Score:172	Hit:UniRef90_G6D800^E-value:3e-169^Score:506	Hit:UniRef90_G6D800^E-value:2e-169^Score:506	Hit:gi|357616757|gb|EHJ70385.1|^E-value:4.15919e-169^Score:1302	-
HighFive_v1_015168.1	HighFive_v1_015168.1|c.005731	-	-	Hit:UniRef90_UPI00034F915C^E-value:0.0^Score:553	Hit:UniRef90_UPI00034F915C^E-value:0.0^Score:569	Hit:gi|512923532|ref|XP_004930375.1|^E-value:0^Score:1425	HitName:Cep57_CLD^HitAcce:PF14073.2^FullE:0.16^Descrption:Centrosome_localisation_domain_of_Cep57
HighFive_v1_015172.1	HighFive_v1_015172.1|c.001031	Hit:sp|Q8R1A4|DOCK7_MOUSE^E-value:7e-74^Score:247	Hit:sp|Q8R1A4|DOCK7_MOUSE^E-value:6e-74^Score:247	Hit:UniRef90_H9J946^E-value:1e-91^Score:303	Hit:UniRef90_H9J946^E-value:9e-92^Score:303	Hit:gi|512919264|ref|XP_004929332.1|^E-value:2.26764e-91^Score:775	HitName:DHR-2^HitAcce:PF06920.9^FullE:5.1e-43^Descrption:Dock_homology_region_2
HighFive_v1_015174.1	HighFive_v1_015174.1|c.011021	Hit:sp|P40818|UBP8_HUMAN^E-value:2e-46^Score:179	Hit:sp|P40818|UBP8_HUMAN^E-value:2e-46^Score:178	Hit:UniRef90_H9JGL3^E-value:0.0^Score:673	Hit:UniRef90_H9JGL3^E-value:0.0^Score:727	Hit:gi|512904915|ref|XP_004925815.1|^E-value:0^Score:1730	HitName:USP8_dimer^HitAcce:PF08969.7^FullE:5.7e-26^Descrption:USP8_dimerisation_domain
HighFive_v1_015174.1	HighFive_v1_015174.1|c.011022	Hit:sp|P40818|UBP8_HUMAN^E-value:2e-46^Score:179	-	Hit:UniRef90_H9JGL3^E-value:0.0^Score:673	-	Hit:gi|512904915|ref|XP_004925815.1|^E-value:0^Score:1730	HitName:FG-GAP_2^HitAcce:PF14312.2^FullE:0.0077^Descrption:FG-GAP_repeat
HighFive_v1_015175.1	HighFive_v1_015175.1|c.008768	Hit:sp|P84169|PSD13_CHICK^E-value:6e-35^Score:130	-	Hit:UniRef90_I4DQ49^E-value:1e-72^Score:233	-	Hit:gi|389613367|dbj|BAM20039.1|^E-value:1.60508e-72^Score:595	-
HighFive_v1_015175.1	HighFive_v1_015175.1|c.008769	Hit:sp|P84169|PSD13_CHICK^E-value:6e-35^Score:130	Hit:sp|P84169|PSD13_CHICK^E-value:2e-35^Score:132	Hit:UniRef90_I4DQ49^E-value:1e-72^Score:233	Hit:UniRef90_I4DQ49^E-value:3e-81^Score:255	Hit:gi|389613367|dbj|BAM20039.1|^E-value:1.60508e-72^Score:595	HitName:PCI^HitAcce:PF01399.23^FullE:7.9e-10^Descrption:PCI_domain
HighFive_v1_001356.1	HighFive_v1_001356.1|c.011961	Hit:sp|Q178A5|UFC1_AEDAE^E-value:4e-109^Score:319	Hit:sp|Q178A5|UFC1_AEDAE^E-value:8e-111^Score:319	Hit:UniRef90_UPI0005D0CDBA^E-value:2e-113^Score:335	Hit:UniRef90_UPI0005D0CDBA^E-value:4e-115^Score:335	Hit:gi|389610177|dbj|BAM18700.1|^E-value:1.10441e-113^Score:860	HitName:UFC1^HitAcce:PF08694.7^FullE:7.3e-86^Descrption:Ubiquitin-fold_modifier-conjugating_enzyme_1
HighFive_v1_015180.1	HighFive_v1_015180.1|c.012119	Hit:sp|Q27451|PRP1_BOMMO^E-value:8e-97^Score:311	Hit:sp|Q27451|PRP1_BOMMO^E-value:2e-100^Score:311	Hit:UniRef90_R4WAL7^E-value:2e-107^Score:343	Hit:UniRef90_R4WAL7^E-value:3e-111^Score:343	Hit:gi|443609453|dbj|BAM76811.1|^E-value:3.18841e-107^Score:880	HitName:Hemocyanin_C^HitAcce:PF03723.10^FullE:1.6e-55^Descrption:Hemocyanin,_ig-like_domain
HighFive_v1_015183.1	HighFive_v1_015183.1|c.003514	-	-	Hit:UniRef90_H9J386^E-value:4e-52^Score:187	Hit:UniRef90_H9J386^E-value:7e-59^Score:206	Hit:gi|357618538|gb|EHJ71483.1|^E-value:3.16825e-50^Score:463	-
HighFive_v1_015184.1	HighFive_v1_015184.1|c.012588	-	-	Hit:UniRef90_UPI0005D0D327^E-value:2e-36^Score:145	Hit:UniRef90_UPI00034FB8B7^E-value:3e-60^Score:214	Hit:gi|512909532|ref|XP_004926944.1|^E-value:4.79902e-32^Score:335	-
HighFive_v1_015186.1	HighFive_v1_015186.1|c.011124	-	-	-	-	-	-
HighFive_v1_001357.1	HighFive_v1_001357.1|c.011872	-	-	Hit:UniRef90_UPI0005D0CD33^E-value:2e-57^Score:213	Hit:UniRef90_UPI0005D0CD33^E-value:1e-61^Score:213	Hit:gi|357609877|gb|EHJ66728.1|^E-value:2.02846e-31^Score:347	-
HighFive_v1_015192.1	HighFive_v1_015192.1|c.003481	Hit:sp|Q14161|GIT2_HUMAN^E-value:1e-66^Score:231	Hit:sp|Q14161|GIT2_HUMAN^E-value:1e-66^Score:231	Hit:UniRef90_G6CUL2^E-value:0.0^Score:619	Hit:UniRef90_G6CUL2^E-value:0.0^Score:619	Hit:gi|357624219|gb|EHJ75081.1|^E-value:0^Score:1596	HitName:GIT_SHD^HitAcce:PF08518.7^FullE:9.3e-25^Descrption:Spa2_homology_domain_(SHD)_of_GIT
HighFive_v1_015195.1	HighFive_v1_015195.1|c.010193	-	-	Hit:UniRef90_I0E0A2^E-value:3e-11^Score:66.6	Hit:UniRef90_I0E0A2^E-value:7e-22^Score:96.3	Hit:gi|384482608|gb|AFH96020.1|^E-value:4.4006e-11^Score:161	-
HighFive_v1_015196.1	HighFive_v1_015196.1|c.005894	-	-	Hit:UniRef90_UPI00034F7E80^E-value:5e-61^Score:213	Hit:UniRef90_UPI00034F7E80^E-value:4e-61^Score:213	Hit:gi|512894789|ref|XP_004923514.1|^E-value:7.04063e-61^Score:543	HitName:cEGF^HitAcce:PF12662.3^FullE:0.00016^Descrption:Complement_Clr-like_EGF-like
HighFive_v1_015198.1	HighFive_v1_015198.1|c.005154	Hit:sp|Q92547|TOPB1_HUMAN^E-value:4e-16^Score:82.4	Hit:sp|Q92547|TOPB1_HUMAN^E-value:3e-16^Score:82.4	Hit:UniRef90_UPI00034FEACA^E-value:6e-66^Score:231	Hit:UniRef90_UPI00034FEACA^E-value:1e-66^Score:233	Hit:gi|512893144|ref|XP_004923108.1|^E-value:9.5606e-66^Score:588	HitName:BRCT^HitAcce:PF00533.22^FullE:0.002^Descrption:BRCA1_C_Terminus_(BRCT)_domain
HighFive_v1_001358.1	HighFive_v1_001358.1|c.004888	Hit:sp|Q5R4X0|IMPA1_PONAB^E-value:3e-77^Score:254	Hit:sp|Q5R4X0|IMPA1_PONAB^E-value:8e-82^Score:254	Hit:UniRef90_UPI0005D05D46^E-value:1e-148^Score:443	Hit:UniRef90_UPI0005D05D46^E-value:4e-154^Score:442	Hit:gi|512887951|ref|XP_004922007.1|^E-value:3.80376e-147^Score:1131	HitName:Inositol_P^HitAcce:PF00459.21^FullE:6.4e-75^Descrption:Inositol_monophosphatase_family
HighFive_v1_015199.1	HighFive_v1_015199.1|c.002176	-	-	Hit:UniRef90_V5KZ60^E-value:8e-42^Score:148	Hit:UniRef90_V5KZ60^E-value:7e-43^Score:147	Hit:gi|557883277|gb|AHA43054.1|^E-value:1.20001e-41^Score:373	HitName:DUF2299^HitAcce:PF10061.5^FullE:9.1e-05^Descrption:Uncharacterized_conserved_protein_(DUF2299)
HighFive_v1_015202.1	HighFive_v1_015202.1|c.010496	-	-	Hit:UniRef90_H9JP82^E-value:2e-48^Score:175	Hit:UniRef90_H9JP82^E-value:6e-68^Score:225	Hit:gi|320580013|gb|ADW54421.1|^E-value:1.48201e-32^Score:324	-
HighFive_v1_015204.1	HighFive_v1_015204.1|c.006424	Hit:sp|Q38PU3|GRIK2_MACFA^E-value:3e-26^Score:110	Hit:sp|Q38PU3|GRIK2_MACFA^E-value:1e-30^Score:122	Hit:UniRef90_UPI0005D07469^E-value:5e-92^Score:298	Hit:UniRef90_G6DIE1^E-value:2e-101^Score:323	Hit:gi|357609906|gb|EHJ66743.1|^E-value:3.9807e-91^Score:758	HitName:Lig_chan-Glu_bd^HitAcce:PF10613.5^FullE:1.7e-34^Descrption:Ligated_ion_channel_L-glutamate-_and_glycine-binding_site
HighFive_v1_015206.1	HighFive_v1_015206.1|c.001587	-	Hit:sp|Q8T0D4|TAN_DROME^E-value:5e-07^Score:52.0	Hit:UniRef90_UPI0005D04EB2^E-value:8e-75^Score:237	Hit:UniRef90_UPI0005D04EB2^E-value:3e-78^Score:242	Hit:gi|512923679|ref|XP_004930411.1|^E-value:1.07053e-74^Score:606	HitName:Tantalus^HitAcce:PF15386.2^FullE:1.6e-08^Descrption:Drosophila_Tantalus-like
HighFive_v1_001359.1	HighFive_v1_001359.1|c.001690	-	-	Hit:UniRef90_G6D8A7^E-value:5e-71^Score:220	Hit:UniRef90_G6D8A7^E-value:4e-71^Score:220	Hit:gi|357616591|gb|EHJ70273.1|^E-value:7.68459e-71^Score:561	-
HighFive_v1_015210.1	HighFive_v1_015210.1|c.000500	Hit:sp|Q07984|SSRD_RAT^E-value:5e-33^Score:123	Hit:sp|Q07984|SSRD_RAT^E-value:8e-35^Score:125	Hit:UniRef90_G6DBW0^E-value:2e-95^Score:287	Hit:UniRef90_G6DBW0^E-value:1e-97^Score:290	Hit:gi|357614324|gb|EHJ69021.1|^E-value:3.20404e-95^Score:735	HitName:TRAP-delta^HitAcce:PF05404.8^FullE:4.7e-58^Descrption:Translocon-associated_protein,_delta_subunit_precursor_(TRAP-delta)
HighFive_v1_015211.1	HighFive_v1_015211.1|c.003500	Hit:sp|Q0II22|RN126_BOVIN^E-value:1e-07^Score:53.9	Hit:sp|Q0II22|RN126_BOVIN^E-value:4e-08^Score:54.3	Hit:UniRef90_G6D8M2^E-value:4e-53^Score:185	Hit:UniRef90_G6D8M2^E-value:7e-54^Score:185	Hit:gi|357616388|gb|EHJ70168.1|^E-value:5.96355e-53^Score:470	HitName:zinc_ribbon_9^HitAcce:PF14369.2^FullE:3.2e-07^Descrption:zinc-ribbon
HighFive_v1_015214.1	HighFive_v1_015214.1|c.005939	Hit:sp|Q8C0J2|A16L1_MOUSE^E-value:1e-15^Score:76.6	Hit:sp|Q8C0J2|A16L1_MOUSE^E-value:1e-15^Score:76.6	Hit:UniRef90_UPI00034FC090^E-value:3e-63^Score:209	Hit:UniRef90_UPI00034FC090^E-value:3e-63^Score:209	Hit:gi|512924728|ref|XP_004930666.1|^E-value:4.41598e-63^Score:531	HitName:ATG16^HitAcce:PF08614.7^FullE:3.3e-25^Descrption:Autophagy_protein_16_(ATG16)
HighFive_v1_015215.1	HighFive_v1_015215.1|c.006879	Hit:sp|Q9W0T5|PYX_DROME^E-value:2e-48^Score:173	Hit:sp|Q9W0T5|PYX_DROME^E-value:1e-48^Score:173	Hit:UniRef90_H9J6M8^E-value:4e-92^Score:295	Hit:UniRef90_H9J6M8^E-value:4e-97^Score:307	Hit:gi|512887450|ref|XP_004921927.1|^E-value:5.1143e-12^Score:179	HitName:Ank_2^HitAcce:PF12796.3^FullE:5.3e-44^Descrption:Ankyrin_repeats_(3_copies)
HighFive_v1_001360.1	HighFive_v1_001360.1|c.009211	Hit:sp|Q80U56|AVL9_MOUSE^E-value:4e-90^Score:298	Hit:sp|Q80U56|AVL9_MOUSE^E-value:2e-121^Score:379	Hit:UniRef90_G6DDX3^E-value:0.0^Score:850	Hit:UniRef90_G6DDX3^E-value:0.0^Score:939	Hit:gi|357613097|gb|EHJ68315.1|^E-value:0^Score:2195	HitName:Avl9^HitAcce:PF09794.5^FullE:1e-110^Descrption:Transport_protein_Avl9
HighFive_v1_015222.1	HighFive_v1_015222.1|c.012257	Hit:sp|Q9WU60|ATRN_MOUSE^E-value:7e-61^Score:213	Hit:sp|Q9WU60|ATRN_MOUSE^E-value:3e-66^Score:229	Hit:UniRef90_UPI00034FF93A^E-value:6e-166^Score:504	Hit:UniRef90_UPI00034FF93A^E-value:5e-167^Score:507	Hit:gi|512934749|ref|XP_004933108.1|^E-value:8.73138e-166^Score:1298	HitName:Laminin_EGF^HitAcce:PF00053.20^FullE:6e-08^Descrption:Laminin_EGF_domain
HighFive_v1_015226.1	HighFive_v1_015226.1|c.009497	Hit:sp|Q9UHV9|PFD2_HUMAN^E-value:6e-39^Score:140	Hit:sp|A1A4P5|PFD2_BOVIN^E-value:4e-41^Score:140	Hit:UniRef90_H9JI41^E-value:6e-61^Score:201	Hit:UniRef90_H9JI41^E-value:3e-63^Score:201	Hit:gi|512911821|ref|XP_004927505.1|^E-value:9.57359e-61^Score:512	HitName:Prefoldin_2^HitAcce:PF01920.16^FullE:3.7e-24^Descrption:Prefoldin_subunit
HighFive_v1_015228.1	HighFive_v1_015228.1|c.008124	Hit:sp|Q9R1A9|TREX2_MOUSE^E-value:3e-24^Score:100	-	Hit:UniRef90_S4PXS2^E-value:6e-59^Score:197	-	Hit:gi|512909539|ref|XP_004926946.1|^E-value:2.79951e-45^Score:408	HitName:PIG-F^HitAcce:PF06699.7^FullE:0.11^Descrption:GPI_biosynthesis_protein_family_Pig-F
HighFive_v1_015228.1	HighFive_v1_015228.1|c.008123	Hit:sp|Q9R1A9|TREX2_MOUSE^E-value:3e-24^Score:100	Hit:sp|Q9R1A9|TREX2_MOUSE^E-value:1e-24^Score:100	Hit:UniRef90_S4PXS2^E-value:6e-59^Score:197	Hit:UniRef90_S4PXS2^E-value:2e-59^Score:197	Hit:gi|512909539|ref|XP_004926946.1|^E-value:2.79951e-45^Score:408	HitName:RNase_T^HitAcce:PF00929.20^FullE:9.9e-07^Descrption:Exonuclease
HighFive_v1_000133.1	HighFive_v1_000133.1|c.002070	Hit:sp|P00522|ABL_DROME^E-value:0.0^Score:730	Hit:sp|P00522|ABL_DROME^E-value:0.0^Score:731	Hit:UniRef90_UPI00034FCEAE^E-value:0.0^Score:848	Hit:UniRef90_UPI00034FCEAE^E-value:0.0^Score:853	Hit:gi|512933673|ref|XP_004932849.1|^E-value:0^Score:2192	HitName:Pkinase_Tyr^HitAcce:PF07714.13^FullE:1.5e-95^Descrption:Protein_tyrosine_kinase
HighFive_v1_000011.1	HighFive_v1_000011.1|c.002823	Hit:sp|Q0KI28|BL1S5_DROME^E-value:7e-14^Score:74.7	Hit:sp|Q0KI28|BL1S5_DROME^E-value:1e-15^Score:74.7	Hit:UniRef90_S4PS72^E-value:4e-112^Score:350	Hit:UniRef90_UPI0005D05E4A^E-value:2e-82^Score:251	Hit:gi|357631021|gb|EHJ78760.1|^E-value:9.95809e-62^Score:587	HitName:Muted^HitAcce:PF14942.2^FullE:4e-45^Descrption:Organelle_biogenesis,_Muted-like_protein
HighFive_v1_000011.1	HighFive_v1_000011.1|c.002829	Hit:sp|Q0KI28|BL1S5_DROME^E-value:7e-14^Score:74.7	Hit:sp|Q8N511|TM199_HUMAN^E-value:2e-11^Score:66.6	Hit:UniRef90_S4PS72^E-value:4e-112^Score:350	Hit:UniRef90_S4PS72^E-value:1e-118^Score:358	Hit:gi|357631021|gb|EHJ78760.1|^E-value:9.95809e-62^Score:587	HitName:Vma12^HitAcce:PF11712.4^FullE:4.3e-30^Descrption:Endoplasmic_reticulum-based_factor_for_assembly_of_V-ATPase
HighFive_v1_015234.1	HighFive_v1_015234.1|c.004519	Hit:sp|B4J8A0|NTAQ1_DROGR^E-value:3e-79^Score:249	Hit:sp|B4J8A0|NTAQ1_DROGR^E-value:2e-87^Score:265	Hit:UniRef90_UPI00034FFE5E^E-value:1e-120^Score:360	Hit:UniRef90_UPI00034FFE5E^E-value:8e-140^Score:402	Hit:gi|512922354|ref|XP_004930100.1|^E-value:1.46078e-120^Score:924	HitName:Nt_Gln_amidase^HitAcce:PF09764.5^FullE:1.5e-69^Descrption:N-terminal_glutamine_amidase
HighFive_v1_015243.1	HighFive_v1_015243.1|c.002975	-	-	-	Hit:UniRef90_I4DL65^E-value:8e-07^Score:53.5	-	HitName:IncA^HitAcce:PF04156.10^FullE:0.067^Descrption:IncA_protein
HighFive_v1_015246.1	HighFive_v1_015246.1|c.010253	-	-	Hit:UniRef90_G6CY82^E-value:3e-70^Score:230	Hit:UniRef90_G6CY82^E-value:2e-83^Score:253	Hit:gi|357622240|gb|EHJ73800.1|^E-value:5.09776e-70^Score:586	-
HighFive_v1_015251.1	HighFive_v1_015251.1|c.011121	-	-	Hit:UniRef90_UPI0005D07E59^E-value:3e-35^Score:134	Hit:UniRef90_UPI0005D07E59^E-value:2e-35^Score:134	Hit:gi|512922410|ref|XP_004930113.1|^E-value:6.95689e-29^Score:292	HitName:zf-C2H2^HitAcce:PF00096.22^FullE:0.00043^Descrption:Zinc_finger,_C2H2_type
HighFive_v1_015256.1	HighFive_v1_015256.1|c.002881	Hit:sp|Q9W1B0|GEK_DROME^E-value:1e-60^Score:209	-	Hit:UniRef90_H9JF27^E-value:6e-90^Score:288	-	Hit:gi|512895919|ref|XP_004923788.1|^E-value:1.48341e-86^Score:738	-
HighFive_v1_015256.1	HighFive_v1_015256.1|c.002883	Hit:sp|Q9W1B0|GEK_DROME^E-value:1e-60^Score:209	Hit:sp|Q9W1B0|GEK_DROME^E-value:5e-75^Score:250	Hit:UniRef90_H9JF27^E-value:6e-90^Score:288	Hit:UniRef90_H9JF27^E-value:1e-111^Score:344	Hit:gi|512895919|ref|XP_004923788.1|^E-value:1.48341e-86^Score:738	HitName:PH^HitAcce:PF00169.25^FullE:9.7e-06^Descrption:PH_domain
HighFive_v1_015257.1	HighFive_v1_015257.1|c.001481	Hit:sp|P49900|ARGI_LITCT^E-value:1e-64^Score:214	-	Hit:UniRef90_G6D7W0^E-value:2e-158^Score:459	-	Hit:gi|357616816|gb|EHJ70423.1|^E-value:2.72008e-158^Score:1182	-
HighFive_v1_015257.1	HighFive_v1_015257.1|c.004045	Hit:sp|P49900|ARGI_LITCT^E-value:1e-64^Score:214	Hit:sp|P78540|ARGI2_HUMAN^E-value:3e-62^Score:205	Hit:UniRef90_G6D7W0^E-value:2e-158^Score:459	Hit:UniRef90_B9A9C6^E-value:7e-151^Score:436	Hit:gi|357616816|gb|EHJ70423.1|^E-value:2.72008e-158^Score:1182	HitName:Arginase^HitAcce:PF00491.17^FullE:2.8e-58^Descrption:Arginase_family
HighFive_v1_015258.1	HighFive_v1_015258.1|c.006155	Hit:sp|Q9Y5B6|PAXB1_HUMAN^E-value:4e-13^Score:69.7	Hit:sp|Q9Y5B6|PAXB1_HUMAN^E-value:4e-13^Score:69.3	Hit:UniRef90_UPI00034F363D^E-value:2e-43^Score:159	Hit:UniRef90_UPI00034F363D^E-value:6e-44^Score:161	Hit:gi|512893120|ref|XP_004923102.1|^E-value:3.84079e-43^Score:403	HitName:GCFC^HitAcce:PF07842.8^FullE:3e-09^Descrption:GC-rich_sequence_DNA-binding_factor-like_protein
HighFive_v1_015259.1	HighFive_v1_015259.1|c.009064	Hit:sp|Q01069|ESMB_DROME^E-value:2e-44^Score:157	Hit:sp|Q01069|ESMB_DROME^E-value:2e-56^Score:184	Hit:UniRef90_D2KP15^E-value:3e-80^Score:255	Hit:UniRef90_G6D9E4^E-value:4e-107^Score:318	Hit:gi|389610101|dbj|BAM18662.1|^E-value:3.25997e-95^Score:752	HitName:HLH^HitAcce:PF00010.22^FullE:6.3e-14^Descrption:Helix-loop-helix_DNA-binding_domain
HighFive_v1_015261.1	HighFive_v1_015261.1|c.003120	-	-	Hit:UniRef90_UPI0005D06D84^E-value:1e-60^Score:196	Hit:UniRef90_UPI0005D06D84^E-value:2e-60^Score:194	Hit:gi|557784040|ref|XP_005191625.1|^E-value:9.95853e-09^Score:145	HitName:Myb_DNA-bind_5^HitAcce:PF13873.2^FullE:3.2e-10^Descrption:Myb/SANT-like_DNA-binding_domain
HighFive_v1_015265.1	HighFive_v1_015265.1|c.003048	Hit:sp|Q8I7Z8|HAM_DROME^E-value:2e-09^Score:61.2	Hit:sp|Q8I7Z8|HAM_DROME^E-value:6e-12^Score:68.6	Hit:UniRef90_UPI0005D06A2A^E-value:1e-55^Score:201	Hit:UniRef90_UPI0005D06A2A^E-value:9e-74^Score:251	Hit:gi|512929523|ref|XP_004931842.1|^E-value:5.65922e-53^Score:491	-
HighFive_v1_015270.1	HighFive_v1_015270.1|c.009416	Hit:sp|Q8N0Z6|TTC5_HUMAN^E-value:2e-16^Score:78.2	Hit:sp|Q8N0Z6|TTC5_HUMAN^E-value:2e-16^Score:78.2	Hit:UniRef90_H9JJ39^E-value:1e-37^Score:140	Hit:UniRef90_H9JJ39^E-value:1e-37^Score:140	Hit:gi|512910973|ref|XP_004927302.1|^E-value:2.07182e-37^Score:355	HitName:TTC5_OB^HitAcce:PF16669.1^FullE:1.8e-09^Descrption:Tetratricopeptide_repeat_protein_5_OB_fold_domain
HighFive_v1_015277.1	HighFive_v1_015277.1|c.004783	Hit:sp|Q86UP3|ZFHX4_HUMAN^E-value:1e-27^Score:111	Hit:sp|Q86UP3|ZFHX4_HUMAN^E-value:1e-27^Score:111	Hit:UniRef90_G6D0E3^E-value:3e-56^Score:199	Hit:UniRef90_G6D0E3^E-value:3e-56^Score:199	Hit:gi|357621069|gb|EHJ73037.1|^E-value:1.09491e-64^Score:569	HitName:zf-H2C2_5^HitAcce:PF13909.2^FullE:0.0045^Descrption:C2H2-type_zinc-finger_domain
HighFive_v1_001367.1	HighFive_v1_001367.1|c.007370	-	-	Hit:UniRef90_UPI0005D06833^E-value:4e-97^Score:307	Hit:UniRef90_UPI0005D06833^E-value:1e-101^Score:314	Hit:gi|357615716|gb|EHJ69798.1|^E-value:1.46116e-87^Score:731	-
HighFive_v1_015282.1	HighFive_v1_015282.1|c.006587	Hit:sp|Q8WSF3|FDL_DROME^E-value:1e-64^Score:217	Hit:sp|Q8WSF3|FDL_DROME^E-value:2e-69^Score:229	Hit:UniRef90_D3GGI7^E-value:1e-124^Score:378	Hit:UniRef90_D3GGI7^E-value:8e-147^Score:434	Hit:gi|259018846|gb|ACV89845.1|^E-value:2.01685e-124^Score:970	HitName:Glyco_hydro_20^HitAcce:PF00728.18^FullE:2.7e-22^Descrption:Glycosyl_hydrolase_family_20,_catalytic_domain
HighFive_v1_015282.1	HighFive_v1_015282.1|c.006588	Hit:sp|Q8WSF3|FDL_DROME^E-value:1e-64^Score:217	-	Hit:UniRef90_D3GGI7^E-value:1e-124^Score:378	-	Hit:gi|259018846|gb|ACV89845.1|^E-value:2.01685e-124^Score:970	HitName:DUF3948^HitAcce:PF13134.2^FullE:0.033^Descrption:Protein_of_unknown_function_(DUF3948)
HighFive_v1_015285.1	HighFive_v1_015285.1|c.003483	Hit:sp|P23378|GCSP_HUMAN^E-value:5e-48^Score:170	Hit:sp|P23378|GCSP_HUMAN^E-value:5e-48^Score:170	Hit:UniRef90_UPI0005D0CFFB^E-value:2e-69^Score:234	Hit:UniRef90_UPI0005D0CFFB^E-value:2e-69^Score:234	Hit:gi|357616647|gb|EHJ70304.1|^E-value:3.05907e-72^Score:618	HitName:GDC-P^HitAcce:PF02347.12^FullE:0.012^Descrption:Glycine_cleavage_system_P-protein
HighFive_v1_015286.1	HighFive_v1_015286.1|c.006648	-	-	-	Hit:UniRef90_A0A0A1WF63^E-value:7e-06^Score:53.9	-	HitName:ScpA_ScpB^HitAcce:PF02616.10^FullE:0.088^Descrption:ScpA/B_protein
HighFive_v1_001368.1	HighFive_v1_001368.1|c.002329	Hit:sp|Q6U6J0|HYEP_BOMMO^E-value:0.0^Score:654	Hit:sp|Q6U6J0|HYEP_BOMMO^E-value:0.0^Score:654	Hit:UniRef90_O44124^E-value:0.0^Score:943	Hit:UniRef90_O44124^E-value:0.0^Score:943	Hit:gi|2661096|gb|AAB88192.1|^E-value:0^Score:2438	HitName:EHN^HitAcce:PF06441.8^FullE:6.7e-29^Descrption:Epoxide_hydrolase_N_terminus
HighFive_v1_015290.1	HighFive_v1_015290.1|c.007362	Hit:sp|Q869L3|MDN1_DICDI^E-value:2e-21^Score:94.7	Hit:sp|Q869L3|MDN1_DICDI^E-value:2e-21^Score:94.7	Hit:UniRef90_UPI0005D052E0^E-value:3e-59^Score:209	Hit:UniRef90_UPI0005D052E0^E-value:3e-59^Score:209	Hit:gi|357614813|gb|EHJ69288.1|^E-value:5.3977e-53^Score:486	HitName:AAA^HitAcce:PF00004.25^FullE:5.3e-07^Descrption:ATPase_family_associated_with_various_cellular_activities_(AAA)
HighFive_v1_015292.1	HighFive_v1_015292.1|c.004277	Hit:sp|O88379|BAZ1A_MOUSE^E-value:3e-06^Score:49.3	Hit:sp|O88379|BAZ1A_MOUSE^E-value:2e-06^Score:50.1	Hit:UniRef90_UPI00035004D4^E-value:3e-48^Score:177	Hit:UniRef90_G6D8D6^E-value:4e-49^Score:179	Hit:gi|512904705|ref|XP_004925762.1|^E-value:5.09312e-48^Score:448	-
HighFive_v1_015293.1	HighFive_v1_015293.1|c.008230	-	-	Hit:UniRef90_H9J7I7^E-value:7e-69^Score:223	Hit:UniRef90_H9J7I7^E-value:4e-76^Score:241	Hit:gi|512930890|ref|XP_004932172.1|^E-value:4.21988e-68^Score:567	HitName:DuoxA^HitAcce:PF10204.5^FullE:1.6e-13^Descrption:Dual_oxidase_maturation_factor
HighFive_v1_015294.1	HighFive_v1_015294.1|c.013044	Hit:sp|Q9U516|ASTER_MANSE^E-value:1e-69^Score:214	Hit:sp|Q9U516|ASTER_MANSE^E-value:5e-71^Score:213	Hit:UniRef90_F8SL46^E-value:2e-89^Score:271	Hit:UniRef90_F8SL46^E-value:2e-71^Score:221	Hit:gi|334855396|gb|AEH16629.1|^E-value:3.41702e-89^Score:692	HitName:UPF0139^HitAcce:PF03669.9^FullE:1.6e-47^Descrption:Uncharacterised_protein_family_(UPF0139)
HighFive_v1_001369.1	HighFive_v1_001369.1|c.008289	Hit:sp|Q9D7P6|ISCU_MOUSE^E-value:7e-75^Score:233	Hit:sp|Q9D7P6|ISCU_MOUSE^E-value:7e-77^Score:233	Hit:UniRef90_G6CW23^E-value:3e-92^Score:281	Hit:UniRef90_G6CW23^E-value:1e-94^Score:281	Hit:gi|512933054|ref|XP_004932696.1|^E-value:2.02388e-96^Score:749	HitName:NifU_N^HitAcce:PF01592.12^FullE:3.2e-57^Descrption:NifU-like_N_terminal_domain
HighFive_v1_015301.1	HighFive_v1_015301.1|c.008219	-	-	Hit:UniRef90_G6D2H5^E-value:4e-12^Score:72.0	Hit:UniRef90_S4PA75^E-value:7e-29^Score:117	Hit:gi|357619926|gb|EHJ72311.1|^E-value:6.57767e-12^Score:175	HitName:HTH_37^HitAcce:PF13744.2^FullE:0.073^Descrption:Helix-turn-helix_domain
HighFive_v1_015303.1	HighFive_v1_015303.1|c.012047	-	Hit:sp|B4KR05|TRET1_DROMO^E-value:4e-09^Score:57.4	Hit:UniRef90_H9ITE7^E-value:4e-35^Score:135	Hit:UniRef90_H9ITE7^E-value:9e-48^Score:164	Hit:gi|512921870|ref|XP_004929980.1|^E-value:1.33683e-33^Score:339	HitName:Sugar_tr^HitAcce:PF00083.20^FullE:4.9e-07^Descrption:Sugar_(and_other)_transporter
HighFive_v1_015305.1	HighFive_v1_015305.1|c.004561	-	-	Hit:UniRef90_UPI00034F649E^E-value:1e-32^Score:129	Hit:UniRef90_G6CQ54^E-value:2e-44^Score:163	Hit:gi|512895464|ref|XP_004923678.1|^E-value:1.77618e-32^Score:324	HitName:Rab5-bind^HitAcce:PF09311.7^FullE:1.8e-06^Descrption:Rabaptin-like_protein
HighFive_v1_001370.1	HighFive_v1_001370.1|c.013585	Hit:sp|P18172|DHGL_DROPS^E-value:1e-22^Score:97.1	Hit:sp|P18172|DHGL_DROPS^E-value:1e-22^Score:97.1	Hit:UniRef90_UPI0005D06C13^E-value:4e-59^Score:202	Hit:UniRef90_UPI0005D06C13^E-value:4e-59^Score:202	Hit:gi|512887903|ref|XP_004921999.1|^E-value:8.20594e-57^Score:499	HitName:GMC_oxred_N^HitAcce:PF00732.15^FullE:2.6e-18^Descrption:GMC_oxidoreductase
HighFive_v1_001371.1	HighFive_v1_001371.1|c.013150	-	-	Hit:UniRef90_J9L2G1^E-value:1e-44^Score:158	Hit:UniRef90_J9L2G1^E-value:4e-08^Score:59.3	Hit:gi|641654244|ref|XP_008179131.1|^E-value:1.00631e-37^Score:90	HitName:Proteasome^HitAcce:PF00227.22^FullE:0.11^Descrption:Proteasome_subunit
HighFive_v1_015328.1	HighFive_v1_015328.1|c.011606	Hit:sp|P35992|PTP10_DROME^E-value:9e-45^Score:163	Hit:sp|P35992|PTP10_DROME^E-value:8e-45^Score:163	Hit:UniRef90_G6DCV0^E-value:3e-66^Score:229	Hit:UniRef90_G6DCV0^E-value:2e-66^Score:229	Hit:gi|357613737|gb|EHJ68696.1|^E-value:4.01635e-66^Score:584	HitName:fn3_4^HitAcce:PF16794.1^FullE:0.016^Descrption:Fibronectin-III_type_domain
HighFive_v1_001372.1	HighFive_v1_001372.1|c.008893	Hit:sp|Q8BG30|NELFA_MOUSE^E-value:6e-32^Score:125	Hit:sp|Q8BG30|NELFA_MOUSE^E-value:1e-33^Score:126	Hit:UniRef90_UPI0005D09E5B^E-value:8e-80^Score:259	Hit:UniRef90_UPI0005D09E5B^E-value:3e-81^Score:259	Hit:gi|512888750|ref|XP_004922138.1|^E-value:6.76459e-79^Score:630	-
HighFive_v1_015330.1	HighFive_v1_015330.1|c.000931	Hit:sp|P29375|KDM5A_HUMAN^E-value:3e-36^Score:139	Hit:sp|P29375|KDM5A_HUMAN^E-value:1e-36^Score:140	Hit:UniRef90_H9J4W8^E-value:4e-70^Score:240	Hit:UniRef90_H9J4W8^E-value:1e-78^Score:264	Hit:gi|512894817|ref|XP_004923521.1|^E-value:7.96639e-70^Score:612	HitName:PHD^HitAcce:PF00628.25^FullE:4.5e-09^Descrption:PHD-finger
HighFive_v1_015336.1	HighFive_v1_015336.1|c.011657	Hit:sp|P44569|5NTD_HAEIN^E-value:2e-17^Score:84.0	Hit:sp|P44569|5NTD_HAEIN^E-value:1e-17^Score:84.0	Hit:UniRef90_H9JX74^E-value:2e-113^Score:346	Hit:UniRef90_H9JX74^E-value:2e-113^Score:346	Hit:gi|512906452|ref|XP_004926200.1|^E-value:3.71878e-117^Score:917	HitName:Metallophos^HitAcce:PF00149.24^FullE:7.5e-09^Descrption:Calcineurin-like_phosphoesterase
HighFive_v1_015337.1	HighFive_v1_015337.1|c.005261	Hit:sp|Q9V831|APC10_DROME^E-value:3e-92^Score:276	Hit:sp|Q9V831|APC10_DROME^E-value:4e-93^Score:276	Hit:UniRef90_H9IUL8^E-value:2e-127^Score:370	Hit:UniRef90_H9IUL8^E-value:1e-128^Score:370	Hit:gi|357619554|gb|EHJ72080.1|^E-value:1.00835e-127^Score:952	HitName:ANAPC10^HitAcce:PF03256.12^FullE:1.4e-79^Descrption:Anaphase-promoting_complex,_subunit_10_(APC10)
HighFive_v1_001373.1	HighFive_v1_001373.1|c.008065	Hit:sp|O95563|MPC2_HUMAN^E-value:2e-36^Score:139	Hit:sp|O95563|MPC2_HUMAN^E-value:2e-41^Score:139	Hit:UniRef90_Q2F627^E-value:3e-51^Score:184	Hit:UniRef90_Q2F627^E-value:1e-57^Score:185	Hit:gi|114051131|ref|NP_001040310.1|^E-value:3.87345e-51^Score:468	HitName:MPC^HitAcce:PF03650.9^FullE:4e-39^Descrption:Uncharacterised_protein_family_(UPF0041)
HighFive_v1_001374.1	HighFive_v1_001374.1|c.005704	Hit:sp|O95563|MPC2_HUMAN^E-value:1e-26^Score:111	Hit:sp|O95563|MPC2_HUMAN^E-value:2e-30^Score:111	Hit:UniRef90_I4DQ13^E-value:8e-52^Score:185	Hit:UniRef90_I4DQ13^E-value:5e-58^Score:186	Hit:gi|389613284|dbj|BAM20003.1|^E-value:1.25138e-51^Score:470	HitName:MPC^HitAcce:PF03650.9^FullE:5.9e-34^Descrption:Uncharacterised_protein_family_(UPF0041)
HighFive_v1_015339.1	HighFive_v1_015339.1|c.006195	-	-	-	-	-	-
HighFive_v1_015345.1	HighFive_v1_015345.1|c.012628	Hit:sp|Q9V4A7|PLXB_DROME^E-value:9e-46^Score:164	Hit:sp|Q9V4A7|PLXB_DROME^E-value:8e-46^Score:164	Hit:UniRef90_G6DPN6^E-value:5e-68^Score:233	Hit:UniRef90_G6DPN6^E-value:4e-68^Score:233	Hit:gi|357605301|gb|EHJ64549.1|^E-value:7.28811e-68^Score:593	HitName:TIG^HitAcce:PF01833.20^FullE:4.8e-07^Descrption:IPT/TIG_domain
HighFive_v1_015348.1	HighFive_v1_015348.1|c.005879	Hit:sp|Q5ZK47|STRAA_CHICK^E-value:3e-27^Score:110	Hit:sp|Q5ZK47|STRAA_CHICK^E-value:5e-28^Score:110	Hit:UniRef90_G6CYC6^E-value:1e-80^Score:256	Hit:UniRef90_G6CYC6^E-value:8e-82^Score:256	Hit:gi|357622190|gb|EHJ73757.1|^E-value:1.54597e-80^Score:653	HitName:Pkinase^HitAcce:PF00069.21^FullE:1.5e-15^Descrption:Protein_kinase_domain
HighFive_v1_001375.1	HighFive_v1_001375.1|c.004977	Hit:sp|Q7KRY6|NHK1_DROME^E-value:5e-35^Score:146	-	Hit:UniRef90_H9IS91^E-value:0.0^Score:1216	-	Hit:gi|512893164|ref|XP_004923113.1|^E-value:0^Score:3146	HitName:TMEM234^HitAcce:PF10639.5^FullE:0.061^Descrption:Putative_transmembrane_family_234
HighFive_v1_001375.1	HighFive_v1_001375.1|c.001636	Hit:sp|Q7KRY6|NHK1_DROME^E-value:5e-35^Score:146	Hit:sp|Q7KRY6|NHK1_DROME^E-value:2e-36^Score:150	Hit:UniRef90_H9IS91^E-value:0.0^Score:1216	Hit:UniRef90_H9IS91^E-value:0.0^Score:1314	Hit:gi|512893164|ref|XP_004923113.1|^E-value:0^Score:3146	HitName:Pkinase^HitAcce:PF00069.21^FullE:1.4e-11^Descrption:Protein_kinase_domain
HighFive_v1_015350.1	HighFive_v1_015350.1|c.002525	Hit:sp|Q10126|YSM6_CAEEL^E-value:2e-24^Score:103	Hit:sp|Q10126|YSM6_CAEEL^E-value:1e-24^Score:103	Hit:UniRef90_UPI00034FA9E4^E-value:1e-109^Score:349	Hit:UniRef90_UPI00034FA9E4^E-value:4e-110^Score:349	Hit:gi|512896808|ref|XP_004923999.1|^E-value:1.69365e-109^Score:896	-
HighFive_v1_015354.1	HighFive_v1_015354.1|c.013314	Hit:sp|Q8IN81|FRU_DROME^E-value:2e-71^Score:237	Hit:sp|Q8IN81|FRU_DROME^E-value:1e-71^Score:235	Hit:UniRef90_S4PKV2^E-value:2e-89^Score:270	Hit:UniRef90_S4PKV2^E-value:2e-90^Score:270	Hit:gi|357607222|gb|EHJ65389.1|^E-value:1.42983e-82^Score:674	HitName:BTB^HitAcce:PF00651.27^FullE:1.8e-25^Descrption:BTB/POZ_domain
HighFive_v1_015355.1	HighFive_v1_015355.1|c.001826	Hit:sp|O35867|NEB1_RAT^E-value:7e-71^Score:240	Hit:sp|O35867|NEB1_RAT^E-value:4e-76^Score:254	Hit:UniRef90_H9JRG9^E-value:1e-123^Score:395	Hit:UniRef90_S4PQ04^E-value:6e-144^Score:414	Hit:gi|512934121|ref|XP_004932957.1|^E-value:2.4042e-123^Score:1015	HitName:PDZ^HitAcce:PF00595.20^FullE:2.8e-13^Descrption:PDZ_domain_(Also_known_as_DHR_or_GLGF)
HighFive_v1_015356.1	HighFive_v1_015356.1|c.011407	-	-	Hit:UniRef90_G6D837^E-value:1e-65^Score:225	Hit:UniRef90_G6D837^E-value:4e-83^Score:275	Hit:gi|357616691|gb|EHJ70345.1|^E-value:1.99054e-65^Score:574	HitName:C1_1^HitAcce:PF00130.18^FullE:0.00061^Descrption:Phorbol_esters/diacylglycerol_binding_domain_(C1_domain)
HighFive_v1_015357.1	HighFive_v1_015357.1|c.003631	-	-	-	Hit:UniRef90_H9JKQ2^E-value:8e-15^Score:79.0	-	-
HighFive_v1_001376.1	HighFive_v1_001376.1|c.008983	Hit:sp|Q9Z2Q1|SC31A_RAT^E-value:4e-07^Score:56.6	Hit:sp|Q7SYD5|SC31A_DANRE^E-value:6e-14^Score:78.2	Hit:UniRef90_UPI0005D05597^E-value:1e-14^Score:82.4	Hit:UniRef90_G6D7U7^E-value:2e-49^Score:191	Hit:gi|357616840|gb|EHJ70436.1|^E-value:1.13534e-10^Score:181	HitName:Occludin_ELL^HitAcce:PF07303.9^FullE:0.086^Descrption:Occludin_homology_domain
HighFive_v1_015365.1	HighFive_v1_015365.1|c.011927	-	-	-	-	-	-
HighFive_v1_015367.1	HighFive_v1_015367.1|c.002265	-	-	Hit:UniRef90_A0A026W2S1^E-value:1e-125^Score:386	Hit:UniRef90_A0A026W2S1^E-value:4e-127^Score:387	Hit:gi|607354714|gb|EZA49329.1|^E-value:2.14327e-125^Score:991	HitName:DDE_3^HitAcce:PF13358.2^FullE:1.8e-10^Descrption:DDE_superfamily_endonuclease
HighFive_v1_001377.1	HighFive_v1_001377.1|c.008820	Hit:sp|Q5ZLG9|WDR59_CHICK^E-value:3e-127^Score:414	Hit:sp|Q5ZLG9|WDR59_CHICK^E-value:4e-136^Score:436	Hit:UniRef90_H9J0H8^E-value:0.0^Score:1422	Hit:UniRef90_H9J0H8^E-value:0.0^Score:1529	Hit:gi|512925835|ref|XP_004930936.1|^E-value:0^Score:3681	HitName:WD40^HitAcce:PF00400.28^FullE:1e-06^Descrption:WD_domain,_G-beta_repeat
HighFive_v1_015369.1	HighFive_v1_015369.1|c.003250	-	-	-	-	-	HitName:Rab5-bind^HitAcce:PF09311.7^FullE:0.027^Descrption:Rabaptin-like_protein
HighFive_v1_015374.1	HighFive_v1_015374.1|c.005304	Hit:sp|O61199|ODO1_CAEEL^E-value:4e-15^Score:75.1	Hit:sp|O61199|ODO1_CAEEL^E-value:3e-15^Score:75.1	Hit:UniRef90_H9J048^E-value:2e-51^Score:180	Hit:UniRef90_H9J048^E-value:2e-51^Score:180	Hit:gi|357617703|gb|EHJ70943.1|^E-value:1.38196e-43^Score:408	HitName:DUF2604^HitAcce:PF10790.5^FullE:0.24^Descrption:Protein_of_Unknown_function_(DUF2604)
HighFive_v1_015375.1	HighFive_v1_015375.1|c.004981	Hit:sp|A2RRP1|NBAS_HUMAN^E-value:5e-38^Score:145	Hit:sp|A2RRP1|NBAS_HUMAN^E-value:2e-39^Score:149	Hit:UniRef90_H9JVE9^E-value:1e-63^Score:224	Hit:UniRef90_G6CMI8^E-value:5e-65^Score:228	Hit:gi|512906758|ref|XP_004926274.1|^E-value:2.64196e-63^Score:571	HitName:Sec39^HitAcce:PF08314.7^FullE:9.6e-14^Descrption:Secretory_pathway_protein_Sec39
HighFive_v1_001378.1	HighFive_v1_001378.1|c.011458	Hit:sp|Q9P2J8|ZN624_HUMAN^E-value:1e-17^Score:79.7	Hit:sp|Q5RER9|ZN813_PONAB^E-value:1e-11^Score:66.2	Hit:UniRef90_G6DIV8^E-value:2e-78^Score:189	Hit:UniRef90_H9JVS3^E-value:2e-46^Score:169	Hit:gi|512902007|ref|XP_004925269.1|^E-value:8.38527e-11^Score:180	HitName:zf-C2H2^HitAcce:PF00096.22^FullE:2.4e-09^Descrption:Zinc_finger,_C2H2_type
HighFive_v1_001378.1	HighFive_v1_001378.1|c.011465	Hit:sp|Q9P2J8|ZN624_HUMAN^E-value:1e-17^Score:79.7	-	Hit:UniRef90_G6DIV8^E-value:2e-78^Score:189	-	Hit:gi|512902007|ref|XP_004925269.1|^E-value:8.38527e-11^Score:180	HitName:MIP-T3^HitAcce:PF10243.5^FullE:4^Descrption:Microtubule-binding_protein_MIP-T3
HighFive_v1_001378.1	HighFive_v1_001378.1|c.011466	Hit:sp|Q9P2J8|ZN624_HUMAN^E-value:1e-17^Score:79.7	Hit:sp|Q9UDV7|ZN282_HUMAN^E-value:2e-06^Score:49.7	Hit:UniRef90_G6DIV8^E-value:2e-78^Score:189	Hit:UniRef90_UPI0005D0547F^E-value:1e-35^Score:138	Hit:gi|512902007|ref|XP_004925269.1|^E-value:8.38527e-11^Score:180	HitName:zf-C2H2_4^HitAcce:PF13894.2^FullE:5e-06^Descrption:C2H2-type_zinc_finger
HighFive_v1_015379.1	HighFive_v1_015379.1|c.005439	-	-	Hit:UniRef90_UPI0004CD7A70^E-value:1e-17^Score:89.0	Hit:UniRef90_K7JHP8^E-value:3e-12^Score:69.3	Hit:gi|665800162|ref|XP_008548031.1|^E-value:5.22417e-19^Score:230	HitName:DUF986^HitAcce:PF06173.8^FullE:0.015^Descrption:Protein_of_unknown_function_(DUF986)
HighFive_v1_015380.1	HighFive_v1_015380.1|c.007746	Hit:sp|Q92545|TM131_HUMAN^E-value:2e-10^Score:61.2	Hit:sp|Q9V7H4|TM131_DROME^E-value:1e-10^Score:61.6	Hit:UniRef90_G6CQZ9^E-value:1e-23^Score:105	Hit:UniRef90_G6CQZ9^E-value:9e-26^Score:110	Hit:gi|357626134|gb|EHJ76332.1|^E-value:1.50013e-23^Score:261	-
HighFive_v1_015382.1	HighFive_v1_015382.1|c.006269	Hit:sp|Q9V6Y3|RT16_DROME^E-value:7e-58^Score:184	Hit:sp|Q9V6Y3|RT16_DROME^E-value:6e-61^Score:189	Hit:UniRef90_H9JW52^E-value:9e-77^Score:236	Hit:UniRef90_H9JW52^E-value:2e-84^Score:254	Hit:gi|512894483|ref|XP_004923441.1|^E-value:1.37671e-76^Score:603	HitName:Ribosomal_S16^HitAcce:PF00886.15^FullE:6.3e-21^Descrption:Ribosomal_protein_S16
HighFive_v1_015383.1	HighFive_v1_015383.1|c.011937	-	-	Hit:UniRef90_UPI0005D0C546^E-value:1e-46^Score:170	Hit:UniRef90_UPI0005D0C546^E-value:3e-47^Score:170	Hit:gi|357607000|gb|EHJ65316.1|^E-value:1.01213e-14^Score:198	HitName:zf-AD^HitAcce:PF07776.11^FullE:4.6e-07^Descrption:Zinc-finger_associated_domain_(zf-AD)
HighFive_v1_015384.1	HighFive_v1_015384.1|c.005508	-	-	Hit:UniRef90_UPI0003F09BFC^E-value:2e-17^Score:84.3	Hit:UniRef90_UPI0003F09BFC^E-value:2e-17^Score:84.3	Hit:gi|585695869|ref|XP_006822105.1|^E-value:3.80309e-17^Score:207	HitName:RVT_1^HitAcce:PF00078.23^FullE:2.2e-11^Descrption:Reverse_transcriptase_(RNA-dependent_DNA_polymerase)
HighFive_v1_015386.1	HighFive_v1_015386.1|c.012128	Hit:sp|Q2TL32|UBR4_RAT^E-value:6e-11^Score:63.5	Hit:sp|Q2TL32|UBR4_RAT^E-value:5e-11^Score:63.5	Hit:UniRef90_H9JEF8^E-value:4e-65^Score:225	Hit:UniRef90_H9JEF8^E-value:3e-65^Score:225	Hit:gi|512917049|ref|XP_004928791.1|^E-value:1.10238e-64^Score:572	-
HighFive_v1_001379.1	HighFive_v1_001379.1|c.010370	-	-	Hit:UniRef90_UPI00034FB35E^E-value:1e-25^Score:104	Hit:UniRef90_UPI00034F7678^E-value:9e-26^Score:103	Hit:gi|512936552|ref|XP_004933545.1|^E-value:2.34468e-25^Score:91	-
HighFive_v1_015391.1	HighFive_v1_015391.1|c.008650	Hit:sp|Q8CJ40|CROCC_MOUSE^E-value:6e-11^Score:66.2	-	Hit:UniRef90_H9J9Z3^E-value:6e-102^Score:334	-	Hit:gi|357626618|gb|EHJ76646.1|^E-value:3.36289e-91^Score:784	-
HighFive_v1_015391.1	HighFive_v1_015391.1|c.008653	Hit:sp|Q8CJ40|CROCC_MOUSE^E-value:6e-11^Score:66.2	Hit:sp|Q8CJ40|CROCC_MOUSE^E-value:2e-15^Score:80.1	Hit:UniRef90_H9J9Z3^E-value:6e-102^Score:334	Hit:UniRef90_H9J9Z3^E-value:2e-125^Score:400	Hit:gi|357626618|gb|EHJ76646.1|^E-value:3.36289e-91^Score:784	HitName:ATG16^HitAcce:PF08614.7^FullE:0.49^Descrption:Autophagy_protein_16_(ATG16)
HighFive_v1_015393.1	HighFive_v1_015393.1|c.005019	Hit:sp|Q66H43|CQ059_RAT^E-value:2e-14^Score:77.0	Hit:sp|Q66H43|CQ059_RAT^E-value:1e-19^Score:89.7	Hit:UniRef90_UPI0005D06B49^E-value:1e-115^Score:346	Hit:UniRef90_UPI0005D06B49^E-value:3e-139^Score:402	Hit:gi|357615310|gb|EHJ69589.1|^E-value:1.73794e-109^Score:848	HitName:DUF2365^HitAcce:PF10157.5^FullE:1.5e-59^Descrption:Uncharacterized_conserved_protein_(DUF2365)
HighFive_v1_001380.1	HighFive_v1_001380.1|c.011694	Hit:sp|Q291A0|RM41_DROPS^E-value:4e-47^Score:160	Hit:sp|Q291A0|RM41_DROPS^E-value:8e-48^Score:157	Hit:UniRef90_G6DQI8^E-value:1e-69^Score:222	Hit:UniRef90_I4DL38^E-value:3e-68^Score:214	Hit:gi|357604596|gb|EHJ64250.1|^E-value:1.58854e-69^Score:566	HitName:MRP-L27^HitAcce:PF09809.5^FullE:4.7e-32^Descrption:Mitochondrial_ribosomal_protein_L27
HighFive_v1_001381.1	HighFive_v1_001381.1|c.002369	Hit:sp|O43808|PM34_HUMAN^E-value:5e-78^Score:259	Hit:sp|O43808|PM34_HUMAN^E-value:2e-83^Score:259	Hit:UniRef90_UPI0005111870^E-value:1e-145^Score:439	Hit:UniRef90_UPI0005111870^E-value:1e-152^Score:439	Hit:gi|512928696|ref|XP_004931641.1|^E-value:1.43612e-144^Score:1123	HitName:Mito_carr^HitAcce:PF00153.23^FullE:4.9e-47^Descrption:Mitochondrial_carrier_protein
HighFive_v1_015412.1	HighFive_v1_015412.1|c.002254	-	-	Hit:UniRef90_UPI0005D0B032^E-value:9e-27^Score:113	Hit:UniRef90_UPI0005D0B032^E-value:8e-27^Score:113	Hit:gi|357604216|gb|EHJ64088.1|^E-value:2.48236e-14^Score:199	HitName:zf-met^HitAcce:PF12874.3^FullE:0.0023^Descrption:Zinc-finger_of_C2H2_type
HighFive_v1_015415.1	HighFive_v1_015415.1|c.009504	-	-	-	-	-	-
HighFive_v1_015420.1	HighFive_v1_015420.1|c.002869	Hit:sp|P08953|TOLL_DROME^E-value:5e-08^Score:55.5	Hit:sp|P08953|TOLL_DROME^E-value:4e-08^Score:55.5	Hit:UniRef90_E0VZA1^E-value:1e-17^Score:89.7	Hit:UniRef90_E0VZA1^E-value:1e-17^Score:89.7	Hit:gi|242022031|ref|XP_002431445.1|^E-value:2.11248e-17^Score:221	HitName:LRRCT^HitAcce:PF01463.20^FullE:0.00035^Descrption:Leucine_rich_repeat_C-terminal_domain
HighFive_v1_015423.1	HighFive_v1_015423.1|c.009370	Hit:sp|Q96DM1|PGBD4_HUMAN^E-value:6e-16^Score:77.8	Hit:sp|Q96DM1|PGBD4_HUMAN^E-value:6e-16^Score:77.8	Hit:UniRef90_A0A090X8N5^E-value:2e-31^Score:125	Hit:UniRef90_A0A090X8N5^E-value:2e-31^Score:125	Hit:gi|307202675|gb|EFN81986.1|^E-value:3.12047e-31^Score:299	HitName:DDE_Tnp_1_7^HitAcce:PF13843.2^FullE:8.5e-27^Descrption:Transposase_IS4
HighFive_v1_015427.1	HighFive_v1_015427.1|c.007647	-	-	Hit:UniRef90_A9NVX2^E-value:6e-12^Score:68.6	Hit:UniRef90_A9NVX2^E-value:4e-25^Score:103	Hit:gi|116788175|gb|ABK24783.1|^E-value:9.33052e-12^Score:166	-
HighFive_v1_000136.1	HighFive_v1_000136.1|c.009409	Hit:sp|Q8TEQ8|PIGO_HUMAN^E-value:2e-76^Score:276	Hit:sp|Q8TEQ8|PIGO_HUMAN^E-value:4e-79^Score:283	Hit:UniRef90_UPI0005D0BF5A^E-value:0.0^Score:1325	Hit:UniRef90_UPI0005D0BF5A^E-value:0.0^Score:1389	Hit:gi|512936055|ref|XP_004933425.1|^E-value:0^Score:3461	HitName:Phosphodiest^HitAcce:PF01663.18^FullE:4.3e-14^Descrption:Type_I_phosphodiesterase_/_nucleotide_pyrophosphatase
HighFive_v1_000137.1	HighFive_v1_000137.1|c.012150	Hit:sp|Q8TEQ8|PIGO_HUMAN^E-value:3e-74^Score:270	Hit:sp|Q8TEQ8|PIGO_HUMAN^E-value:8e-77^Score:276	Hit:UniRef90_UPI0005D0BF5A^E-value:0.0^Score:1332	Hit:UniRef90_UPI0005D0BF5A^E-value:0.0^Score:1397	Hit:gi|512936055|ref|XP_004933425.1|^E-value:0^Score:3438	HitName:Phosphodiest^HitAcce:PF01663.18^FullE:2.7e-14^Descrption:Type_I_phosphodiesterase_/_nucleotide_pyrophosphatase
HighFive_v1_015429.1	HighFive_v1_015429.1|c.002913	-	-	Hit:UniRef90_UPI00034FCC2E^E-value:3e-61^Score:212	Hit:UniRef90_UPI00034FCC2E^E-value:3e-61^Score:212	Hit:gi|512888432|ref|XP_004922086.1|^E-value:5.17702e-61^Score:539	-
HighFive_v1_001385.1	HighFive_v1_001385.1|c.004670	Hit:sp|Q6DGE9|UN45B_DANRE^E-value:7e-116^Score:386	Hit:sp|Q6DGE9|UN45B_DANRE^E-value:6e-90^Score:301	Hit:UniRef90_H9JUD3^E-value:0.0^Score:858	Hit:UniRef90_UPI0005D0D139^E-value:0.0^Score:893	Hit:gi|512909340|ref|XP_004926897.1|^E-value:0^Score:1944	HitName:UNC45-central^HitAcce:PF11701.4^FullE:1.7e-35^Descrption:Myosin-binding_striated_muscle_assembly_central
HighFive_v1_001385.1	HighFive_v1_001385.1|c.004669	Hit:sp|Q6DGE9|UN45B_DANRE^E-value:7e-116^Score:386	Hit:sp|Q6DGE9|UN45B_DANRE^E-value:9e-123^Score:386	Hit:UniRef90_H9JUD3^E-value:0.0^Score:858	Hit:UniRef90_B2DBM7^E-value:0.0^Score:753	Hit:gi|512909340|ref|XP_004926897.1|^E-value:0^Score:1944	HitName:Arm^HitAcce:PF00514.19^FullE:3.5e-07^Descrption:Armadillo/beta-catenin-like_repeat
HighFive_v1_015451.1	HighFive_v1_015451.1|c.000177	Hit:sp|Q5THJ4|VP13D_HUMAN^E-value:1e-09^Score:59.3	Hit:sp|Q5THJ4|VP13D_HUMAN^E-value:1e-09^Score:59.3	Hit:UniRef90_UPI0005D07E89^E-value:1e-32^Score:131	Hit:UniRef90_UPI0005D07E89^E-value:1e-32^Score:131	Hit:gi|512885800|ref|XP_004921656.1|^E-value:1.73747e-31^Score:323	-
HighFive_v1_015453.1	HighFive_v1_015453.1|c.013036	-	-	-	-	-	HitName:P4Ha_N^HitAcce:PF08336.7^FullE:0.062^Descrption:Prolyl_4-Hydroxylase_alpha-subunit,_N-terminal_region
HighFive_v1_015458.1	HighFive_v1_015458.1|c.013290	-	-	Hit:UniRef90_G6DKL2^E-value:7e-40^Score:152	-	Hit:gi|357608386|gb|EHJ65965.1|^E-value:1.06162e-39^Score:383	-
HighFive_v1_015458.1	HighFive_v1_015458.1|c.012364	-	-	Hit:UniRef90_G6DKL2^E-value:7e-40^Score:152	Hit:UniRef90_G6DKL2^E-value:6e-40^Score:152	Hit:gi|357608386|gb|EHJ65965.1|^E-value:1.06162e-39^Score:383	HitName:ASD2^HitAcce:PF08687.7^FullE:0.0035^Descrption:Apx/Shroom_domain_ASD2
HighFive_v1_015459.1	HighFive_v1_015459.1|c.003715	Hit:sp|P15364|AMAL_DROME^E-value:4e-12^Score:66.2	Hit:sp|P15364|AMAL_DROME^E-value:4e-12^Score:66.2	Hit:UniRef90_H9JLD4^E-value:1e-86^Score:285	Hit:UniRef90_H9JLD4^E-value:9e-87^Score:285	Hit:gi|512907832|ref|XP_004926540.1|^E-value:1.71663e-86^Score:728	HitName:I-set^HitAcce:PF07679.12^FullE:3.1e-15^Descrption:Immunoglobulin_I-set_domain
HighFive_v1_015461.1	HighFive_v1_015461.1|c.006630	-	-	-	-	-	-
HighFive_v1_015462.1	HighFive_v1_015462.1|c.010698	-	-	Hit:UniRef90_H9JVH9^E-value:1e-30^Score:120	Hit:UniRef90_H9JVH9^E-value:4e-39^Score:138	Hit:gi|357610831|gb|EHJ67171.1|^E-value:1.22885e-12^Score:175	-
HighFive_v1_001387.1	HighFive_v1_001387.1|c.001128	Hit:sp|Q6P2H8|TMM53_HUMAN^E-value:1e-06^Score:55.1	Hit:sp|Q6P2H8|TMM53_HUMAN^E-value:4e-07^Score:54.3	Hit:UniRef90_S4P3U4^E-value:1e-167^Score:503	Hit:UniRef90_S4P3U4^E-value:2e-176^Score:503	Hit:gi|512891384|ref|XP_004922674.1|^E-value:0^Score:1400	HitName:DUF829^HitAcce:PF05705.10^FullE:1.3e-51^Descrption:Eukaryotic_protein_of_unknown_function_(DUF829)
HighFive_v1_015474.1	HighFive_v1_015474.1|c.002259	Hit:sp|Q2PS20|JPH2_RAT^E-value:6e-72^Score:236	Hit:sp|Q2PS20|JPH2_RAT^E-value:5e-72^Score:236	Hit:UniRef90_UPI0005D087C8^E-value:6e-92^Score:289	Hit:UniRef90_UPI0005D087C8^E-value:6e-92^Score:289	Hit:gi|242011144|ref|XP_002426315.1|^E-value:1.87952e-83^Score:696	HitName:MORN^HitAcce:PF02493.16^FullE:2.6e-22^Descrption:MORN_repeat
HighFive_v1_015476.1	HighFive_v1_015476.1|c.012773	Hit:sp|Q9VEX9|SAP18_DROME^E-value:3e-61^Score:197	Hit:sp|Q9VEX9|SAP18_DROME^E-value:8e-78^Score:234	Hit:UniRef90_G6CLI4^E-value:2e-81^Score:254	Hit:UniRef90_G6CLI4^E-value:3e-97^Score:288	Hit:gi|357628599|gb|EHJ77871.1|^E-value:3.75639e-81^Score:648	HitName:SAP18^HitAcce:PF06487.8^FullE:4.8e-42^Descrption:Sin3_associated_polypeptide_p18_(SAP18)
HighFive_v1_001388.1	HighFive_v1_001388.1|c.000912	Hit:sp|Q9Y485|DMXL1_HUMAN^E-value:2e-22^Score:107	Hit:sp|Q9Y485|DMXL1_HUMAN^E-value:3e-29^Score:116	Hit:UniRef90_G6DFX8^E-value:1e-41^Score:173	Hit:UniRef90_G6DFX8^E-value:7e-58^Score:204	Hit:gi|357611677|gb|EHJ67603.1|^E-value:2.22598e-41^Score:439	HitName:WD40^HitAcce:PF00400.28^FullE:2.2e-06^Descrption:WD_domain,_G-beta_repeat
HighFive_v1_015481.1	HighFive_v1_015481.1|c.010583	Hit:sp|Q95X01|MYRO1_BREBR^E-value:6e-18^Score:83.2	Hit:sp|Q02401|LPH_RAT^E-value:6e-26^Score:107	Hit:UniRef90_UPI0005D06B23^E-value:2e-64^Score:206	Hit:UniRef90_UPI0005D06B23^E-value:2e-77^Score:239	Hit:gi|357610630|gb|EHJ67069.1|^E-value:1.03274e-62^Score:537	HitName:Glyco_hydro_1^HitAcce:PF00232.14^FullE:1.8e-22^Descrption:Glycosyl_hydrolase_family_1
HighFive_v1_015493.1	HighFive_v1_015493.1|c.005926	Hit:sp|Q24307|IAP2_DROME^E-value:2e-29^Score:120	Hit:sp|Q13490|BIRC2_HUMAN^E-value:5e-39^Score:148	Hit:UniRef90_UPI0005D07E35^E-value:1e-79^Score:259	Hit:UniRef90_E9JEI0^E-value:3e-92^Score:295	Hit:gi|321400074|ref|NP_001189458.1|^E-value:1.5171e-75^Score:643	HitName:BIR^HitAcce:PF00653.17^FullE:1.3e-17^Descrption:Inhibitor_of_Apoptosis_domain
HighFive_v1_015495.1	HighFive_v1_015495.1|c.001618	Hit:sp|Q99315|YG31B_YEAST^E-value:2e-08^Score:55.8	Hit:sp|Q99315|YG31B_YEAST^E-value:2e-08^Score:55.8	Hit:UniRef90_A0A034WQP7^E-value:3e-44^Score:154	Hit:UniRef90_A0A034WQP7^E-value:3e-44^Score:154	Hit:gi|198462072|ref|XP_002135699.1|^E-value:7.66362e-35^Score:321	HitName:Peptidase_U57^HitAcce:PF05582.8^FullE:0.016^Descrption:YabG_peptidase_U57
HighFive_v1_015498.1	HighFive_v1_015498.1|c.001605	Hit:sp|Q9Z2D7|MBD4_MOUSE^E-value:2e-13^Score:70.1	Hit:sp|Q9Z2D7|MBD4_MOUSE^E-value:2e-13^Score:70.1	Hit:UniRef90_H9JTH9^E-value:8e-69^Score:218	Hit:UniRef90_H9JTH9^E-value:7e-69^Score:218	Hit:gi|512917526|ref|XP_004928908.1|^E-value:1.28009e-68^Score:554	HitName:HhH-GPD^HitAcce:PF00730.21^FullE:0.2^Descrption:HhH-GPD_superfamily_base_excision_DNA_repair_protein
HighFive_v1_001391.1	HighFive_v1_001391.1|c.008081	Hit:sp|O14681|EI24_HUMAN^E-value:5e-83^Score:276	-	Hit:UniRef90_UPI00034F924E^E-value:0.0^Score:596	-	Hit:gi|512908922|ref|XP_004926796.1|^E-value:0^Score:1536	-
HighFive_v1_001391.1	HighFive_v1_001391.1|c.008080	Hit:sp|O14681|EI24_HUMAN^E-value:5e-83^Score:276	Hit:sp|O14681|EI24_HUMAN^E-value:2e-88^Score:275	Hit:UniRef90_UPI00034F924E^E-value:0.0^Score:596	Hit:UniRef90_UPI00034F924E^E-value:0.0^Score:596	Hit:gi|512908922|ref|XP_004926796.1|^E-value:0^Score:1536	HitName:EI24^HitAcce:PF07264.7^FullE:1e-26^Descrption:Etoposide-induced_protein_2.4_(EI24)
HighFive_v1_015517.1	HighFive_v1_015517.1|c.006800	-	-	Hit:UniRef90_G6CSG2^E-value:1e-37^Score:148	Hit:UniRef90_G6CSG2^E-value:1e-37^Score:148	Hit:gi|357625327|gb|EHJ75807.1|^E-value:1.63892e-37^Score:373	HitName:VPS13_mid_rpt^HitAcce:PF16910.1^FullE:0.0038^Descrption:Repeating_coiled_region_of_VPS13
HighFive_v1_001392.1	HighFive_v1_001392.1|c.004104	Hit:sp|P60882|MEGF8_MOUSE^E-value:0.0^Score:916	Hit:sp|P60882|MEGF8_MOUSE^E-value:0.0^Score:991	Hit:UniRef90_G6DPW8^E-value:0.0^Score:2692	Hit:UniRef90_G6DPW8^E-value:0.0^Score:2766	Hit:gi|357605116|gb|EHJ64475.1|^E-value:2.96498e-31^Score:365	HitName:Kelch_5^HitAcce:PF13854.2^FullE:2.7e-26^Descrption:Kelch_motif
HighFive_v1_001392.1	HighFive_v1_001392.1|c.011139	Hit:sp|P60882|MEGF8_MOUSE^E-value:0.0^Score:916	-	Hit:UniRef90_G6DPW8^E-value:0.0^Score:2692	-	Hit:gi|357605116|gb|EHJ64475.1|^E-value:2.96498e-31^Score:365	-
HighFive_v1_015519.1	HighFive_v1_015519.1|c.001782	-	-	Hit:UniRef90_UPI000595CDE7^E-value:9e-38^Score:140	Hit:UniRef90_UPI000595CDE7^E-value:8e-38^Score:140	Hit:gi|665809943|ref|XP_008553365.1|^E-value:8.77555e-32^Score:309	HitName:DDE_Tnp_4^HitAcce:PF13359.2^FullE:2.4e-19^Descrption:DDE_superfamily_endonuclease
HighFive_v1_015522.1	HighFive_v1_015522.1|c.003813	-	-	Hit:UniRef90_UPI0005D0659F^E-value:5e-16^Score:82.8	Hit:UniRef90_UPI0005D0659F^E-value:2e-28^Score:117	Hit:gi|512931399|ref|XP_004932293.1|^E-value:2.96637e-11^Score:168	-
HighFive_v1_015523.1	HighFive_v1_015523.1|c.005962	Hit:sp|Q6AZB8|HARB1_DANRE^E-value:9e-06^Score:47.4	Hit:sp|Q6AZB8|HARB1_DANRE^E-value:8e-06^Score:47.4	Hit:UniRef90_S4PFX5^E-value:7e-91^Score:273	Hit:UniRef90_S4PFX5^E-value:7e-91^Score:273	Hit:gi|641652393|ref|XP_001951483.2|^E-value:3.021e-39^Score:361	HitName:DDE_Tnp_4^HitAcce:PF13359.2^FullE:7.2e-16^Descrption:DDE_superfamily_endonuclease
HighFive_v1_015528.1	HighFive_v1_015528.1|c.000429	Hit:sp|A2CI35|DUSTY_STRPU^E-value:5e-36^Score:135	Hit:sp|A2CI35|DUSTY_STRPU^E-value:3e-39^Score:145	Hit:UniRef90_UPI0005D08733^E-value:9e-63^Score:211	Hit:UniRef90_UPI0005D08733^E-value:3e-69^Score:228	Hit:gi|512912582|ref|XP_004927694.1|^E-value:4.72774e-61^Score:522	HitName:Pkinase^HitAcce:PF00069.21^FullE:0.0013^Descrption:Protein_kinase_domain
HighFive_v1_001393.1	HighFive_v1_001393.1|c.012876	Hit:sp|Q8VEH8|ERLEC_MOUSE^E-value:2e-98^Score:315	Hit:sp|Q8VEH8|ERLEC_MOUSE^E-value:3e-109^Score:340	Hit:UniRef90_UPI00034F9E77^E-value:0.0^Score:722	Hit:UniRef90_UPI00034F9E77^E-value:0.0^Score:756	Hit:gi|512919691|ref|XP_004929447.1|^E-value:0^Score:1864	HitName:PRKCSH^HitAcce:PF07915.9^FullE:2.7e-33^Descrption:Glucosidase_II_beta_subunit-like_protein
HighFive_v1_000138.1	HighFive_v1_000138.1|c.005418	Hit:sp|P29520|EF1A_BOMMO^E-value:0.0^Score:896	Hit:sp|P29520|EF1A_BOMMO^E-value:0.0^Score:932	Hit:UniRef90_P08736^E-value:0.0^Score:875	Hit:UniRef90_P08736^E-value:0.0^Score:907	Hit:gi|157704329|gb|ABV68853.1|^E-value:0^Score:2356	HitName:GTP_EFTU^HitAcce:PF00009.23^FullE:4.6e-54^Descrption:Elongation_factor_Tu_GTP_binding_domain
HighFive_v1_015532.1	HighFive_v1_015532.1|c.002541	Hit:sp|Q7Z7M1|GP144_HUMAN^E-value:1e-05^Score:48.1	Hit:sp|Q7Z7M1|GP144_HUMAN^E-value:9e-06^Score:48.1	Hit:UniRef90_UPI00034F38EA^E-value:4e-98^Score:322	Hit:UniRef90_UPI00034F38EA^E-value:4e-98^Score:322	Hit:gi|512896847|ref|XP_004924009.1|^E-value:6.01644e-98^Score:824	HitName:Laminin_G_3^HitAcce:PF13385.2^FullE:6.3e-12^Descrption:Concanavalin_A-like_lectin/glucanases_superfamily
HighFive_v1_015533.1	HighFive_v1_015533.1|c.000258	-	-	-	Hit:UniRef90_S4PHQ4^E-value:1e-13^Score:74.3	-	-
HighFive_v1_001394.1	HighFive_v1_001394.1|c.003908	Hit:sp|Q16NZ8|SCC4_AEDAE^E-value:0.0^Score:684	Hit:sp|Q16NZ8|SCC4_AEDAE^E-value:0.0^Score:729	Hit:UniRef90_UPI00035013AC^E-value:0.0^Score:1011	Hit:UniRef90_UPI00035013AC^E-value:0.0^Score:1059	Hit:gi|512890431|ref|XP_004922514.1|^E-value:0^Score:2613	HitName:Cohesin_load^HitAcce:PF10345.5^FullE:2.1e-106^Descrption:Cohesin_loading_factor
HighFive_v1_015552.1	HighFive_v1_015552.1|c.003956	Hit:sp|Q9H270|VPS11_HUMAN^E-value:2e-28^Score:115	Hit:sp|Q9H270|VPS11_HUMAN^E-value:2e-28^Score:115	Hit:UniRef90_G6DEE3^E-value:8e-65^Score:224	Hit:UniRef90_G6DEE3^E-value:7e-65^Score:224	Hit:gi|357612719|gb|EHJ68142.1|^E-value:1.17937e-64^Score:572	HitName:zf-C3H2C3^HitAcce:PF17122.1^FullE:4.5e-05^Descrption:Zinc-finger
HighFive_v1_015553.1	HighFive_v1_015553.1|c.012011	Hit:sp|Q96KQ7|EHMT2_HUMAN^E-value:1e-31^Score:127	Hit:sp|Q96KQ7|EHMT2_HUMAN^E-value:8e-28^Score:112	Hit:UniRef90_G6DK36^E-value:7e-61^Score:209	Hit:UniRef90_S4P6Z7^E-value:3e-53^Score:173	Hit:gi|357608779|gb|EHJ66146.1|^E-value:1.02123e-60^Score:533	HitName:SET^HitAcce:PF00856.24^FullE:4.7e-13^Descrption:SET_domain
HighFive_v1_015556.1	HighFive_v1_015556.1|c.001361	Hit:sp|Q9VX32|RG190_DROME^E-value:4e-23^Score:99.4	Hit:sp|Q9VX32|RG190_DROME^E-value:7e-28^Score:112	Hit:UniRef90_UPI000350005E^E-value:2e-52^Score:188	Hit:UniRef90_UPI000350005E^E-value:1e-68^Score:234	Hit:gi|512895275|ref|XP_004923633.1|^E-value:2.76027e-52^Score:478	-
HighFive_v1_015558.1	HighFive_v1_015558.1|c.005064	Hit:sp|P24399|ZN239_MOUSE^E-value:8e-13^Score:67.8	Hit:sp|P24399|ZN239_MOUSE^E-value:7e-13^Score:67.8	Hit:UniRef90_H9IWT7^E-value:1e-106^Score:325	Hit:UniRef90_H9IWT7^E-value:1e-106^Score:325	Hit:gi|512888859|ref|XP_004922156.1|^E-value:1.20798e-09^Score:161	HitName:zf-C2H2^HitAcce:PF00096.22^FullE:6.7e-11^Descrption:Zinc_finger,_C2H2_type
HighFive_v1_001397.1	HighFive_v1_001397.1|c.001657	-	-	-	-	-	-
HighFive_v1_001397.1	HighFive_v1_001397.1|c.011656	-	-	-	-	-	-
HighFive_v1_015572.1	HighFive_v1_015572.1|c.006171	Hit:sp|Q9VSH4|CPSF6_DROME^E-value:1e-29^Score:115	Hit:sp|Q6NWC6|CPSF6_DANRE^E-value:3e-40^Score:144	Hit:UniRef90_UPI0005D0C430^E-value:1e-33^Score:129	Hit:UniRef90_UPI0005D0C430^E-value:2e-44^Score:158	Hit:gi|357602141|gb|EHJ63283.1|^E-value:2.61794e-33^Score:330	-
HighFive_v1_015577.1	HighFive_v1_015577.1|c.000819	-	-	Hit:UniRef90_S4PFA4^E-value:4e-15^Score:77.0	Hit:UniRef90_S4PFA4^E-value:2e-46^Score:160	Hit:gi|512893040|ref|XP_004923082.1|^E-value:2.04019e-13^Score:183	-
HighFive_v1_015579.1	HighFive_v1_015579.1|c.007834	-	-	Hit:UniRef90_UPI0005D0A668^E-value:3e-46^Score:159	Hit:UniRef90_UPI0005D0A668^E-value:2e-46^Score:159	Hit:gi|270016904|gb|EFA13350.1|^E-value:4.2576e-29^Score:296	HitName:Parvo_coat_N^HitAcce:PF08398.6^FullE:0.0086^Descrption:Parvovirus_coat_protein_VP1
HighFive_v1_015584.1	HighFive_v1_015584.1|c.010971	Hit:sp|O35386|PAHX_MOUSE^E-value:3e-11^Score:62.8	Hit:sp|O35386|PAHX_MOUSE^E-value:2e-11^Score:62.8	Hit:UniRef90_Q2F666^E-value:5e-34^Score:129	Hit:UniRef90_Q2F666^E-value:4e-34^Score:129	Hit:gi|114051041|ref|NP_001040142.1|^E-value:7.59831e-34^Score:324	HitName:PhyH^HitAcce:PF05721.9^FullE:0.087^Descrption:Phytanoyl-CoA_dioxygenase_(PhyH)
HighFive_v1_001400.1	HighFive_v1_001400.1|c.006014	Hit:sp|Q8TB40|ABHD4_HUMAN^E-value:8e-89^Score:298	Hit:sp|Q8TB40|ABHD4_HUMAN^E-value:7e-103^Score:315	Hit:UniRef90_A0A088M9K7^E-value:0.0^Score:620	Hit:UniRef90_A0A088M9K7^E-value:0.0^Score:678	Hit:gi|512910677|ref|XP_004927229.1|^E-value:0^Score:1549	HitName:Abhydrolase_1^HitAcce:PF00561.16^FullE:1.1e-24^Descrption:alpha/beta_hydrolase_fold
HighFive_v1_015591.1	HighFive_v1_015591.1|c.009253	-	-	Hit:UniRef90_H9JAF6^E-value:1e-70^Score:240	Hit:UniRef90_H9JAF6^E-value:1e-70^Score:240	Hit:gi|512924712|ref|XP_004930662.1|^E-value:5.08288e-70^Score:612	-
HighFive_v1_015596.1	HighFive_v1_015596.1|c.012840	-	-	Hit:UniRef90_H9JAK6^E-value:2e-19^Score:93.2	Hit:UniRef90_H9JAK6^E-value:7e-23^Score:103	Hit:gi|512924162|ref|XP_004930531.1|^E-value:3.51152e-19^Score:230	HitName:DUF3676^HitAcce:PF12429.4^FullE:0.0013^Descrption:Protein_of_unknown_function_(DUF3676)
HighFive_v1_015596.1	HighFive_v1_015596.1|c.012841	-	-	Hit:UniRef90_H9JAK6^E-value:2e-19^Score:93.2	-	Hit:gi|512924162|ref|XP_004930531.1|^E-value:3.51152e-19^Score:230	-
HighFive_v1_015600.1	HighFive_v1_015600.1|c.000929	Hit:sp|Q91738|FAK1_XENLA^E-value:8e-23^Score:98.2	Hit:sp|Q91738|FAK1_XENLA^E-value:9e-22^Score:95.1	Hit:UniRef90_G6CWS7^E-value:3e-50^Score:175	Hit:UniRef90_G6CWS7^E-value:3e-52^Score:180	Hit:gi|357622962|gb|EHJ74302.1|^E-value:4.71461e-50^Score:443	HitName:Focal_AT^HitAcce:PF03623.9^FullE:1e-39^Descrption:Focal_adhesion_targeting_region
HighFive_v1_015603.1	HighFive_v1_015603.1|c.008377	Hit:sp|Q5U430|UBR3_MOUSE^E-value:6e-06^Score:48.1	Hit:sp|Q5U430|UBR3_MOUSE^E-value:5e-06^Score:48.1	Hit:UniRef90_G6D8T0^E-value:3e-47^Score:172	Hit:UniRef90_G6D8T0^E-value:3e-47^Score:172	Hit:gi|357616256|gb|EHJ70095.1|^E-value:5.34572e-47^Score:437	-
HighFive_v1_015604.1	HighFive_v1_015604.1|c.001040	Hit:sp|O95714|HERC2_HUMAN^E-value:2e-41^Score:152	Hit:sp|Q4U2R1|HERC2_MOUSE^E-value:7e-47^Score:167	Hit:UniRef90_G6D1X6^E-value:1e-54^Score:194	Hit:UniRef90_G6D1X6^E-value:9e-56^Score:198	Hit:gi|357620246|gb|EHJ72511.1|^E-value:7.54838e-09^Score:151	HitName:RCC1^HitAcce:PF00415.14^FullE:1.6e-26^Descrption:Regulator_of_chromosome_condensation_(RCC1)_repeat
HighFive_v1_015608.1	HighFive_v1_015608.1|c.003438	-	-	Hit:UniRef90_UPI0002B44308^E-value:3e-19^Score:91.3	Hit:UniRef90_UPI0002B44308^E-value:3e-19^Score:91.3	Hit:gi|449662107|ref|XP_004205475.1|^E-value:4.84123e-19^Score:225	HitName:AAA_31^HitAcce:PF13614.2^FullE:0.028^Descrption:AAA_domain
HighFive_v1_001402.1	HighFive_v1_001402.1|c.002709	Hit:sp|Q9VUM0|MSH6_DROME^E-value:2e-34^Score:134	Hit:sp|Q9VUM0|MSH6_DROME^E-value:2e-38^Score:145	Hit:UniRef90_UPI0005D064A7^E-value:6e-93^Score:303	Hit:UniRef90_UPI0005D064A7^E-value:1e-100^Score:325	Hit:gi|512927779|ref|XP_004931420.1|^E-value:1.57819e-90^Score:761	HitName:MutS_II^HitAcce:PF05188.13^FullE:9.5e-09^Descrption:MutS_domain_II
HighFive_v1_001403.1	HighFive_v1_001403.1|c.002596	Hit:sp|Q9VUM0|MSH6_DROME^E-value:2e-28^Score:113	Hit:sp|Q9VUM0|MSH6_DROME^E-value:2e-28^Score:113	Hit:UniRef90_H9JL60^E-value:2e-57^Score:201	Hit:UniRef90_H9JL60^E-value:1e-57^Score:201	Hit:gi|512927779|ref|XP_004931420.1|^E-value:2.55771e-57^Score:511	HitName:MutS_III^HitAcce:PF05192.14^FullE:5.8e-22^Descrption:MutS_domain_III
HighFive_v1_015610.1	HighFive_v1_015610.1|c.004808	-	-	-	Hit:UniRef90_G6DSJ0^E-value:1e-05^Score:56.6	-	-
HighFive_v1_015614.1	HighFive_v1_015614.1|c.003955	Hit:sp|Q9CPR8|MAGG1_MOUSE^E-value:3e-21^Score:94.7	Hit:sp|Q9CPR8|MAGG1_MOUSE^E-value:9e-22^Score:95.1	Hit:UniRef90_UPI0005D0C575^E-value:3e-70^Score:227	Hit:UniRef90_UPI0005D0C575^E-value:3e-71^Score:227	Hit:gi|357628645|gb|EHJ77908.1|^E-value:7.96864e-68^Score:564	HitName:MAGE^HitAcce:PF01454.15^FullE:6e-17^Descrption:MAGE_family
HighFive_v1_015619.1	HighFive_v1_015619.1|c.007745	-	-	Hit:UniRef90_UPI0005D07FCD^E-value:4e-26^Score:113	Hit:UniRef90_UPI0005D07FCD^E-value:4e-26^Score:113	Hit:gi|645011361|ref|XP_008213772.1|^E-value:3.8556e-25^Score:276	HitName:DUF3916^HitAcce:PF13079.2^FullE:0.037^Descrption:Protein_of_unknown_function_(DUF3916)
HighFive_v1_015619.1	HighFive_v1_015619.1|c.007744	-	-	Hit:UniRef90_UPI0005D07FCD^E-value:4e-26^Score:113	-	Hit:gi|645011361|ref|XP_008213772.1|^E-value:3.8556e-25^Score:276	-
HighFive_v1_015622.1	HighFive_v1_015622.1|c.004765	Hit:sp|Q86T96|RN180_HUMAN^E-value:3e-10^Score:62.8	Hit:sp|Q86T96|RN180_HUMAN^E-value:3e-11^Score:63.9	Hit:UniRef90_UPI00034F4E60^E-value:2e-41^Score:147	Hit:UniRef90_UPI00034F4E60^E-value:7e-43^Score:147	Hit:gi|512915896|ref|XP_004928500.1|^E-value:2.71752e-41^Score:371	HitName:Yippee-Mis18^HitAcce:PF03226.10^FullE:0.039^Descrption:Yippee_zinc-binding/DNA-binding_/Mis18,_centromere_assembly
HighFive_v1_015624.1	HighFive_v1_015624.1|c.003961	Hit:sp|Q6U6J0|HYEP_BOMMO^E-value:1e-48^Score:168	Hit:sp|Q6U6J0|HYEP_BOMMO^E-value:6e-56^Score:186	Hit:UniRef90_Q94806^E-value:1e-71^Score:233	Hit:UniRef90_Q94806^E-value:2e-87^Score:273	Hit:gi|1658003|gb|AAB18243.1|^E-value:1.53927e-71^Score:595	HitName:EHN^HitAcce:PF06441.8^FullE:3e-18^Descrption:Epoxide_hydrolase_N_terminus
HighFive_v1_015625.1	HighFive_v1_015625.1|c.011349	Hit:sp|A3KNW0|PLD6_DANRE^E-value:1e-10^Score:62.4	Hit:sp|A3KNW0|PLD6_DANRE^E-value:1e-12^Score:67.4	Hit:UniRef90_G6DS35^E-value:5e-86^Score:266	Hit:UniRef90_S4PTC5^E-value:3e-107^Score:320	Hit:gi|357603282|gb|EHJ63692.1|^E-value:7.87332e-86^Score:680	HitName:PLDc_2^HitAcce:PF13091.2^FullE:4e-14^Descrption:PLD-like_domain
HighFive_v1_000139.1	HighFive_v1_000139.1|c.002305	Hit:sp|Q9VKB9|RBGPR_DROME^E-value:5e-134^Score:453	Hit:sp|Q9VKB9|RBGPR_DROME^E-value:2e-137^Score:461	Hit:UniRef90_UPI00034FB161^E-value:0.0^Score:1808	Hit:UniRef90_UPI00034FB161^E-value:0.0^Score:1828	Hit:gi|512903314|ref|XP_004925590.1|^E-value:0^Score:4684	HitName:RAB3GAP2_C^HitAcce:PF14656.2^FullE:4.8e-146^Descrption:Rab3_GTPase-activating_protein_regulatory_subunit_C-terminus
HighFive_v1_015641.1	HighFive_v1_015641.1|c.000403	-	-	Hit:UniRef90_UPI0005D0D383^E-value:6e-50^Score:176	Hit:UniRef90_UPI0005D0D383^E-value:6e-50^Score:176	Hit:gi|665814509|ref|XP_008555867.1|^E-value:3.65517e-21^Score:242	HitName:zinc_ribbon_12^HitAcce:PF11331.4^FullE:0.0053^Descrption:Probable_zinc-ribbon_domain
HighFive_v1_015647.1	HighFive_v1_015647.1|c.000046	Hit:sp|Q8CIW6|S26A6_MOUSE^E-value:2e-30^Score:121	Hit:sp|Q8CIW6|S26A6_MOUSE^E-value:2e-30^Score:121	Hit:UniRef90_UPI00034FA7C0^E-value:1e-103^Score:325	Hit:UniRef90_UPI00034FA7C0^E-value:1e-103^Score:325	Hit:gi|512918310|ref|XP_004929102.1|^E-value:2.14392e-103^Score:833	HitName:Sulfate_transp^HitAcce:PF00916.16^FullE:4.6e-12^Descrption:Sulfate_permease_family
HighFive_v1_001407.1	HighFive_v1_001407.1|c.010171	Hit:sp|Q8CG80|SHF_MOUSE^E-value:8e-30^Score:125	Hit:sp|Q8CG80|SHF_MOUSE^E-value:5e-31^Score:127	Hit:UniRef90_G6CSI6^E-value:0.0^Score:1456	Hit:UniRef90_G6CSI6^E-value:0.0^Score:1647	Hit:gi|357625307|gb|EHJ75795.1|^E-value:0^Score:3768	HitName:SH2^HitAcce:PF00017.20^FullE:8.7e-18^Descrption:SH2_domain
HighFive_v1_015658.1	HighFive_v1_015658.1|c.000388	Hit:sp|Q10126|YSM6_CAEEL^E-value:4e-09^Score:55.8	Hit:sp|Q10126|YSM6_CAEEL^E-value:3e-09^Score:55.8	Hit:UniRef90_G6DSR8^E-value:2e-54^Score:180	Hit:UniRef90_G6DSR8^E-value:2e-54^Score:180	Hit:gi|357602605|gb|EHJ63466.1|^E-value:3.38595e-54^Score:457	HitName:DUF4089^HitAcce:PF13318.2^FullE:0.074^Descrption:Protein_of_unknown_function_(DUF4089)
HighFive_v1_015659.1	HighFive_v1_015659.1|c.002360	Hit:sp|Q9VH90|TRBID_DROME^E-value:3e-32^Score:123	Hit:sp|Q9VH90|TRBID_DROME^E-value:3e-32^Score:123	Hit:UniRef90_H9IYC9^E-value:6e-40^Score:147	Hit:UniRef90_H9IYC9^E-value:5e-40^Score:147	Hit:gi|512888673|ref|XP_004922124.1|^E-value:6.63645e-38^Score:362	HitName:OTU^HitAcce:PF02338.15^FullE:7.9e-06^Descrption:OTU-like_cysteine_protease
HighFive_v1_015659.1	HighFive_v1_015659.1|c.004739	Hit:sp|Q9VH90|TRBID_DROME^E-value:3e-32^Score:123	-	Hit:UniRef90_H9IYC9^E-value:6e-40^Score:147	-	Hit:gi|512888673|ref|XP_004922124.1|^E-value:6.63645e-38^Score:362	HitName:DHOR^HitAcce:PF06537.7^FullE:0.052^Descrption:Di-haem_oxidoreductase,_putative_peroxidase
HighFive_v1_015663.1	HighFive_v1_015663.1|c.003577	Hit:sp|Q9H9B1|EHMT1_HUMAN^E-value:7e-39^Score:147	-	Hit:UniRef90_S4NWS4^E-value:3e-83^Score:264	-	Hit:gi|357608779|gb|EHJ66146.1|^E-value:3.04964e-71^Score:603	-
HighFive_v1_015663.1	HighFive_v1_015663.1|c.003588	Hit:sp|Q9H9B1|EHMT1_HUMAN^E-value:7e-39^Score:147	-	Hit:UniRef90_S4NWS4^E-value:3e-83^Score:264	-	Hit:gi|357608779|gb|EHJ66146.1|^E-value:3.04964e-71^Score:603	-
HighFive_v1_015663.1	HighFive_v1_015663.1|c.003599	Hit:sp|Q9H9B1|EHMT1_HUMAN^E-value:7e-39^Score:147	Hit:sp|Q9H9B1|EHMT1_HUMAN^E-value:1e-41^Score:155	Hit:UniRef90_S4NWS4^E-value:3e-83^Score:264	Hit:UniRef90_S4NWS4^E-value:4e-86^Score:271	Hit:gi|357608779|gb|EHJ66146.1|^E-value:3.04964e-71^Score:603	HitName:Pre-SET^HitAcce:PF05033.12^FullE:4.2e-16^Descrption:Pre-SET_motif
HighFive_v1_001409.1	HighFive_v1_001409.1|c.012026	Hit:sp|Q99L13|3HIDH_MOUSE^E-value:1e-85^Score:268	Hit:sp|Q99L13|3HIDH_MOUSE^E-value:7e-86^Score:268	Hit:UniRef90_S4P4G9^E-value:0.0^Score:545	Hit:UniRef90_S4P4G9^E-value:0.0^Score:545	Hit:gi|357619837|gb|EHJ72256.1|^E-value:0^Score:1381	HitName:NAD_binding_2^HitAcce:PF03446.11^FullE:6.8e-44^Descrption:NAD_binding_domain_of_6-phosphogluconate_dehydrogenase
HighFive_v1_015676.1	HighFive_v1_015676.1|c.007713	-	-	Hit:UniRef90_H9JNH8^E-value:2e-39^Score:152	Hit:UniRef90_H9JNH8^E-value:3e-56^Score:200	Hit:gi|512886304|ref|XP_004921736.1|^E-value:2.90734e-39^Score:384	HitName:ROS_MUCR^HitAcce:PF05443.7^FullE:0.091^Descrption:ROS/MUCR_transcriptional_regulator_protein
HighFive_v1_001411.1	HighFive_v1_001411.1|c.012329	Hit:sp|P30279|CCND2_HUMAN^E-value:4e-60^Score:213	Hit:sp|P30282|CCND3_MOUSE^E-value:2e-75^Score:238	Hit:UniRef90_UPI00034F2B2E^E-value:1e-144^Score:448	Hit:UniRef90_UPI00034F2B2E^E-value:2e-180^Score:511	Hit:gi|512913574|ref|XP_004927930.1|^E-value:2.19748e-144^Score:1152	HitName:Cyclin_N^HitAcce:PF00134.19^FullE:1.7e-30^Descrption:Cyclin,_N-terminal_domain
HighFive_v1_015694.1	HighFive_v1_015694.1|c.008849	Hit:sp|A6NJL1|ZSA5B_HUMAN^E-value:6e-18^Score:82.8	Hit:sp|A6NJL1|ZSA5B_HUMAN^E-value:2e-18^Score:83.6	Hit:UniRef90_S4PDV7^E-value:1e-45^Score:154	Hit:UniRef90_S4PDV7^E-value:6e-46^Score:154	Hit:gi|389613183|dbj|BAM19962.1|^E-value:9.1825e-40^Score:371	HitName:zf-H2C2_2^HitAcce:PF13465.2^FullE:2.6e-15^Descrption:Zinc-finger_double_domain
HighFive_v1_001413.1	HighFive_v1_001413.1|c.008621	Hit:sp|Q96MB7|HARB1_HUMAN^E-value:1e-39^Score:149	Hit:sp|Q96MB7|HARB1_HUMAN^E-value:2e-40^Score:149	Hit:UniRef90_UPI0005F4DDFA^E-value:4e-102^Score:318	Hit:UniRef90_UPI0005F4DDFA^E-value:3e-103^Score:318	Hit:gi|478256392|gb|ENN76582.1|^E-value:2.20071e-101^Score:807	HitName:DDE_Tnp_4^HitAcce:PF13359.2^FullE:3.1e-35^Descrption:DDE_superfamily_endonuclease
HighFive_v1_015710.1	HighFive_v1_015710.1|c.000599	-	-	Hit:UniRef90_S4P8U5^E-value:1e-37^Score:146	Hit:UniRef90_S4P8U5^E-value:2e-40^Score:146	Hit:gi|357620432|gb|EHJ72627.1|^E-value:6.45728e-36^Score:358	HitName:Cytochrom_C1^HitAcce:PF02167.11^FullE:0.014^Descrption:Cytochrome_C1_family
HighFive_v1_001414.1	HighFive_v1_001414.1|c.006515	Hit:sp|Q5R8B0|BRD7_PONAB^E-value:3e-47^Score:179	Hit:sp|Q5R8B0|BRD7_PONAB^E-value:5e-55^Score:199	Hit:UniRef90_UPI00035025B8^E-value:0.0^Score:654	Hit:UniRef90_UPI00035025B8^E-value:0.0^Score:717	Hit:gi|512906743|ref|XP_004926270.1|^E-value:0^Score:1687	HitName:DUF3512^HitAcce:PF12024.4^FullE:2e-32^Descrption:Domain_of_unknown_function_(DUF3512)
HighFive_v1_015725.1	HighFive_v1_015725.1|c.013496	Hit:sp|Q5THJ4|VP13D_HUMAN^E-value:1e-18^Score:87.4	Hit:sp|Q5THJ4|VP13D_HUMAN^E-value:1e-18^Score:87.4	Hit:UniRef90_G6CSG2^E-value:1e-46^Score:174	Hit:UniRef90_G6CSG2^E-value:1e-46^Score:174	Hit:gi|357625327|gb|EHJ75807.1|^E-value:1.66877e-46^Score:440	-
HighFive_v1_015728.1	HighFive_v1_015728.1|c.006041	Hit:sp|A2AQ19|RTF1_MOUSE^E-value:7e-12^Score:68.2	-	Hit:UniRef90_S4PYT0^E-value:3e-28^Score:113	-	Hit:gi|512893366|ref|XP_004923163.1|^E-value:9.87134e-25^Score:282	-
HighFive_v1_015728.1	HighFive_v1_015728.1|c.006042	Hit:sp|A2AQ19|RTF1_MOUSE^E-value:7e-12^Score:68.2	Hit:sp|Q9W261|RTF1_DROME^E-value:4e-16^Score:81.3	Hit:UniRef90_S4PYT0^E-value:3e-28^Score:113	Hit:UniRef90_UPI0005D0489B^E-value:7e-72^Score:241	Hit:gi|512893366|ref|XP_004923163.1|^E-value:9.87134e-25^Score:282	HitName:RPAP1_N^HitAcce:PF08621.6^FullE:0.0016^Descrption:RPAP1-like,_N-terminal
HighFive_v1_001416.1	HighFive_v1_001416.1|c.009692	Hit:sp|Q9NYT6|ZN226_HUMAN^E-value:4e-28^Score:117	Hit:sp|Q9NYT6|ZN226_HUMAN^E-value:2e-28^Score:117	Hit:UniRef90_UPI00034F34C5^E-value:8e-96^Score:292	Hit:UniRef90_UPI00034F34C5^E-value:2e-97^Score:296	Hit:gi|512902110|ref|XP_004925294.1|^E-value:1.17624e-95^Score:747	HitName:zf-C2H2^HitAcce:PF00096.22^FullE:2.1e-20^Descrption:Zinc_finger,_C2H2_type
HighFive_v1_001417.1	HighFive_v1_001417.1|c.006061	Hit:sp|Q9V8W3|RABEP_DROME^E-value:1e-98^Score:325	Hit:sp|Q9V8W3|RABEP_DROME^E-value:3e-105^Score:331	Hit:UniRef90_H9IV46^E-value:0.0^Score:935	Hit:UniRef90_H9IV46^E-value:0.0^Score:956	Hit:gi|512912915|ref|XP_004927771.1|^E-value:0^Score:2416	HitName:GDI^HitAcce:PF00996.14^FullE:9.3e-52^Descrption:GDP_dissociation_inhibitor
HighFive_v1_015752.1	HighFive_v1_015752.1|c.010029	-	-	-	-	-	-
HighFive_v1_001418.1	HighFive_v1_001418.1|c.002493	Hit:sp|P54385|DHE3_DROME^E-value:0.0^Score:929	Hit:sp|P54385|DHE3_DROME^E-value:0.0^Score:959	Hit:UniRef90_I4DJ42^E-value:0.0^Score:1026	Hit:UniRef90_I4DJ42^E-value:0.0^Score:1063	Hit:gi|389614579|dbj|BAM20330.1|^E-value:0^Score:2769	HitName:ELFV_dehydrog_N^HitAcce:PF02812.14^FullE:6.8e-60^Descrption:Glu/Leu/Phe/Val_dehydrogenase,_dimerisation_domain
HighFive_v1_001418.1	HighFive_v1_001418.1|c.002497	Hit:sp|P54385|DHE3_DROME^E-value:0.0^Score:929	-	Hit:UniRef90_I4DJ42^E-value:0.0^Score:1026	-	Hit:gi|389614579|dbj|BAM20330.1|^E-value:0^Score:2769	HitName:DUF4609^HitAcce:PF15382.2^FullE:0.068^Descrption:Domain_of_unknown_function_(DUF4609)
HighFive_v1_001418.1	HighFive_v1_001418.1|c.002498	Hit:sp|P54385|DHE3_DROME^E-value:0.0^Score:929	-	Hit:UniRef90_I4DJ42^E-value:0.0^Score:1026	-	Hit:gi|389614579|dbj|BAM20330.1|^E-value:0^Score:2769	HitName:DUF412^HitAcce:PF04217.9^FullE:0.042^Descrption:Protein_of_unknown_function,_DUF412
HighFive_v1_001419.1	HighFive_v1_001419.1|c.010967	Hit:sp|Q02645|HTS_DROME^E-value:2e-56^Score:202	Hit:sp|Q02645|HTS_DROME^E-value:5e-58^Score:202	Hit:UniRef90_S4PE55^E-value:1e-126^Score:372	Hit:UniRef90_S4PE55^E-value:1e-128^Score:372	Hit:gi|357615975|gb|EHJ69933.1|^E-value:8.14673e-108^Score:908	HitName:Aldolase_II^HitAcce:PF00596.17^FullE:2.4e-10^Descrption:Class_II_Aldolase_and_Adducin_N-terminal_domain
HighFive_v1_015769.1	HighFive_v1_015769.1|c.005971	Hit:sp|Q9VNM1|NPFR_DROME^E-value:3e-31^Score:119	Hit:sp|Q9VNM1|NPFR_DROME^E-value:3e-31^Score:119	Hit:UniRef90_G6D6Q0^E-value:3e-54^Score:183	Hit:UniRef90_G6D6Q0^E-value:3e-54^Score:183	Hit:gi|357617500|gb|EHJ70829.1|^E-value:5.003e-54^Score:465	HitName:7tm_1^HitAcce:PF00001.17^FullE:8.6e-09^Descrption:7_transmembrane_receptor_(rhodopsin_family)
HighFive_v1_015770.1	HighFive_v1_015770.1|c.010946	Hit:sp|C9WMM5|VCP_APIME^E-value:9e-14^Score:71.2	Hit:sp|C9WMM5|VCP_APIME^E-value:8e-14^Score:71.2	Hit:UniRef90_H9JTB1^E-value:2e-29^Score:119	Hit:UniRef90_H9JTB1^E-value:2e-29^Score:119	Hit:gi|512917901|ref|XP_004929001.1|^E-value:3.52755e-29^Score:299	HitName:Peptidase_S10^HitAcce:PF00450.18^FullE:0.013^Descrption:Serine_carboxypeptidase
HighFive_v1_015773.1	HighFive_v1_015773.1|c.002126	Hit:sp|P17970|KCNAB_DROME^E-value:2e-64^Score:214	Hit:sp|P17970|KCNAB_DROME^E-value:2e-64^Score:214	Hit:UniRef90_A0A088A6M5^E-value:1e-70^Score:225	Hit:UniRef90_A0A088A6M5^E-value:1e-70^Score:225	Hit:gi|322786030|gb|EFZ12645.1|^E-value:3.82433e-70^Score:572	HitName:BTB_2^HitAcce:PF02214.18^FullE:1.4e-21^Descrption:BTB/POZ_domain
HighFive_v1_001420.1	HighFive_v1_001420.1|c.011544	Hit:sp|Q00059|TFAM_HUMAN^E-value:1e-13^Score:75.1	Hit:sp|Q00059|TFAM_HUMAN^E-value:1e-17^Score:83.2	Hit:UniRef90_S4PDJ0^E-value:6e-108^Score:334	Hit:UniRef90_S4PDJ0^E-value:8e-125^Score:366	Hit:gi|512906934|ref|XP_004926318.1|^E-value:5.80376e-116^Score:912	HitName:HMG_box^HitAcce:PF00505.15^FullE:4e-14^Descrption:HMG_(high_mobility_group)_box
HighFive_v1_001421.1	HighFive_v1_001421.1|c.002786	-	-	Hit:UniRef90_G6D3T8^E-value:1e-44^Score:176	Hit:UniRef90_G6D3T8^E-value:3e-45^Score:176	Hit:gi|357619189|gb|EHJ71866.1|^E-value:1.83392e-44^Score:447	HitName:DUF1487^HitAcce:PF07368.7^FullE:0.0019^Descrption:Protein_of_unknown_function_(DUF1487)
HighFive_v1_015812.1	HighFive_v1_015812.1|c.004148	-	-	-	-	-	-
HighFive_v1_001424.1	HighFive_v1_001424.1|c.004667	Hit:sp|F1QBY1|NIPLB_DANRE^E-value:0.0^Score:725	Hit:sp|Q7PLI2|NIPB_DROME^E-value:0.0^Score:890	Hit:UniRef90_G6DEG4^E-value:0.0^Score:1641	Hit:UniRef90_G6DEG4^E-value:0.0^Score:1658	Hit:gi|357612668|gb|EHJ68113.1|^E-value:3.02867e-175^Score:1497	HitName:Nipped-B_C^HitAcce:PF12830.3^FullE:1.8e-62^Descrption:Sister_chromatid_cohesion_C-terminus
HighFive_v1_001424.1	HighFive_v1_001424.1|c.002490	Hit:sp|F1QBY1|NIPLB_DANRE^E-value:0.0^Score:725	Hit:sp|Q7PLI2|NIPB_DROME^E-value:4e-105^Score:346	Hit:UniRef90_G6DEG4^E-value:0.0^Score:1641	Hit:UniRef90_UPI0003500614^E-value:0.0^Score:645	Hit:gi|357612668|gb|EHJ68113.1|^E-value:3.02867e-175^Score:1497	HitName:YebO^HitAcce:PF13974.2^FullE:4.9^Descrption:YebO-like_protein
HighFive_v1_015822.1	HighFive_v1_015822.1|c.007458	-	-	-	-	-	-
HighFive_v1_015823.1	HighFive_v1_015823.1|c.005450	Hit:sp|Q5ZJN4|UBP10_CHICK^E-value:7e-22^Score:95.1	Hit:sp|A5PJS6|UBP10_BOVIN^E-value:2e-22^Score:96.3	Hit:UniRef90_S4NNM8^E-value:7e-55^Score:194	Hit:UniRef90_S4NNM8^E-value:9e-61^Score:210	Hit:gi|512928457|ref|XP_004931583.1|^E-value:7.11326e-51^Score:458	HitName:UCH^HitAcce:PF00443.25^FullE:3.9e-07^Descrption:Ubiquitin_carboxyl-terminal_hydrolase
HighFive_v1_015827.1	HighFive_v1_015827.1|c.009209	-	-	Hit:UniRef90_G6CRN6^E-value:1e-16^Score:83.6	-	Hit:gi|357625791|gb|EHJ76111.1|^E-value:2.03257e-16^Score:205	-
HighFive_v1_015827.1	HighFive_v1_015827.1|c.009210	-	-	Hit:UniRef90_G6CRN6^E-value:1e-16^Score:83.6	Hit:UniRef90_UPI0005D06957^E-value:5e-31^Score:124	Hit:gi|357625791|gb|EHJ76111.1|^E-value:2.03257e-16^Score:205	-
HighFive_v1_001425.1	HighFive_v1_001425.1|c.011955	Hit:sp|Q6NUB3|S22AF_XENLA^E-value:1e-42^Score:164	Hit:sp|Q9U539|OCT1_CAEEL^E-value:3e-47^Score:176	Hit:UniRef90_H9JHQ7^E-value:6e-162^Score:478	Hit:UniRef90_H9JHQ7^E-value:4e-169^Score:494	Hit:gi|512898523|ref|XP_004924420.1|^E-value:2.1853e-35^Score:374	HitName:Sugar_tr^HitAcce:PF00083.20^FullE:3.1e-27^Descrption:Sugar_(and_other)_transporter
HighFive_v1_001425.1	HighFive_v1_001425.1|c.002047	Hit:sp|Q6NUB3|S22AF_XENLA^E-value:1e-42^Score:164	-	Hit:UniRef90_H9JHQ7^E-value:6e-162^Score:478	Hit:UniRef90_UPI00034F49A1^E-value:7e-42^Score:155	Hit:gi|512898523|ref|XP_004924420.1|^E-value:2.1853e-35^Score:374	HitName:X8^HitAcce:PF07983.9^FullE:0.062^Descrption:X8_domain
HighFive_v1_001426.1	HighFive_v1_001426.1|c.011421	Hit:sp|Q95R48|OCTL_DROME^E-value:4e-56^Score:203	Hit:sp|Q95R48|OCTL_DROME^E-value:1e-59^Score:213	Hit:UniRef90_UPI00034F49A1^E-value:0.0^Score:681	Hit:UniRef90_UPI00034F49A1^E-value:0.0^Score:696	Hit:gi|512898523|ref|XP_004924420.1|^E-value:0^Score:1758	HitName:Sugar_tr^HitAcce:PF00083.20^FullE:4.8e-32^Descrption:Sugar_(and_other)_transporter
HighFive_v1_000142.1	HighFive_v1_000142.1|c.004051	-	-	Hit:UniRef90_G3E4N4^E-value:2e-12^Score:73.6	Hit:UniRef90_UPI0005D0B51A^E-value:3e-19^Score:93.6	Hit:gi|343481903|gb|AEM44817.1|^E-value:3.67677e-12^Score:179	-
HighFive_v1_000143.1	HighFive_v1_000143.1|c.011408	Hit:sp|P21328|RTJK_DROME^E-value:2e-08^Score:57.4	Hit:sp|P21328|RTJK_DROME^E-value:2e-08^Score:57.4	Hit:UniRef90_UPI0005D0B51A^E-value:4e-41^Score:159	Hit:UniRef90_UPI0005D0B51A^E-value:4e-41^Score:159	Hit:gi|343481903|gb|AEM44817.1|^E-value:1.98861e-40^Score:398	HitName:RVT_1^HitAcce:PF00078.23^FullE:1e-08^Descrption:Reverse_transcriptase_(RNA-dependent_DNA_polymerase)
HighFive_v1_015835.1	HighFive_v1_015835.1|c.010374	-	-	Hit:UniRef90_H9JH40^E-value:5e-24^Score:104	Hit:UniRef90_H9JH40^E-value:9e-39^Score:145	Hit:gi|512911697|ref|XP_004927476.1|^E-value:1.80345e-23^Score:256	HitName:DNA_pol3_beta^HitAcce:PF00712.15^FullE:0.013^Descrption:DNA_polymerase_III_beta_subunit,_N-terminal_domain
HighFive_v1_015835.1	HighFive_v1_015835.1|c.010368	-	-	Hit:UniRef90_H9JH40^E-value:5e-24^Score:104	-	Hit:gi|512911697|ref|XP_004927476.1|^E-value:1.80345e-23^Score:256	-
HighFive_v1_015839.1	HighFive_v1_015839.1|c.010734	Hit:sp|Q38PU4|GRIK1_MACFA^E-value:7e-13^Score:69.3	Hit:sp|Q38PU4|GRIK1_MACFA^E-value:6e-13^Score:69.3	Hit:UniRef90_H9JIW9^E-value:3e-69^Score:227	Hit:UniRef90_H9JIW9^E-value:2e-69^Score:227	Hit:gi|357609906|gb|EHJ66743.1|^E-value:1.36494e-54^Score:490	HitName:ANF_receptor^HitAcce:PF01094.24^FullE:2.2e-07^Descrption:Receptor_family_ligand_binding_region
HighFive_v1_001427.1	HighFive_v1_001427.1|c.010982	-	-	Hit:UniRef90_H9J650^E-value:6e-92^Score:283	Hit:UniRef90_H9J650^E-value:1e-92^Score:285	Hit:gi|512899084|ref|XP_004924556.1|^E-value:1.60258e-93^Score:739	HitName:WAP^HitAcce:PF00095.17^FullE:0.0082^Descrption:WAP-type_(Whey_Acidic_Protein)_'four-disulfide_core'
HighFive_v1_015841.1	HighFive_v1_015841.1|c.006434	Hit:sp|A1ZAI5|FACR1_DROME^E-value:2e-43^Score:154	Hit:sp|A1ZAI5|FACR1_DROME^E-value:1e-43^Score:154	Hit:UniRef90_UPI0005D06122^E-value:2e-73^Score:238	Hit:UniRef90_UPI0005D06122^E-value:1e-73^Score:238	Hit:gi|357619249|gb|EHJ71899.1|^E-value:2.72704e-72^Score:597	HitName:NAD_binding_4^HitAcce:PF07993.8^FullE:1.8e-08^Descrption:Male_sterility_protein
HighFive_v1_015856.1	HighFive_v1_015856.1|c.001426	Hit:sp|P82166|CU198_LOCMI^E-value:3e-23^Score:94.4	Hit:sp|P82166|CU198_LOCMI^E-value:2e-23^Score:94.4	Hit:UniRef90_C0H6P9^E-value:3e-44^Score:155	Hit:UniRef90_C0H6P9^E-value:2e-44^Score:155	Hit:gi|290560762|ref|NP_001166700.1|^E-value:4.15027e-44^Score:391	HitName:Chitin_bind_4^HitAcce:PF00379.19^FullE:1.7e-13^Descrption:Insect_cuticle_protein
HighFive_v1_001429.1	HighFive_v1_001429.1|c.007142	Hit:sp|P00348|HCDH_PIG^E-value:3e-122^Score:364	Hit:sp|P00348|HCDH_PIG^E-value:1e-130^Score:382	Hit:UniRef90_A0A068FKF7^E-value:0.0^Score:588	Hit:UniRef90_A0A068FKF7^E-value:0.0^Score:612	Hit:gi|659495166|gb|AID66694.1|^E-value:0^Score:1517	HitName:3HCDH_N^HitAcce:PF02737.14^FullE:2.2e-62^Descrption:3-hydroxyacyl-CoA_dehydrogenase,_NAD_binding_domain
HighFive_v1_015860.1	HighFive_v1_015860.1|c.007653	-	-	Hit:UniRef90_UPI0005D0D6B2^E-value:1e-24^Score:107	Hit:UniRef90_UPI0005D0D6B2^E-value:1e-24^Score:107	Hit:gi|558228575|ref|XP_006138204.1|^E-value:7.39701e-13^Score:173	-
HighFive_v1_001430.1	HighFive_v1_001430.1|c.003728	Hit:sp|Q68FJ6|PK1IP_XENLA^E-value:1e-54^Score:200	Hit:sp|Q68FJ6|PK1IP_XENLA^E-value:3e-58^Score:199	Hit:UniRef90_UPI0005D0A242^E-value:0.0^Score:570	Hit:UniRef90_UPI0005D0A242^E-value:0.0^Score:569	Hit:gi|512934109|ref|XP_004932954.1|^E-value:0^Score:1433	HitName:WD40^HitAcce:PF00400.28^FullE:2.8e-11^Descrption:WD_domain,_G-beta_repeat
HighFive_v1_015876.1	HighFive_v1_015876.1|c.006121	Hit:sp|Q96RW7|HMCN1_HUMAN^E-value:1e-17^Score:84.3	Hit:sp|Q96RW7|HMCN1_HUMAN^E-value:1e-17^Score:84.3	Hit:UniRef90_H9JIJ3^E-value:2e-36^Score:144	Hit:UniRef90_H9JIJ3^E-value:2e-36^Score:144	Hit:gi|357616098|gb|EHJ70007.1|^E-value:5.44008e-06^Score:130	HitName:I-set^HitAcce:PF07679.12^FullE:3e-21^Descrption:Immunoglobulin_I-set_domain
HighFive_v1_001431.1	HighFive_v1_001431.1|c.005371	Hit:sp|Q0V9Q6|MCM8_XENTR^E-value:3e-11^Score:66.2	Hit:sp|Q0V9Q6|MCM8_XENTR^E-value:1e-13^Score:73.2	Hit:UniRef90_UPI00034FDE36^E-value:3e-63^Score:219	Hit:UniRef90_UPI00034FDE36^E-value:5e-77^Score:255	Hit:gi|512922559|ref|XP_004930146.1|^E-value:4.14819e-63^Score:557	HitName:MCM_N^HitAcce:PF14551.2^FullE:0.052^Descrption:MCM_N-terminal_domain
HighFive_v1_001432.1	HighFive_v1_001432.1|c.010755	Hit:sp|Q9CWV1|MCM8_MOUSE^E-value:0.0^Score:549	Hit:sp|Q9CWV1|MCM8_MOUSE^E-value:0.0^Score:587	Hit:UniRef90_UPI00034F7EDA^E-value:0.0^Score:988	Hit:UniRef90_UPI00034F7EDA^E-value:0.0^Score:1003	Hit:gi|512922555|ref|XP_004930145.1|^E-value:0^Score:2554	HitName:MCM^HitAcce:PF00493.19^FullE:3.4e-113^Descrption:MCM2/3/5_family
HighFive_v1_001433.1	HighFive_v1_001433.1|c.000050	Hit:sp|Q9VZM5|PIGB_DROME^E-value:3e-126^Score:412	Hit:sp|Q9VZM5|PIGB_DROME^E-value:1e-149^Score:446	Hit:UniRef90_UPI0003500C7F^E-value:0.0^Score:757	Hit:UniRef90_UPI0003500C7F^E-value:0.0^Score:781	Hit:gi|512895955|ref|XP_004923797.1|^E-value:0^Score:1955	HitName:Glyco_transf_22^HitAcce:PF03901.13^FullE:1e-100^Descrption:Alg9-like_mannosyltransferase_family
HighFive_v1_015891.1	HighFive_v1_015891.1|c.008092	Hit:sp|Q9R1N3|S4A7_RAT^E-value:5e-24^Score:102	Hit:sp|Q9R1N3|S4A7_RAT^E-value:9e-25^Score:103	Hit:UniRef90_UPI00034FDED9^E-value:1e-55^Score:196	Hit:UniRef90_UPI00034FDED9^E-value:2e-55^Score:195	Hit:gi|512919335|ref|XP_004929350.1|^E-value:2.25267e-55^Score:499	HitName:HCO3_cotransp^HitAcce:PF00955.17^FullE:1e-08^Descrption:HCO3-_transporter_family
HighFive_v1_015893.1	HighFive_v1_015893.1|c.005571	Hit:sp|Q27591|ITBN_DROME^E-value:6e-13^Score:70.9	-	Hit:UniRef90_A0A076JUD9^E-value:5e-56^Score:198	-	Hit:gi|671697733|gb|AII79417.1|^E-value:7.91148e-56^Score:504	-
HighFive_v1_015893.1	HighFive_v1_015893.1|c.005574	Hit:sp|Q27591|ITBN_DROME^E-value:6e-13^Score:70.9	Hit:sp|P05106|ITB3_HUMAN^E-value:2e-13^Score:70.9	Hit:UniRef90_A0A076JUD9^E-value:5e-56^Score:198	Hit:UniRef90_A0A076JUD9^E-value:1e-56^Score:198	Hit:gi|671697733|gb|AII79417.1|^E-value:7.91148e-56^Score:504	HitName:Integrin_beta^HitAcce:PF00362.14^FullE:2.8e-20^Descrption:Integrin,_beta_chain
HighFive_v1_015899.1	HighFive_v1_015899.1|c.010730	-	-	Hit:UniRef90_UPI0005D0D1AF^E-value:9e-91^Score:275	Hit:UniRef90_UPI0005D0D1AF^E-value:2e-90^Score:274	Hit:gi|512939146|ref|XP_004934170.1|^E-value:9.13234e-63^Score:516	-
HighFive_v1_001434.1	HighFive_v1_001434.1|c.011825	Hit:sp|Q5R5L3|DJC10_PONAB^E-value:8e-18^Score:92.0	Hit:sp|Q5R5L3|DJC10_PONAB^E-value:4e-19^Score:92.4	Hit:UniRef90_H9J6T8^E-value:6e-147^Score:444	Hit:UniRef90_H9J6T8^E-value:1e-152^Score:444	Hit:gi|512908026|ref|XP_004926581.1|^E-value:6.6672e-157^Score:1258	HitName:Thioredoxin^HitAcce:PF00085.16^FullE:3.2e-10^Descrption:Thioredoxin
HighFive_v1_001435.1	HighFive_v1_001435.1|c.000243	Hit:sp|Q5BKL1|CG025_XENTR^E-value:2e-66^Score:224	Hit:sp|Q91WD4|CG025_MOUSE^E-value:2e-71^Score:236	Hit:UniRef90_UPI0005D05C8F^E-value:0.0^Score:586	Hit:UniRef90_UPI0005D05C8F^E-value:0.0^Score:586	Hit:gi|512926708|ref|XP_004931153.1|^E-value:0^Score:1441	HitName:DUF1308^HitAcce:PF07000.7^FullE:9e-94^Descrption:Protein_of_unknown_function_(DUF1308)
HighFive_v1_001436.1	HighFive_v1_001436.1|c.000722	Hit:sp|Q5BKL1|CG025_XENTR^E-value:1e-51^Score:186	Hit:sp|Q91WD4|CG025_MOUSE^E-value:1e-06^Score:50.4	Hit:UniRef90_UPI0005D05C8F^E-value:3e-158^Score:435	Hit:UniRef90_UPI0005D05C8F^E-value:4e-41^Score:152	Hit:gi|512926708|ref|XP_004931153.1|^E-value:1.14199e-149^Score:358	HitName:DUF1308^HitAcce:PF07000.7^FullE:1.5e-15^Descrption:Protein_of_unknown_function_(DUF1308)
HighFive_v1_001436.1	HighFive_v1_001436.1|c.009168	Hit:sp|Q5BKL1|CG025_XENTR^E-value:1e-51^Score:186	Hit:sp|Q5BKL1|CG025_XENTR^E-value:3e-48^Score:171	Hit:UniRef90_UPI0005D05C8F^E-value:3e-158^Score:435	Hit:UniRef90_I4DPD4^E-value:8e-128^Score:374	Hit:gi|512926708|ref|XP_004931153.1|^E-value:1.14199e-149^Score:358	HitName:DUF1308^HitAcce:PF07000.7^FullE:1.2e-61^Descrption:Protein_of_unknown_function_(DUF1308)
HighFive_v1_015917.1	HighFive_v1_015917.1|c.008827	-	-	Hit:UniRef90_G6D983^E-value:2e-14^Score:77.4	Hit:UniRef90_G6D983^E-value:3e-22^Score:99.8	Hit:gi|357616017|gb|EHJ69961.1|^E-value:3.67391e-14^Score:189	-
HighFive_v1_015928.1	HighFive_v1_015928.1|c.009876	-	-	Hit:UniRef90_H9IU87^E-value:7e-81^Score:263	Hit:UniRef90_H9IU87^E-value:1e-91^Score:290	Hit:gi|357616539|gb|EHJ70252.1|^E-value:2.48104e-63^Score:565	-
HighFive_v1_015928.1	HighFive_v1_015928.1|c.003897	-	-	Hit:UniRef90_H9IU87^E-value:7e-81^Score:263	-	Hit:gi|357616539|gb|EHJ70252.1|^E-value:2.48104e-63^Score:565	HitName:zf-B_box^HitAcce:PF00643.20^FullE:3^Descrption:B-box_zinc_finger
HighFive_v1_015929.1	HighFive_v1_015929.1|c.013063	Hit:sp|P0DKX0|ZN728_HUMAN^E-value:1e-16^Score:86.7	Hit:sp|P17031|ZNF26_HUMAN^E-value:4e-17^Score:87.8	Hit:UniRef90_G6D0N8^E-value:0.0^Score:563	Hit:UniRef90_G6D0N8^E-value:0.0^Score:623	Hit:gi|357620934|gb|EHJ72946.1|^E-value:0^Score:1451	HitName:zf-AD^HitAcce:PF07776.11^FullE:1e-14^Descrption:Zinc-finger_associated_domain_(zf-AD)
HighFive_v1_001438.1	HighFive_v1_001438.1|c.005257	Hit:sp|A0JN27|TF2H2_RAT^E-value:3e-129^Score:407	Hit:sp|Q17NV8|TRET1_AEDAE^E-value:3e-11^Score:64.3	Hit:UniRef90_UPI0005D0D366^E-value:0.0^Score:675	Hit:UniRef90_G6D2D4^E-value:7e-65^Score:216	Hit:gi|512930578|ref|XP_004932094.1|^E-value:0^Score:1740	HitName:Sugar_tr^HitAcce:PF00083.20^FullE:2e-11^Descrption:Sugar_(and_other)_transporter
HighFive_v1_001438.1	HighFive_v1_001438.1|c.005260	Hit:sp|A0JN27|TF2H2_RAT^E-value:3e-129^Score:407	Hit:sp|A0JN27|TF2H2_RAT^E-value:7e-141^Score:414	Hit:UniRef90_UPI0005D0D366^E-value:0.0^Score:675	Hit:UniRef90_UPI0005D0D366^E-value:0.0^Score:695	Hit:gi|512930578|ref|XP_004932094.1|^E-value:0^Score:1740	HitName:Ssl1^HitAcce:PF04056.10^FullE:5.1e-85^Descrption:Ssl1-like
HighFive_v1_000144.1	HighFive_v1_000144.1|c.009882	-	-	Hit:UniRef90_UPI0005D0C39F^E-value:2e-73^Score:210	Hit:UniRef90_UPI0005D0C39F^E-value:1e-18^Score:93.2	Hit:gi|512922881|ref|XP_004930224.1|^E-value:1.19443e-12^Score:194	HitName:ENTH^HitAcce:PF01417.16^FullE:0.016^Descrption:ENTH_domain
HighFive_v1_015930.1	HighFive_v1_015930.1|c.008648	Hit:sp|Q9QY36|NAA10_MOUSE^E-value:3e-92^Score:279	Hit:sp|P41227|NAA10_HUMAN^E-value:6e-93^Score:277	Hit:UniRef90_H9JQL8^E-value:7e-120^Score:352	Hit:UniRef90_H9JQL8^E-value:2e-121^Score:352	Hit:gi|523485382|gb|AGQ45625.1|^E-value:2.61751e-121^Score:912	HitName:Acetyltransf_1^HitAcce:PF00583.20^FullE:1.1e-15^Descrption:Acetyltransferase_(GNAT)_family
HighFive_v1_015931.1	HighFive_v1_015931.1|c.002410	Hit:sp|P08760|KAD3_BOVIN^E-value:7e-72^Score:236	Hit:sp|P08760|KAD3_BOVIN^E-value:3e-76^Score:236	Hit:UniRef90_G3LHK4^E-value:2e-128^Score:386	Hit:UniRef90_G3LHK4^E-value:1e-133^Score:386	Hit:gi|344313247|gb|AEN04483.1|^E-value:3.76097e-128^Score:991	HitName:ADK^HitAcce:PF00406.18^FullE:1.2e-45^Descrption:Adenylate_kinase
HighFive_v1_015932.1	HighFive_v1_015932.1|c.009024	Hit:sp|Q8N2E2|VWDE_HUMAN^E-value:7e-06^Score:53.9	Hit:sp|P22105|TENX_HUMAN^E-value:2e-06^Score:55.5	Hit:UniRef90_UPI0005D0B6E3^E-value:7e-82^Score:281	Hit:UniRef90_S4P9Q7^E-value:3e-103^Score:338	Hit:gi|112983550|ref|NP_001036879.1|^E-value:9.04102e-12^Score:192	HitName:EGF_2^HitAcce:PF07974.9^FullE:0.01^Descrption:EGF-like_domain
HighFive_v1_015932.1	HighFive_v1_015932.1|c.002930	Hit:sp|Q8N2E2|VWDE_HUMAN^E-value:7e-06^Score:53.9	-	Hit:UniRef90_UPI0005D0B6E3^E-value:7e-82^Score:281	-	Hit:gi|112983550|ref|NP_001036879.1|^E-value:9.04102e-12^Score:192	-
HighFive_v1_015934.1	HighFive_v1_015934.1|c.010048	-	-	Hit:UniRef90_G6DLH4^E-value:3e-120^Score:384	Hit:UniRef90_G6DLH4^E-value:3e-130^Score:397	Hit:gi|357607735|gb|EHJ65666.1|^E-value:5.2991e-120^Score:986	HitName:Staufen_C^HitAcce:PF16482.1^FullE:0.05^Descrption:Staufen_C-terminal_domain
HighFive_v1_015935.1	HighFive_v1_015935.1|c.009344	Hit:sp|D2TUZ4|TATD_CITRI^E-value:7e-60^Score:211	Hit:sp|D2TUZ4|TATD_CITRI^E-value:7e-65^Score:211	Hit:UniRef90_G6CJR2^E-value:0.0^Score:589	Hit:UniRef90_G6CJR2^E-value:0.0^Score:589	Hit:gi|357630313|gb|EHJ78521.1|^E-value:0^Score:1519	HitName:TatD_DNase^HitAcce:PF01026.17^FullE:1.4e-66^Descrption:TatD_related_DNase
HighFive_v1_015937.1	HighFive_v1_015937.1|c.012064	Hit:sp|Q8R151|ZNFX1_MOUSE^E-value:8e-48^Score:189	Hit:sp|Q8R151|ZNFX1_MOUSE^E-value:6e-51^Score:189	Hit:UniRef90_UPI0005D0C7C6^E-value:7e-82^Score:301	Hit:UniRef90_UPI0005D0C7C6^E-value:1e-87^Score:301	Hit:gi|405961477|gb|EKC27274.1|^E-value:3.55591e-55^Score:524	HitName:Myc-LZ^HitAcce:PF02344.11^FullE:0.079^Descrption:Myc_leucine_zipper_domain
HighFive_v1_015938.1	HighFive_v1_015938.1|c.008645	-	-	-	-	-	-
HighFive_v1_015939.1	HighFive_v1_015939.1|c.001153	Hit:sp|Q922K7|NOP2_MOUSE^E-value:0.0^Score:584	Hit:sp|Q922K7|NOP2_MOUSE^E-value:0.0^Score:604	Hit:UniRef90_H9JB77^E-value:0.0^Score:811	Hit:UniRef90_UPI0005D0BB68^E-value:0.0^Score:963	Hit:gi|512923828|ref|XP_004930447.1|^E-value:1.0922e-22^Score:284	HitName:Nol1_Nop2_Fmu^HitAcce:PF01189.13^FullE:9.9e-74^Descrption:16S_rRNA_methyltransferase_RsmF
HighFive_v1_015939.1	HighFive_v1_015939.1|c.001154	Hit:sp|Q922K7|NOP2_MOUSE^E-value:0.0^Score:584	-	Hit:UniRef90_H9JB77^E-value:0.0^Score:811	-	Hit:gi|512923828|ref|XP_004930447.1|^E-value:1.0922e-22^Score:284	HitName:DUF1687^HitAcce:PF07955.7^FullE:0.017^Descrption:Protein_of_unknown_function_(DUF1687)
HighFive_v1_001439.1	HighFive_v1_001439.1|c.004195	Hit:sp|Q9PUN2|SMUF1_XENLA^E-value:7e-46^Score:176	Hit:sp|Q9PUN2|SMUF1_XENLA^E-value:1e-51^Score:177	Hit:UniRef90_G6CQH5^E-value:3e-71^Score:242	Hit:UniRef90_G6CQH5^E-value:2e-77^Score:242	Hit:gi|357626402|gb|EHJ76503.1|^E-value:4.57798e-71^Score:618	HitName:HECT^HitAcce:PF00632.21^FullE:4e-36^Descrption:HECT-domain_(ubiquitin-transferase)
HighFive_v1_015947.1	HighFive_v1_015947.1|c.008454	Hit:sp|Q6EE31|TCPQ_CHICK^E-value:0.0^Score:697	Hit:sp|Q6EE31|TCPQ_CHICK^E-value:0.0^Score:729	Hit:UniRef90_A1YM11^E-value:0.0^Score:951	Hit:UniRef90_UPI0005D08466^E-value:0.0^Score:978	Hit:gi|120444903|ref|NP_001073348.1|^E-value:0^Score:2459	HitName:Cpn60_TCP1^HitAcce:PF00118.20^FullE:3.5e-152^Descrption:TCP-1/cpn60_chaperonin_family
HighFive_v1_015948.1	HighFive_v1_015948.1|c.000634	Hit:sp|Q95V39|RL8_SPOFR^E-value:2e-172^Score:485	Hit:sp|Q95V39|RL8_SPOFR^E-value:0.0^Score:518	Hit:UniRef90_Q6RYS3^E-value:1e-170^Score:485	Hit:UniRef90_Q6RYS3^E-value:0.0^Score:518	Hit:gi|268306420|gb|ACY95331.1|^E-value:1.16941e-170^Score:1250	HitName:Ribosomal_L2_C^HitAcce:PF03947.14^FullE:4.5e-44^Descrption:Ribosomal_Proteins_L2,_C-terminal_domain
HighFive_v1_015949.1	HighFive_v1_015949.1|c.009548	Hit:sp|Q60452|ERCC2_CRIGR^E-value:0.0^Score:1122	Hit:sp|Q60452|ERCC2_CRIGR^E-value:0.0^Score:1124	Hit:UniRef90_UPI0005D0D280^E-value:0.0^Score:1394	Hit:UniRef90_UPI0005D0D280^E-value:0.0^Score:1417	Hit:gi|357624408|gb|EHJ75192.1|^E-value:0^Score:3538	HitName:DEAD_2^HitAcce:PF06733.11^FullE:2.3e-54^Descrption:DEAD_2
HighFive_v1_001440.1	HighFive_v1_001440.1|c.013493	Hit:sp|Q9H1A4|APC1_HUMAN^E-value:2e-94^Score:336	Hit:sp|Q9H1A4|APC1_HUMAN^E-value:5e-97^Score:343	Hit:UniRef90_UPI00034F9708^E-value:0.0^Score:1438	Hit:UniRef90_UPI00034F9708^E-value:0.0^Score:1470	Hit:gi|512905529|ref|XP_004925967.1|^E-value:0^Score:3722	HitName:ANAPC1^HitAcce:PF12859.3^FullE:5.2e-16^Descrption:Anaphase-promoting_complex_subunit_1
HighFive_v1_015955.1	HighFive_v1_015955.1|c.006231	Hit:sp|Q9VNE2|PKRA_DROME^E-value:0.0^Score:578	Hit:sp|Q9VNE2|PKRA_DROME^E-value:0.0^Score:578	Hit:UniRef90_G6CVW3^E-value:0.0^Score:769	Hit:UniRef90_G6CVW3^E-value:0.0^Score:769	Hit:gi|189031276|gb|ACD74811.1|^E-value:0^Score:2131	HitName:W2^HitAcce:PF02020.14^FullE:5e-19^Descrption:eIF4-gamma/eIF5/eIF2-epsilon
HighFive_v1_015956.1	HighFive_v1_015956.1|c.005291	Hit:sp|Q291K8|SIN1_DROPS^E-value:4e-59^Score:220	Hit:sp|Q291K8|SIN1_DROPS^E-value:2e-71^Score:245	Hit:UniRef90_UPI0003500B93^E-value:0.0^Score:760	Hit:UniRef90_UPI0003500B93^E-value:0.0^Score:793	Hit:gi|512916391|ref|XP_004928629.1|^E-value:0^Score:1963	HitName:SIN1^HitAcce:PF05422.8^FullE:2e-32^Descrption:Stress-activated_map_kinase_interacting_protein_1_(SIN1)
HighFive_v1_015958.1	HighFive_v1_015958.1|c.013368	Hit:sp|Q9HCS7|SYF1_HUMAN^E-value:0.0^Score:1088	Hit:sp|Q9HCS7|SYF1_HUMAN^E-value:0.0^Score:1142	Hit:UniRef90_UPI0005D0E021^E-value:0.0^Score:1526	Hit:UniRef90_UPI0005D0E021^E-value:0.0^Score:1571	Hit:gi|91092544|ref|XP_968085.1|^E-value:0^Score:3589	HitName:TPR_14^HitAcce:PF13428.2^FullE:2.8e-14^Descrption:Tetratricopeptide_repeat
HighFive_v1_015959.1	HighFive_v1_015959.1|c.010219	Hit:sp|P08659|LUCI_PHOPY^E-value:8e-53^Score:187	Hit:sp|P08659|LUCI_PHOPY^E-value:3e-53^Score:187	Hit:UniRef90_UPI000350262D^E-value:6e-101^Score:318	Hit:UniRef90_UPI000350262D^E-value:9e-102^Score:319	Hit:gi|512917289|ref|XP_004928851.1|^E-value:9.72824e-101^Score:815	HitName:AMP-binding^HitAcce:PF00501.24^FullE:6.5e-38^Descrption:AMP-binding_enzyme
HighFive_v1_015960.1	HighFive_v1_015960.1|c.009094	Hit:sp|P47949|TNNC3_DROME^E-value:1e-67^Score:211	Hit:sp|P47949|TNNC3_DROME^E-value:4e-78^Score:235	Hit:UniRef90_Q1HPK1^E-value:7e-78^Score:241	Hit:UniRef90_G6CRR0^E-value:4e-93^Score:280	Hit:gi|433339042|dbj|BAM73876.1|^E-value:3.79438e-78^Score:618	HitName:EF-hand_1^HitAcce:PF00036.28^FullE:1.2e-25^Descrption:EF_hand
HighFive_v1_015964.1	HighFive_v1_015964.1|c.006985	Hit:sp|Q9UDY8|MALT1_HUMAN^E-value:2e-15^Score:81.6	Hit:sp|Q9UDY8|MALT1_HUMAN^E-value:2e-15^Score:81.3	Hit:UniRef90_UPI00034FF5E8^E-value:4e-145^Score:428	Hit:UniRef90_UPI00034FF5E8^E-value:6e-146^Score:428	Hit:gi|512894519|ref|XP_004923450.1|^E-value:6.53762e-145^Score:1100	HitName:Peptidase_C14^HitAcce:PF00656.18^FullE:2.8e-13^Descrption:Caspase_domain
HighFive_v1_015965.1	HighFive_v1_015965.1|c.009604	Hit:sp|Q291L4|SYCC_DROPS^E-value:0.0^Score:793	Hit:sp|Q291L4|SYCC_DROPS^E-value:0.0^Score:793	Hit:UniRef90_UPI0005D0E140^E-value:0.0^Score:1035	Hit:UniRef90_UPI0005D0E140^E-value:0.0^Score:1035	Hit:gi|512913522|ref|XP_004927917.1|^E-value:0^Score:2593	HitName:tRNA-synt_1e^HitAcce:PF01406.15^FullE:6.6e-126^Descrption:tRNA_synthetases_class_I_(C)_catalytic_domain
HighFive_v1_015966.1	HighFive_v1_015966.1|c.000986	Hit:sp|O01346|EGH_DROME^E-value:0.0^Score:671	Hit:sp|O01346|EGH_DROME^E-value:0.0^Score:681	Hit:UniRef90_G1UHW4^E-value:0.0^Score:804	Hit:UniRef90_G1UHW4^E-value:0.0^Score:805	Hit:gi|379699012|ref|NP_001243979.1|^E-value:0^Score:2076	HitName:Glyco_trans_2_3^HitAcce:PF13632.2^FullE:2e-45^Descrption:Glycosyl_transferase_family_group_2
HighFive_v1_015969.1	HighFive_v1_015969.1|c.007752	Hit:sp|Q9VR50|S35E1_DROME^E-value:4e-49^Score:174	Hit:sp|Q9VR50|S35E1_DROME^E-value:1e-61^Score:202	Hit:UniRef90_D7R261^E-value:1e-57^Score:199	Hit:UniRef90_D7R261^E-value:9e-76^Score:241	Hit:gi|306518644|ref|NP_001182384.1|^E-value:1.93783e-57^Score:507	HitName:TPT^HitAcce:PF03151.12^FullE:1.8e-52^Descrption:Triose-phosphate_Transporter_family
HighFive_v1_001442.1	HighFive_v1_001442.1|c.004103	Hit:sp|P40421|RDGC_DROME^E-value:0.0^Score:701	Hit:sp|P40421|RDGC_DROME^E-value:0.0^Score:706	Hit:UniRef90_G6D8B6^E-value:0.0^Score:1226	Hit:UniRef90_G6D8B6^E-value:0.0^Score:1283	Hit:gi|512913381|ref|XP_004927881.1|^E-value:0^Score:3239	HitName:Metallophos^HitAcce:PF00149.24^FullE:2.2e-24^Descrption:Calcineurin-like_phosphoesterase
HighFive_v1_015973.1	HighFive_v1_015973.1|c.013174	Hit:sp|Q8KWT4|BACC2_BACIU^E-value:3e-34^Score:133	Hit:sp|Q9X248|FABG_THEMA^E-value:3e-45^Score:158	Hit:UniRef90_G6CYQ9^E-value:2e-142^Score:418	Hit:UniRef90_G6CYQ9^E-value:2e-166^Score:472	Hit:gi|357621988|gb|EHJ73618.1|^E-value:3.48094e-142^Score:1074	HitName:adh_short^HitAcce:PF00106.21^FullE:1.5e-57^Descrption:short_chain_dehydrogenase
HighFive_v1_015975.1	HighFive_v1_015975.1|c.002367	-	-	Hit:UniRef90_H9JJ45^E-value:3e-39^Score:154	Hit:UniRef90_H9JJ45^E-value:2e-54^Score:180	Hit:gi|512910981|ref|XP_004927304.1|^E-value:3.85248e-37^Score:391	-
HighFive_v1_015977.1	HighFive_v1_015977.1|c.007798	Hit:sp|P09527|RAB7A_RAT^E-value:4e-119^Score:363	Hit:sp|P18067|RAB7A_CANFA^E-value:9e-130^Score:370	Hit:UniRef90_Q1HQ77^E-value:2e-130^Score:397	Hit:UniRef90_Q1HQ77^E-value:2e-149^Score:425	Hit:gi|357619225|gb|EHJ71885.1|^E-value:2.7063e-131^Score:1027	HitName:Ras^HitAcce:PF00071.18^FullE:1e-57^Descrption:Ras_family
HighFive_v1_015978.1	HighFive_v1_015978.1|c.010928	Hit:sp|P40656|SOX14_DROME^E-value:8e-39^Score:143	Hit:sp|Q91731|SX11A_XENLA^E-value:2e-33^Score:123	Hit:UniRef90_H9J3R4^E-value:4e-61^Score:199	Hit:UniRef90_H9J3R4^E-value:5e-62^Score:199	Hit:gi|512897837|ref|XP_004924250.1|^E-value:3.40216e-71^Score:578	HitName:HMG_box^HitAcce:PF00505.15^FullE:2.8e-24^Descrption:HMG_(high_mobility_group)_box
HighFive_v1_015979.1	HighFive_v1_015979.1|c.001620	Hit:sp|Q7K0S9|GLIS2_DROME^E-value:3e-71^Score:235	Hit:sp|Q7K0S9|GLIS2_DROME^E-value:4e-72^Score:236	Hit:UniRef90_H9JEB7^E-value:9e-159^Score:469	Hit:UniRef90_H9JEB7^E-value:7e-167^Score:487	Hit:gi|512916211|ref|XP_004928576.1|^E-value:3.82943e-159^Score:1202	HitName:zf-H2C2_2^HitAcce:PF13465.2^FullE:5.3e-19^Descrption:Zinc-finger_double_domain
HighFive_v1_015980.1	HighFive_v1_015980.1|c.004335	Hit:sp|Q9CQK7|RWDD1_MOUSE^E-value:7e-41^Score:148	Hit:sp|Q9CQK7|RWDD1_MOUSE^E-value:3e-51^Score:173	Hit:UniRef90_H9IZ07^E-value:5e-123^Score:364	Hit:UniRef90_H9IZ07^E-value:7e-139^Score:401	Hit:gi|512926702|ref|XP_004931152.1|^E-value:7.89633e-123^Score:934	HitName:RWD^HitAcce:PF05773.18^FullE:8.4e-19^Descrption:RWD_domain
HighFive_v1_001443.1	HighFive_v1_001443.1|c.008236	Hit:sp|Q9WVF7|DPOE1_MOUSE^E-value:0.0^Score:2343	Hit:sp|Q9D1M0|SEC13_MOUSE^E-value:2e-142^Score:412	Hit:UniRef90_A0A0A9Y3R9^E-value:0.0^Score:2851	Hit:UniRef90_H9J5Q7^E-value:0.0^Score:598	Hit:gi|512894110|ref|XP_004923352.1|^E-value:0^Score:9778	HitName:WD40^HitAcce:PF00400.28^FullE:2.5e-24^Descrption:WD_domain,_G-beta_repeat
HighFive_v1_001443.1	HighFive_v1_001443.1|c.008237	Hit:sp|Q9WVF7|DPOE1_MOUSE^E-value:0.0^Score:2343	Hit:sp|Q9WVF7|DPOE1_MOUSE^E-value:0.0^Score:2573	Hit:UniRef90_A0A0A9Y3R9^E-value:0.0^Score:2851	Hit:UniRef90_A0A0A9Y3R9^E-value:0.0^Score:2956	Hit:gi|512894110|ref|XP_004923352.1|^E-value:0^Score:9778	HitName:DUF1744^HitAcce:PF08490.8^FullE:1.1e-136^Descrption:Domain_of_unknown_function_(DUF1744)
HighFive_v1_001443.1	HighFive_v1_001443.1|c.008239	Hit:sp|Q9WVF7|DPOE1_MOUSE^E-value:0.0^Score:2343	-	Hit:UniRef90_A0A0A9Y3R9^E-value:0.0^Score:2851	-	Hit:gi|512894110|ref|XP_004923352.1|^E-value:0^Score:9778	-
HighFive_v1_015981.1	HighFive_v1_015981.1|c.006190	Hit:sp|Q8NEW0|ZNT7_HUMAN^E-value:3e-120^Score:378	Hit:sp|A4IFD7|ZNT7_BOVIN^E-value:4e-143^Score:417	Hit:UniRef90_G6DHD0^E-value:0.0^Score:546	Hit:UniRef90_G6DHD0^E-value:0.0^Score:545	Hit:gi|357610698|gb|EHJ67100.1|^E-value:0^Score:1406	HitName:Cation_efflux^HitAcce:PF01545.17^FullE:2.3e-51^Descrption:Cation_efflux_family
HighFive_v1_015984.1	HighFive_v1_015984.1|c.008126	Hit:sp|P00528|SRC64_DROME^E-value:0.0^Score:841	Hit:sp|P00528|SRC64_DROME^E-value:0.0^Score:841	Hit:UniRef90_G6DH12^E-value:0.0^Score:1030	Hit:UniRef90_G6DH12^E-value:0.0^Score:1029	Hit:gi|357610931|gb|EHJ67223.1|^E-value:0^Score:2664	HitName:Pkinase_Tyr^HitAcce:PF07714.13^FullE:9.8e-95^Descrption:Protein_tyrosine_kinase
HighFive_v1_015986.1	HighFive_v1_015986.1|c.005428	-	Hit:sp|Q1T769|MIS12_CHICK^E-value:2e-07^Score:52.8	Hit:UniRef90_UPI0005D05B78^E-value:2e-76^Score:261	Hit:UniRef90_UPI0005D05B78^E-value:3e-96^Score:290	Hit:gi|357612357|gb|EHJ67938.1|^E-value:7.50439e-76^Score:662	HitName:Mis12^HitAcce:PF05859.8^FullE:3.1e-07^Descrption:Mis12_protein
HighFive_v1_015987.1	HighFive_v1_015987.1|c.007061	Hit:sp|P25439|BRM_DROME^E-value:0.0^Score:1556	Hit:sp|P25439|BRM_DROME^E-value:0.0^Score:1705	Hit:UniRef90_G6D6X4^E-value:0.0^Score:1911	Hit:UniRef90_G6D6X4^E-value:0.0^Score:2066	Hit:gi|357617374|gb|EHJ70751.1|^E-value:0^Score:4951	HitName:SNF2_N^HitAcce:PF00176.19^FullE:1.1e-74^Descrption:SNF2_family_N-terminal_domain
HighFive_v1_015987.1	HighFive_v1_015987.1|c.012600	Hit:sp|P25439|BRM_DROME^E-value:0.0^Score:1556	-	Hit:UniRef90_G6D6X4^E-value:0.0^Score:1911	-	Hit:gi|357617374|gb|EHJ70751.1|^E-value:0^Score:4951	-
HighFive_v1_015989.1	HighFive_v1_015989.1|c.005317	-	-	-	-	-	-
HighFive_v1_015990.1	HighFive_v1_015990.1|c.012379	Hit:sp|Q9Z0J1|RECK_MOUSE^E-value:6e-47^Score:177	Hit:sp|Q9Z0J1|RECK_MOUSE^E-value:3e-48^Score:177	Hit:UniRef90_G6DN18^E-value:3e-152^Score:466	Hit:UniRef90_G6DN18^E-value:7e-154^Score:466	Hit:gi|357606581|gb|EHJ65124.1|^E-value:4.4185e-152^Score:1198	HitName:Kazal_2^HitAcce:PF07648.11^FullE:7.6e-11^Descrption:Kazal-type_serine_protease_inhibitor_domain
HighFive_v1_001444.1	HighFive_v1_001444.1|c.012849	-	-	Hit:UniRef90_A9CQL1^E-value:4e-14^Score:80.1	Hit:UniRef90_A9CQL1^E-value:3e-15^Score:80.1	Hit:gi|164448648|ref|NP_001106736.1|^E-value:6.39419e-14^Score:196	-
HighFive_v1_015991.1	HighFive_v1_015991.1|c.002029	Hit:sp|P10155|RO60_HUMAN^E-value:6e-28^Score:124	Hit:sp|P10155|RO60_HUMAN^E-value:2e-29^Score:126	Hit:UniRef90_G6DRK5^E-value:0.0^Score:941	Hit:UniRef90_G6DRK5^E-value:0.0^Score:1020	Hit:gi|357603673|gb|EHJ63874.1|^E-value:0^Score:2431	HitName:TROVE^HitAcce:PF05731.7^FullE:1.1e-18^Descrption:TROVE_domain
HighFive_v1_015991.1	HighFive_v1_015991.1|c.002028	Hit:sp|P10155|RO60_HUMAN^E-value:6e-28^Score:124	-	Hit:UniRef90_G6DRK5^E-value:0.0^Score:941	-	Hit:gi|357603673|gb|EHJ63874.1|^E-value:0^Score:2431	HitName:P5-ATPase^HitAcce:PF12409.4^FullE:0.035^Descrption:P5-type_ATPase_cation_transporter
HighFive_v1_015992.1	HighFive_v1_015992.1|c.004962	Hit:sp|Q6DEL2|CLPT1_DANRE^E-value:0.0^Score:674	Hit:sp|Q6DEL2|CLPT1_DANRE^E-value:0.0^Score:699	Hit:UniRef90_UPI0005D0959E^E-value:0.0^Score:997	Hit:UniRef90_UPI0005D0959E^E-value:0.0^Score:1024	Hit:gi|512903275|ref|XP_004925580.1|^E-value:0^Score:2515	HitName:CLPTM1^HitAcce:PF05602.8^FullE:1.6e-147^Descrption:Cleft_lip_and_palate_transmembrane_protein_1_(CLPTM1)
HighFive_v1_015994.1	HighFive_v1_015994.1|c.005255	Hit:sp|Q13724|MOGS_HUMAN^E-value:7e-28^Score:120	Hit:sp|Q13724|MOGS_HUMAN^E-value:3e-34^Score:138	Hit:UniRef90_G6CYG3^E-value:2e-156^Score:472	Hit:UniRef90_UPI00034FC49A^E-value:3e-171^Score:508	Hit:gi|357622119|gb|EHJ73719.1|^E-value:3.33716e-156^Score:1215	HitName:Glyco_hydro_63N^HitAcce:PF16923.1^FullE:2.6e-40^Descrption:Glycosyl_hydrolase_family_63_N-terminal_domain
HighFive_v1_015995.1	HighFive_v1_015995.1|c.007093	Hit:sp|P51572|BAP31_HUMAN^E-value:2e-21^Score:97.8	Hit:sp|P51572|BAP31_HUMAN^E-value:4e-23^Score:98.2	Hit:UniRef90_Q2F602^E-value:9e-100^Score:312	Hit:UniRef90_Q2F602^E-value:9e-105^Score:312	Hit:gi|114051848|ref|NP_001040189.1|^E-value:1.31256e-99^Score:800	HitName:Bap31^HitAcce:PF05529.8^FullE:1.7e-57^Descrption:B-cell_receptor-associated_protein_31-like
HighFive_v1_015996.1	HighFive_v1_015996.1|c.004876	Hit:sp|Q86WZ6|ZN227_HUMAN^E-value:3e-22^Score:105	-	Hit:UniRef90_UPI00035014B4^E-value:5e-132^Score:407	-	Hit:gi|512932245|ref|XP_004932498.1|^E-value:7.42753e-132^Score:1045	HitName:YwiC^HitAcce:PF14256.2^FullE:0.13^Descrption:YwiC-like_protein
HighFive_v1_015996.1	HighFive_v1_015996.1|c.004873	Hit:sp|Q86WZ6|ZN227_HUMAN^E-value:3e-22^Score:105	Hit:sp|Q86WZ6|ZN227_HUMAN^E-value:2e-23^Score:106	Hit:UniRef90_UPI00035014B4^E-value:5e-132^Score:407	Hit:UniRef90_UPI00035014B4^E-value:5e-148^Score:437	Hit:gi|512932245|ref|XP_004932498.1|^E-value:7.42753e-132^Score:1045	HitName:zf-H2C2_2^HitAcce:PF13465.2^FullE:1.4e-23^Descrption:Zinc-finger_double_domain
HighFive_v1_015998.1	HighFive_v1_015998.1|c.010386	Hit:sp|Q9VS29|DSCL_DROME^E-value:1e-17^Score:85.1	Hit:sp|Q9VS29|DSCL_DROME^E-value:7e-18^Score:85.1	Hit:UniRef90_G6CY01^E-value:5e-65^Score:219	Hit:UniRef90_G6CY01^E-value:4e-69^Score:228	Hit:gi|357622376|gb|EHJ73881.1|^E-value:7.44288e-65^Score:558	HitName:ig^HitAcce:PF00047.21^FullE:2.1e-07^Descrption:Immunoglobulin_domain
HighFive_v1_015999.1	HighFive_v1_015999.1|c.011708	-	-	Hit:UniRef90_UPI0005D09C57^E-value:0.0^Score:666	Hit:UniRef90_G6CUH1^E-value:0.0^Score:862	Hit:gi|357624261|gb|EHJ75111.1|^E-value:2.94294e-65^Score:652	-
HighFive_v1_016002.1	HighFive_v1_016002.1|c.002062	Hit:sp|Q9VKV5|CD2B2_DROME^E-value:4e-69^Score:226	Hit:sp|Q9VKV5|CD2B2_DROME^E-value:2e-83^Score:263	Hit:UniRef90_UPI0005D07C66^E-value:2e-126^Score:379	Hit:UniRef90_UPI0005D07C66^E-value:2e-168^Score:485	Hit:gi|512923254|ref|XP_004930309.1|^E-value:6.87355e-112^Score:879	HitName:GYF^HitAcce:PF02213.12^FullE:3.1e-16^Descrption:GYF_domain
HighFive_v1_016003.1	HighFive_v1_016003.1|c.012299	Hit:sp|Q5ZKM1|SPB1_CHICK^E-value:6e-136^Score:436	Hit:sp|Q5RJT2|SPB1_RAT^E-value:0.0^Score:641	Hit:UniRef90_S4PCI3^E-value:0.0^Score:1137	Hit:UniRef90_S4PCI3^E-value:0.0^Score:1350	Hit:gi|357610723|gb|EHJ67114.1|^E-value:0^Score:2920	HitName:Spb1_C^HitAcce:PF07780.8^FullE:1.8e-69^Descrption:Spb1_C-terminal_domain
HighFive_v1_016004.1	HighFive_v1_016004.1|c.007063	Hit:sp|Q29AE5|COPG_DROPS^E-value:0.0^Score:853	Hit:sp|Q29AE5|COPG_DROPS^E-value:0.0^Score:981	Hit:UniRef90_G6CXD0^E-value:0.0^Score:1317	Hit:UniRef90_G6CXD0^E-value:0.0^Score:1481	Hit:gi|112983936|ref|NP_001036846.1|^E-value:0^Score:3461	HitName:Adaptin_N^HitAcce:PF01602.16^FullE:2.6e-119^Descrption:Adaptin_N_terminal_region
HighFive_v1_016005.1	HighFive_v1_016005.1|c.012712	Hit:sp|Q9NXE8|CWC25_HUMAN^E-value:5e-14^Score:78.2	Hit:sp|Q9NXE8|CWC25_HUMAN^E-value:3e-26^Score:113	Hit:UniRef90_S4PKJ7^E-value:2e-53^Score:190	Hit:UniRef90_G6CWY4^E-value:3e-120^Score:370	Hit:gi|512925920|ref|XP_004930955.1|^E-value:2.54238e-06^Score:144	HitName:CWC25^HitAcce:PF12542.4^FullE:8.1e-21^Descrption:Pre-mRNA_splicing_factor
HighFive_v1_016006.1	HighFive_v1_016006.1|c.003936	Hit:sp|P22892|AP1G1_MOUSE^E-value:0.0^Score:832	Hit:sp|O43747|AP1G1_HUMAN^E-value:0.0^Score:855	Hit:UniRef90_I6W7L0^E-value:0.0^Score:1264	Hit:UniRef90_I6W7L0^E-value:0.0^Score:1308	Hit:gi|512885572|ref|XP_004921616.1|^E-value:0^Score:3271	HitName:Adaptin_N^HitAcce:PF01602.16^FullE:3.9e-128^Descrption:Adaptin_N_terminal_region
HighFive_v1_016008.1	HighFive_v1_016008.1|c.003470	Hit:sp|Q9U1Q4|SYV_CAEEL^E-value:0.0^Score:717	Hit:sp|Q9U1Q4|SYV_CAEEL^E-value:0.0^Score:722	Hit:UniRef90_H9ISA4^E-value:0.0^Score:1337	Hit:UniRef90_H9ISA4^E-value:0.0^Score:1354	Hit:gi|512893266|ref|XP_004923139.1|^E-value:0^Score:3461	HitName:tRNA-synt_1^HitAcce:PF00133.18^FullE:1.2e-175^Descrption:tRNA_synthetases_class_I_(I,_L,_M_and_V)
HighFive_v1_016010.1	HighFive_v1_016010.1|c.008524	Hit:sp|Q9NUQ8|ABCF3_HUMAN^E-value:0.0^Score:874	Hit:sp|Q9NUQ8|ABCF3_HUMAN^E-value:0.0^Score:913	Hit:UniRef90_UPI0005D07925^E-value:0.0^Score:1246	Hit:UniRef90_UPI0005D07925^E-value:0.0^Score:1302	Hit:gi|512893793|ref|XP_004923267.1|^E-value:0^Score:3123	HitName:ABC_tran^HitAcce:PF00005.23^FullE:1.2e-45^Descrption:ABC_transporter
HighFive_v1_001448.1	HighFive_v1_001448.1|c.006473	Hit:sp|P54315|LIPR1_HUMAN^E-value:5e-25^Score:111	Hit:sp|P54315|LIPR1_HUMAN^E-value:3e-26^Score:111	Hit:UniRef90_G6DNN1^E-value:2e-167^Score:490	Hit:UniRef90_G6DNN1^E-value:2e-172^Score:494	Hit:gi|357606050|gb|EHJ64895.1|^E-value:3.39381e-167^Score:1262	HitName:Lipase^HitAcce:PF00151.15^FullE:1.1e-42^Descrption:Lipase
HighFive_v1_016011.1	HighFive_v1_016011.1|c.013706	Hit:sp|Q4R877|S19A3_MACFA^E-value:1e-51^Score:192	Hit:sp|P41440|S19A1_HUMAN^E-value:4e-62^Score:216	Hit:UniRef90_G6DAB6^E-value:1e-124^Score:389	Hit:UniRef90_G6DAB6^E-value:7e-136^Score:404	Hit:gi|357615272|gb|EHJ69569.1|^E-value:2.11909e-124^Score:1000	HitName:Folate_carrier^HitAcce:PF01770.14^FullE:4.7e-123^Descrption:Reduced_folate_carrier
HighFive_v1_016012.1	HighFive_v1_016012.1|c.012496	Hit:sp|P41440|S19A1_HUMAN^E-value:9e-45^Score:122	Hit:sp|O60779|S19A2_HUMAN^E-value:8e-37^Score:137	Hit:UniRef90_G6DAB6^E-value:5e-100^Score:296	Hit:UniRef90_G6CUE6^E-value:5e-93^Score:281	Hit:gi|357615272|gb|EHJ69569.1|^E-value:7.90165e-100^Score:243	HitName:Folate_carrier^HitAcce:PF01770.14^FullE:1.1e-71^Descrption:Reduced_folate_carrier
HighFive_v1_016013.1	HighFive_v1_016013.1|c.005393	Hit:sp|Q4V838|LTV1_XENLA^E-value:2e-42^Score:162	Hit:sp|Q7KN79|LTV1_DROME^E-value:3e-132^Score:399	Hit:UniRef90_G6D328^E-value:0.0^Score:530	Hit:UniRef90_G6D328^E-value:0.0^Score:654	Hit:gi|357619596|gb|EHJ72104.1|^E-value:0^Score:1366	HitName:LTV^HitAcce:PF04180.10^FullE:2.3e-85^Descrption:Low_temperature_viability_protein
HighFive_v1_016014.1	HighFive_v1_016014.1|c.004162	Hit:sp|Q9UN37|VPS4A_HUMAN^E-value:0.0^Score:637	Hit:sp|Q9UN37|VPS4A_HUMAN^E-value:0.0^Score:723	Hit:UniRef90_D0FH76^E-value:0.0^Score:746	Hit:UniRef90_D0FH76^E-value:0.0^Score:810	Hit:gi|346230414|gb|AEO21929.1|^E-value:0^Score:1973	HitName:AAA^HitAcce:PF00004.25^FullE:8.2e-41^Descrption:ATPase_family_associated_with_various_cellular_activities_(AAA)
HighFive_v1_016015.1	HighFive_v1_016015.1|c.010983	Hit:sp|P82204|TPIS_BOMMO^E-value:2e-148^Score:431	Hit:sp|P82204|TPIS_BOMMO^E-value:4e-152^Score:431	Hit:UniRef90_P82204^E-value:1e-146^Score:431	Hit:UniRef90_P82204^E-value:2e-150^Score:431	Hit:gi|154707830|gb|AAU84716.2|^E-value:3.27928e-162^Score:1211	HitName:TIM^HitAcce:PF00121.14^FullE:4.4e-92^Descrption:Triosephosphate_isomerase
HighFive_v1_016016.1	HighFive_v1_016016.1|c.006088	Hit:sp|Q09024|IMPL2_DROME^E-value:1e-39^Score:151	Hit:sp|Q09024|IMPL2_DROME^E-value:9e-42^Score:149	Hit:UniRef90_H9JF77^E-value:7e-111^Score:348	Hit:UniRef90_H9JF77^E-value:4e-117^Score:347	Hit:gi|114052390|ref|NP_001040473.1|^E-value:1.20941e-110^Score:890	HitName:I-set^HitAcce:PF07679.12^FullE:3e-23^Descrption:Immunoglobulin_I-set_domain
HighFive_v1_016018.1	HighFive_v1_016018.1|c.009166	Hit:sp|P05300|LAMP1_CHICK^E-value:5e-06^Score:53.9	Hit:sp|P05300|LAMP1_CHICK^E-value:2e-23^Score:103	Hit:UniRef90_UPI00034F42A7^E-value:8e-70^Score:246	Hit:UniRef90_UPI0005D077DF^E-value:4e-87^Score:277	Hit:gi|512918490|ref|XP_004929147.1|^E-value:1.30551e-69^Score:627	HitName:Lamp^HitAcce:PF01299.13^FullE:1.8e-40^Descrption:Lysosome-associated_membrane_glycoprotein_(Lamp)
HighFive_v1_016019.1	HighFive_v1_016019.1|c.012607	Hit:sp|Q26365|ADT_DROME^E-value:7e-180^Score:521	Hit:sp|Q26365|ADT_DROME^E-value:0.0^Score:545	Hit:UniRef90_Q86PG2^E-value:0.0^Score:569	Hit:UniRef90_Q86PG2^E-value:0.0^Score:595	Hit:gi|151384885|gb|AAP20934.2|^E-value:0^Score:1470	HitName:Mito_carr^HitAcce:PF00153.23^FullE:1.7e-64^Descrption:Mitochondrial_carrier_protein
HighFive_v1_016020.1	HighFive_v1_016020.1|c.002157	Hit:sp|Q963B6|RL10A_SPOFR^E-value:8e-140^Score:400	Hit:sp|Q963B6|RL10A_SPOFR^E-value:2e-156^Score:439	Hit:UniRef90_Q963B6^E-value:4e-138^Score:400	Hit:UniRef90_Q963B6^E-value:1e-154^Score:439	Hit:gi|268306438|gb|ACY95340.1|^E-value:4.38355e-139^Score:1034	HitName:Ribosomal_L1^HitAcce:PF00687.17^FullE:5e-49^Descrption:Ribosomal_protein_L1p/L10e_family
HighFive_v1_016021.1	HighFive_v1_016021.1|c.003754	Hit:sp|P48153|RS3_MANSE^E-value:3e-166^Score:468	Hit:sp|P48153|RS3_MANSE^E-value:8e-177^Score:493	Hit:UniRef90_P48153^E-value:2e-164^Score:468	Hit:UniRef90_P48153^E-value:5e-175^Score:493	Hit:gi|315115341|gb|ADT80643.1|^E-value:5.30142e-165^Score:1209	HitName:Ribosomal_S3_C^HitAcce:PF00189.16^FullE:8.9e-20^Descrption:Ribosomal_protein_S3,_C-terminal_domain
HighFive_v1_016022.1	HighFive_v1_016022.1|c.000226	Hit:sp|Q9BLC5|HSP83_BOMMO^E-value:0.0^Score:846	Hit:sp|Q9BLC5|HSP83_BOMMO^E-value:0.0^Score:1276	Hit:UniRef90_Q9BLC5^E-value:0.0^Score:846	Hit:UniRef90_Q9BLC5^E-value:0.0^Score:1276	Hit:gi|304368175|gb|ADM26737.1|^E-value:1.52373e-132^Score:1093	HitName:HSP90^HitAcce:PF00183.14^FullE:9.9e-240^Descrption:Hsp90_protein
HighFive_v1_016023.1	HighFive_v1_016023.1|c.006415	-	-	Hit:UniRef90_S4P7G7^E-value:1e-15^Score:82.8	Hit:UniRef90_G6CS72^E-value:5e-37^Score:144	Hit:gi|357625483|gb|EHJ75910.1|^E-value:9.3649e-14^Score:208	HitName:GET2^HitAcce:PF08690.6^FullE:0.19^Descrption:GET_complex_subunit_GET2
HighFive_v1_016025.1	HighFive_v1_016025.1|c.005834	Hit:sp|Q5REU4|SND1_PONAB^E-value:0.0^Score:854	Hit:sp|Q5REU4|SND1_PONAB^E-value:0.0^Score:899	Hit:UniRef90_S4PY67^E-value:0.0^Score:1545	Hit:UniRef90_S4PY67^E-value:0.0^Score:1598	Hit:gi|357609762|gb|EHJ66647.1|^E-value:0^Score:3963	HitName:SNase^HitAcce:PF00565.13^FullE:1.1e-73^Descrption:Staphylococcal_nuclease_homologue
HighFive_v1_016027.1	HighFive_v1_016027.1|c.004320	Hit:sp|Q5RFP4|OZF_PONAB^E-value:9e-19^Score:85.5	Hit:sp|Q5RFP4|OZF_PONAB^E-value:2e-19^Score:85.9	Hit:UniRef90_UPI0003503458^E-value:2e-33^Score:127	Hit:UniRef90_UPI0003503458^E-value:2e-34^Score:127	Hit:gi|512889599|ref|XP_004922322.1|^E-value:3.27363e-33^Score:318	HitName:zf-H2C2_2^HitAcce:PF13465.2^FullE:1.3e-14^Descrption:Zinc-finger_double_domain
HighFive_v1_016028.1	HighFive_v1_016028.1|c.012279	Hit:sp|Q3UVG3|F91A1_MOUSE^E-value:5e-127^Score:392	Hit:sp|Q3UVG3|F91A1_MOUSE^E-value:4e-127^Score:392	Hit:UniRef90_G6DNC9^E-value:0.0^Score:659	Hit:UniRef90_G6DNC9^E-value:0.0^Score:659	Hit:gi|357606316|gb|EHJ65019.1|^E-value:0^Score:1699	HitName:FAM91_N^HitAcce:PF14647.2^FullE:2.6e-119^Descrption:FAM91_N-terminus
HighFive_v1_016030.1	HighFive_v1_016030.1|c.006602	Hit:sp|Q5F452|MTMR8_CHICK^E-value:0.0^Score:627	Hit:sp|Q5F452|MTMR8_CHICK^E-value:0.0^Score:627	Hit:UniRef90_G6DQM0^E-value:0.0^Score:1238	Hit:UniRef90_G6DQM0^E-value:0.0^Score:1239	Hit:gi|357604489|gb|EHJ64211.1|^E-value:0^Score:3202	HitName:Myotub-related^HitAcce:PF06602.10^FullE:4.3e-133^Descrption:Myotubularin-like_phosphatase_domain
HighFive_v1_016031.1	HighFive_v1_016031.1|c.008822	Hit:sp|P49321|NASP_HUMAN^E-value:2e-12^Score:70.5	Hit:sp|Q02508|HGV2_HALRO^E-value:2e-15^Score:77.8	Hit:UniRef90_H9JBV5^E-value:6e-58^Score:199	Hit:UniRef90_H9JBV5^E-value:6e-66^Score:218	Hit:gi|512932425|ref|XP_004932541.1|^E-value:1.46953e-57^Score:508	HitName:Hid1^HitAcce:PF12722.3^FullE:0.5^Descrption:High-temperature-induced_dauer-formation_protein
HighFive_v1_001451.1	HighFive_v1_001451.1|c.005014	Hit:sp|Q8K4Q0|RPTOR_MOUSE^E-value:1e-35^Score:135	Hit:sp|Q8K4Q0|RPTOR_MOUSE^E-value:7e-47^Score:167	Hit:UniRef90_G6CRM5^E-value:5e-55^Score:196	Hit:UniRef90_G6CRM5^E-value:3e-70^Score:239	Hit:gi|357625780|gb|EHJ76100.1|^E-value:7.48951e-55^Score:498	HitName:HEAT^HitAcce:PF02985.18^FullE:1.2^Descrption:HEAT_repeat
HighFive_v1_000145.1	HighFive_v1_000145.1|c.000506	Hit:sp|Q9VG73|ILF2_DROME^E-value:3e-133^Score:398	Hit:sp|Q9VG73|ILF2_DROME^E-value:4e-152^Score:442	Hit:UniRef90_S4PGW7^E-value:0.0^Score:639	Hit:UniRef90_S4PGW7^E-value:0.0^Score:677	Hit:gi|114051277|ref|NP_001040383.1|^E-value:0^Score:1592	HitName:DZF^HitAcce:PF07528.10^FullE:7.9e-90^Descrption:DZF_domain
HighFive_v1_016032.1	HighFive_v1_016032.1|c.002460	Hit:sp|P91711|XDH_DROSU^E-value:1e-48^Score:173	Hit:sp|P91711|XDH_DROSU^E-value:2e-54^Score:190	Hit:UniRef90_UPI0005D085C2^E-value:2e-63^Score:221	Hit:UniRef90_UPI0005D085C2^E-value:2e-68^Score:234	Hit:gi|389614529|dbj|BAM20312.1|^E-value:2.01795e-62^Score:520	HitName:Fer2_2^HitAcce:PF01799.16^FullE:8.7e-23^Descrption:[2Fe-2S]_binding_domain
HighFive_v1_016033.1	HighFive_v1_016033.1|c.005750	Hit:sp|Q7Z4Q2|HEAT3_HUMAN^E-value:1e-48^Score:185	Hit:sp|Q7Z4Q2|HEAT3_HUMAN^E-value:3e-51^Score:193	Hit:UniRef90_UPI0005D0DAED^E-value:0.0^Score:894	Hit:UniRef90_UPI0005D0DAED^E-value:0.0^Score:908	Hit:gi|350536745|ref|NP_001233145.1|^E-value:0^Score:2296	HitName:Arm^HitAcce:PF00514.19^FullE:0.002^Descrption:Armadillo/beta-catenin-like_repeat
HighFive_v1_016035.1	HighFive_v1_016035.1|c.009650	Hit:sp|Q68FK4|ARMC8_XENLA^E-value:5e-23^Score:101	Hit:sp|Q68FK4|ARMC8_XENLA^E-value:1e-23^Score:101	Hit:UniRef90_G6D616^E-value:1e-92^Score:290	Hit:UniRef90_G6D616^E-value:3e-93^Score:290	Hit:gi|357617912|gb|EHJ71064.1|^E-value:1.75006e-92^Score:743	HitName:Arm^HitAcce:PF00514.19^FullE:9.5e-10^Descrption:Armadillo/beta-catenin-like_repeat
HighFive_v1_016036.1	HighFive_v1_016036.1|c.000061	Hit:sp|Q2KJ33|LIMS2_BOVIN^E-value:3e-149^Score:440	Hit:sp|Q2KJ33|LIMS2_BOVIN^E-value:4e-153^Score:441	Hit:UniRef90_H9JA33^E-value:0.0^Score:648	Hit:UniRef90_H9JA33^E-value:0.0^Score:649	Hit:gi|512924403|ref|XP_004930586.1|^E-value:5.08934e-11^Score:180	HitName:LIM^HitAcce:PF00412.18^FullE:1.1e-58^Descrption:LIM_domain
HighFive_v1_016037.1	HighFive_v1_016037.1|c.008964	Hit:sp|P12613|TCPA_DROME^E-value:0.0^Score:919	Hit:sp|P12613|TCPA_DROME^E-value:0.0^Score:925	Hit:UniRef90_H9J9S0^E-value:0.0^Score:1036	Hit:UniRef90_H9J9S0^E-value:0.0^Score:1046	Hit:gi|512894972|ref|XP_004923560.1|^E-value:0^Score:2680	HitName:Cpn60_TCP1^HitAcce:PF00118.20^FullE:6.8e-158^Descrption:TCP-1/cpn60_chaperonin_family
HighFive_v1_016038.1	HighFive_v1_016038.1|c.003970	-	-	Hit:UniRef90_G6DLX0^E-value:7e-128^Score:407	Hit:UniRef90_G6DLX0^E-value:6e-128^Score:407	Hit:gi|357607474|gb|EHJ65515.1|^E-value:1.05765e-127^Score:1046	-
HighFive_v1_016039.1	HighFive_v1_016039.1|c.012024	-	-	Hit:UniRef90_UPI0005D0BAD1^E-value:8e-42^Score:158	Hit:UniRef90_UPI0005D0BAD1^E-value:2e-43^Score:162	Hit:gi|357614505|gb|EHJ69112.1|^E-value:1.31106e-34^Score:348	-
HighFive_v1_016040.1	HighFive_v1_016040.1|c.001403	Hit:sp|Q9P0J7|KCMF1_HUMAN^E-value:1e-99^Score:305	Hit:sp|Q9P0J7|KCMF1_HUMAN^E-value:3e-101^Score:306	Hit:UniRef90_UPI00034F3125^E-value:9e-159^Score:458	Hit:UniRef90_UPI00034F3125^E-value:1e-160^Score:460	Hit:gi|512927727|ref|XP_004931407.1|^E-value:1.32448e-158^Score:1178	HitName:zf-Di19^HitAcce:PF05605.8^FullE:3.8e-20^Descrption:Drought_induced_19_protein_(Di19),_zinc-binding
HighFive_v1_001452.1	HighFive_v1_001452.1|c.009237	-	-	Hit:UniRef90_UPI00034FD048^E-value:1e-141^Score:439	Hit:UniRef90_G6CUF9^E-value:0.0^Score:615	Hit:gi|512934336|ref|XP_004933010.1|^E-value:1.86393e-141^Score:1128	HitName:DUF3259^HitAcce:PF11652.4^FullE:8.2^Descrption:Protein_of_unknown_function_(DUF3259)
HighFive_v1_016043.1	HighFive_v1_016043.1|c.004752	Hit:sp|Q5R4N7|REV1_PONAB^E-value:2e-122^Score:410	Hit:sp|Q5R4N7|REV1_PONAB^E-value:1e-128^Score:425	Hit:UniRef90_UPI00034F3303^E-value:0.0^Score:1101	Hit:UniRef90_UPI00034F3303^E-value:0.0^Score:1148	Hit:gi|512915654|ref|XP_004928442.1|^E-value:0^Score:2848	HitName:IMS^HitAcce:PF00817.16^FullE:2.8e-40^Descrption:impB/mucB/samB_family
HighFive_v1_016043.1	HighFive_v1_016043.1|c.004751	Hit:sp|Q5R4N7|REV1_PONAB^E-value:2e-122^Score:410	-	Hit:UniRef90_UPI00034F3303^E-value:0.0^Score:1101	-	Hit:gi|512915654|ref|XP_004928442.1|^E-value:0^Score:2848	HitName:UL141^HitAcce:PF16758.1^FullE:0.057^Descrption:Herpes-like_virus_membrane_glycoprotein_UL141
HighFive_v1_016045.1	HighFive_v1_016045.1|c.000191	Hit:sp|A2AAY5|SPD2B_MOUSE^E-value:8e-06^Score:53.1	Hit:sp|A2AAY5|SPD2B_MOUSE^E-value:2e-07^Score:56.2	Hit:UniRef90_B0I191^E-value:0.0^Score:575	Hit:UniRef90_B0I191^E-value:0.0^Score:589	Hit:gi|187281627|ref|NP_001119719.1|^E-value:0^Score:1483	HitName:SH3_1^HitAcce:PF00018.24^FullE:5.2e-28^Descrption:SH3_domain
HighFive_v1_016046.1	HighFive_v1_016046.1|c.006359	Hit:sp|P79398|IF4G2_RABIT^E-value:1e-18^Score:91.3	Hit:sp|P79398|IF4G2_RABIT^E-value:2e-32^Score:124	Hit:UniRef90_G6DCV1^E-value:2e-32^Score:137	Hit:UniRef90_G6DCV1^E-value:3e-67^Score:227	Hit:gi|357613738|gb|EHJ68697.1|^E-value:3.71187e-32^Score:346	HitName:W2^HitAcce:PF02020.14^FullE:7.1e-17^Descrption:eIF4-gamma/eIF5/eIF2-epsilon
HighFive_v1_016047.1	HighFive_v1_016047.1|c.003628	-	-	Hit:UniRef90_UPI0005D06524^E-value:0.0^Score:1160	Hit:UniRef90_UPI0005D06524^E-value:0.0^Score:1333	Hit:gi|357630095|gb|EHJ78464.1|^E-value:4.72339e-65^Score:641	HitName:Strep_SA_rep^HitAcce:PF06696.7^FullE:0.31^Descrption:Streptococcal_surface_antigen_repeat
HighFive_v1_016049.1	HighFive_v1_016049.1|c.010933	Hit:sp|Q9U3U0|RLA0_CERCA^E-value:2e-165^Score:476	Hit:sp|O94085|YL339_YEAST^E-value:1e-12^Score:66.6	Hit:UniRef90_Q5UAU1^E-value:0.0^Score:542	Hit:UniRef90_N6TWY6^E-value:3e-33^Score:127	Hit:gi|18253041|gb|AAL62465.1|^E-value:0^Score:1417	-
HighFive_v1_016049.1	HighFive_v1_016049.1|c.010934	Hit:sp|Q9U3U0|RLA0_CERCA^E-value:2e-165^Score:476	Hit:sp|Q9U3U0|RLA0_CERCA^E-value:2e-170^Score:483	Hit:UniRef90_Q5UAU1^E-value:0.0^Score:542	Hit:UniRef90_Q5UAU1^E-value:0.0^Score:550	Hit:gi|18253041|gb|AAL62465.1|^E-value:0^Score:1417	HitName:Ribosomal_L10^HitAcce:PF00466.16^FullE:2.6e-23^Descrption:Ribosomal_protein_L10
HighFive_v1_016050.1	HighFive_v1_016050.1|c.010627	Hit:sp|A4FUD4|PEX12_BOVIN^E-value:2e-20^Score:90.9	Hit:sp|A4FUD4|PEX12_BOVIN^E-value:1e-26^Score:107	Hit:UniRef90_UPI0005D07E90^E-value:1e-59^Score:200	Hit:UniRef90_UPI00034FABE1^E-value:1e-75^Score:240	Hit:gi|512918378|ref|XP_004929119.1|^E-value:2.48823e-59^Score:508	HitName:Pex2_Pex12^HitAcce:PF04757.10^FullE:6.2e-24^Descrption:Pex2_/_Pex12_amino_terminal_region
HighFive_v1_016051.1	HighFive_v1_016051.1|c.006456	Hit:sp|Q54TR1|CFAD_DICDI^E-value:4e-81^Score:279	Hit:sp|Q54TR1|CFAD_DICDI^E-value:8e-85^Score:279	Hit:UniRef90_S4PTE3^E-value:0.0^Score:927	Hit:UniRef90_S4PTE3^E-value:0.0^Score:927	Hit:gi|357624871|gb|EHJ75484.1|^E-value:0^Score:2373	HitName:Peptidase_C1^HitAcce:PF00112.19^FullE:1.2e-68^Descrption:Papain_family_cysteine_protease
HighFive_v1_016053.1	HighFive_v1_016053.1|c.005392	Hit:sp|Q962T2|RL28_SPOFR^E-value:2e-82^Score:247	Hit:sp|Q962T2|RL28_SPOFR^E-value:4e-83^Score:247	Hit:UniRef90_Q962T2^E-value:3e-80^Score:246	Hit:UniRef90_Q962T2^E-value:2e-81^Score:247	Hit:gi|24418650|sp|Q962T2.1|RL28_SPOFR^E-value:5.02571e-80^Score:628	HitName:Ribosomal_L28e^HitAcce:PF01778.13^FullE:1.5e-31^Descrption:Ribosomal_L28e_protein_family
HighFive_v1_016055.1	HighFive_v1_016055.1|c.012547	Hit:sp|Q96LL9|DJC30_HUMAN^E-value:4e-20^Score:91.3	Hit:sp|Q96LL9|DJC30_HUMAN^E-value:6e-21^Score:91.7	Hit:UniRef90_S4PWU7^E-value:1e-82^Score:261	Hit:UniRef90_S4PWU7^E-value:1e-91^Score:280	Hit:gi|378465973|gb|AFC01225.1|^E-value:1.50958e-78^Score:639	HitName:DnaJ^HitAcce:PF00226.27^FullE:3.1e-21^Descrption:DnaJ_domain
HighFive_v1_016057.1	HighFive_v1_016057.1|c.004979	Hit:sp|Q01637|UMPS_DROME^E-value:3e-171^Score:504	Hit:sp|Q01637|UMPS_DROME^E-value:2e-173^Score:504	Hit:UniRef90_D0ABA9^E-value:0.0^Score:760	Hit:UniRef90_D0ABA9^E-value:0.0^Score:760	Hit:gi|261335924|emb|CBH09304.1|^E-value:0^Score:1963	HitName:OMPdecase^HitAcce:PF00215.20^FullE:1.7e-59^Descrption:Orotidine_5'-phosphate_decarboxylase_/_HUMPS_family
HighFive_v1_016058.1	HighFive_v1_016058.1|c.004831	Hit:sp|Q9UJX6|ANC2_HUMAN^E-value:1e-179^Score:544	Hit:sp|Q9UJX6|ANC2_HUMAN^E-value:0.0^Score:555	Hit:UniRef90_UPI0005D0B1FD^E-value:0.0^Score:1325	Hit:UniRef90_UPI0005D0B1FD^E-value:0.0^Score:1377	Hit:gi|357622211|gb|EHJ73775.1|^E-value:0^Score:3319	HitName:Cullin^HitAcce:PF00888.18^FullE:1.3e-30^Descrption:Cullin_family
HighFive_v1_016060.1	HighFive_v1_016060.1|c.005737	Hit:sp|Q9W6H5|UBC9A_DANRE^E-value:1e-94^Score:297	Hit:sp|Q9W6H5|UBC9A_DANRE^E-value:1e-102^Score:298	Hit:UniRef90_T1KLC2^E-value:3e-101^Score:318	Hit:UniRef90_T1KLC2^E-value:6e-109^Score:318	Hit:gi|357603400|gb|EHJ63743.1|^E-value:1.32889e-106^Score:853	HitName:UQ_con^HitAcce:PF00179.22^FullE:5.4e-47^Descrption:Ubiquitin-conjugating_enzyme
HighFive_v1_016063.1	HighFive_v1_016063.1|c.008721	-	-	Hit:UniRef90_H9JDM1^E-value:2e-77^Score:274	Hit:UniRef90_H9JDM1^E-value:5e-105^Score:338	Hit:gi|512916665|ref|XP_004928695.1|^E-value:3.24141e-77^Score:700	HitName:RRM_1^HitAcce:PF00076.18^FullE:2.8e-10^Descrption:RNA_recognition_motif._(a.k.a._RRM,_RBD,_or_RNP_domain)
HighFive_v1_016064.1	HighFive_v1_016064.1|c.013454	Hit:sp|Q96MH6|TMM68_HUMAN^E-value:5e-87^Score:278	Hit:sp|Q96MH6|TMM68_HUMAN^E-value:3e-94^Score:290	Hit:UniRef90_H9J408^E-value:0.0^Score:543	Hit:UniRef90_H9J408^E-value:0.0^Score:550	Hit:gi|512910824|ref|XP_004927265.1|^E-value:0^Score:1400	HitName:Acyltransferase^HitAcce:PF01553.17^FullE:4.2e-07^Descrption:Acyltransferase
HighFive_v1_016065.1	HighFive_v1_016065.1|c.002834	Hit:sp|Q9CWX9|DDX47_MOUSE^E-value:0.0^Score:621	Hit:sp|Q9CWX9|DDX47_MOUSE^E-value:0.0^Score:690	Hit:UniRef90_G6CMY1^E-value:0.0^Score:742	Hit:UniRef90_G6CMY1^E-value:0.0^Score:825	Hit:gi|512895366|ref|XP_004923655.1|^E-value:0^Score:1929	HitName:DEAD^HitAcce:PF00270.25^FullE:1.6e-48^Descrption:DEAD/DEAH_box_helicase
HighFive_v1_016065.1	HighFive_v1_016065.1|c.002832	Hit:sp|Q9CWX9|DDX47_MOUSE^E-value:0.0^Score:621	-	Hit:UniRef90_G6CMY1^E-value:0.0^Score:742	-	Hit:gi|512895366|ref|XP_004923655.1|^E-value:0^Score:1929	HitName:Atracotoxin^HitAcce:PF05353.7^FullE:0.029^Descrption:Delta_Atracotoxin
HighFive_v1_016066.1	HighFive_v1_016066.1|c.013606	Hit:sp|Q8MJJ7|DCPS_BOVIN^E-value:2e-82^Score:274	-	Hit:UniRef90_H9JF95^E-value:3e-179^Score:530	Hit:UniRef90_S4PFQ5^E-value:2e-146^Score:430	Hit:gi|512895741|ref|XP_004923744.1|^E-value:5.12623e-179^Score:1365	HitName:HECT_2^HitAcce:PF09814.5^FullE:4.8e-39^Descrption:HECT-like_Ubiquitin-conjugating_enzyme_(E2)-binding
HighFive_v1_016066.1	HighFive_v1_016066.1|c.013605	Hit:sp|Q8MJJ7|DCPS_BOVIN^E-value:2e-82^Score:274	Hit:sp|Q8MJJ7|DCPS_BOVIN^E-value:7e-88^Score:274	Hit:UniRef90_H9JF95^E-value:3e-179^Score:530	Hit:UniRef90_H9JF95^E-value:0.0^Score:530	Hit:gi|512895741|ref|XP_004923744.1|^E-value:5.12623e-179^Score:1365	HitName:DcpS_C^HitAcce:PF11969.4^FullE:1.6e-32^Descrption:Scavenger_mRNA_decapping_enzyme_C-term_binding
HighFive_v1_016067.1	HighFive_v1_016067.1|c.005316	Hit:sp|A0JPL0|ZN382_RAT^E-value:1e-06^Score:54.3	Hit:sp|A0JPL0|ZN382_RAT^E-value:9e-07^Score:54.3	Hit:UniRef90_UPI00034FD509^E-value:5e-67^Score:229	Hit:UniRef90_UPI00034FD509^E-value:7e-68^Score:230	Hit:gi|512889411|ref|XP_004922271.1|^E-value:8.39364e-67^Score:584	HitName:Mac^HitAcce:PF12464.4^FullE:0.082^Descrption:Maltose_acetyltransferase
HighFive_v1_016069.1	HighFive_v1_016069.1|c.010517	Hit:sp|Q7SXR3|MAEA_DANRE^E-value:2e-80^Score:259	Hit:sp|Q7SXR3|MAEA_DANRE^E-value:2e-83^Score:263	Hit:UniRef90_S4PSB4^E-value:1e-156^Score:457	Hit:UniRef90_S4PSB4^E-value:1e-167^Score:481	Hit:gi|357610496|gb|EHJ67005.1|^E-value:1.09441e-155^Score:1178	HitName:CLTH^HitAcce:PF10607.5^FullE:2.3e-30^Descrption:CTLH/CRA_C-terminal_to_LisH_motif_domain
HighFive_v1_016070.1	HighFive_v1_016070.1|c.000917	Hit:sp|P35421|PUR4_DROME^E-value:0.0^Score:873	Hit:sp|P35421|PUR4_DROME^E-value:0.0^Score:925	Hit:UniRef90_H9IT11^E-value:0.0^Score:1404	Hit:UniRef90_H9IT11^E-value:0.0^Score:1463	Hit:gi|512929795|ref|XP_004931911.1|^E-value:0^Score:3634	HitName:AIRS_C^HitAcce:PF02769.18^FullE:1e-18^Descrption:AIR_synthase_related_protein,_C-terminal_domain
HighFive_v1_016071.1	HighFive_v1_016071.1|c.011962	Hit:sp|Q6DEU9|CTR9_XENTR^E-value:0.0^Score:1100	Hit:sp|Q6DEU9|CTR9_XENTR^E-value:0.0^Score:1140	Hit:UniRef90_G6DNK4^E-value:0.0^Score:1384	Hit:UniRef90_G6DNK4^E-value:0.0^Score:1431	Hit:gi|357606129|gb|EHJ64926.1|^E-value:0^Score:3583	HitName:TPR_11^HitAcce:PF13414.2^FullE:4.9e-45^Descrption:TPR_repeat
HighFive_v1_001456.1	HighFive_v1_001456.1|c.000267	-	-	Hit:UniRef90_UPI0005D0BAF0^E-value:0.0^Score:748	Hit:UniRef90_UPI0005D0BAF0^E-value:0.0^Score:771	Hit:gi|357631638|gb|EHJ79107.1|^E-value:0^Score:1687	HitName:GABP-alpha^HitAcce:PF11620.4^FullE:0.0059^Descrption:GA-binding_protein_alpha_chain
HighFive_v1_016073.1	HighFive_v1_016073.1|c.008764	-	-	-	-	-	HitName:Toxin_25^HitAcce:PF08095.7^FullE:0.15^Descrption:Hefutoxin_family
HighFive_v1_016074.1	HighFive_v1_016074.1|c.007709	Hit:sp|O01666|ATPG_DROME^E-value:1e-142^Score:417	Hit:sp|O01666|ATPG_DROME^E-value:8e-147^Score:421	Hit:UniRef90_UPI0005D0DAA7^E-value:0.0^Score:530	Hit:UniRef90_S4NNE5^E-value:0.0^Score:547	Hit:gi|389608749|dbj|BAM17986.1|^E-value:0^Score:1336	HitName:ATP-synt^HitAcce:PF00231.15^FullE:1.4e-76^Descrption:ATP_synthase
HighFive_v1_016074.1	HighFive_v1_016074.1|c.000730	Hit:sp|O01666|ATPG_DROME^E-value:1e-142^Score:417	-	Hit:UniRef90_UPI0005D0DAA7^E-value:0.0^Score:530	-	Hit:gi|389608749|dbj|BAM17986.1|^E-value:0^Score:1336	-
HighFive_v1_016076.1	HighFive_v1_016076.1|c.010039	Hit:sp|Q4QRC6|ISCA1_DANRE^E-value:3e-56^Score:184	Hit:sp|Q4QRC6|ISCA1_DANRE^E-value:4e-59^Score:185	Hit:UniRef90_H9JKC9^E-value:8e-78^Score:244	Hit:UniRef90_H9JKC9^E-value:8e-81^Score:244	Hit:gi|512907435|ref|XP_004926440.1|^E-value:1.29989e-77^Score:624	HitName:Fe-S_biosyn^HitAcce:PF01521.16^FullE:5.2e-19^Descrption:Iron-sulphur_cluster_biosynthesis
HighFive_v1_016078.1	HighFive_v1_016078.1|c.010196	Hit:sp|O95835|LATS1_HUMAN^E-value:0.0^Score:716	Hit:sp|Q8BYR2|LATS1_MOUSE^E-value:0.0^Score:768	Hit:UniRef90_H9J9Y5^E-value:0.0^Score:1241	Hit:UniRef90_H9J9Y5^E-value:0.0^Score:1401	Hit:gi|512894968|ref|XP_004923559.1|^E-value:0^Score:3212	HitName:Pkinase^HitAcce:PF00069.21^FullE:1.3e-62^Descrption:Protein_kinase_domain
HighFive_v1_016079.1	HighFive_v1_016079.1|c.007841	Hit:sp|C3XVM1|GATC_BRAFL^E-value:1e-30^Score:121	Hit:sp|Q9QZM2|DPOG2_MOUSE^E-value:2e-10^Score:65.1	Hit:UniRef90_Q2F675^E-value:9e-95^Score:303	Hit:UniRef90_Q2F675^E-value:7e-98^Score:303	Hit:gi|114050727|ref|NP_001040137.1|^E-value:1.39936e-94^Score:775	HitName:HGTP_anticodon^HitAcce:PF03129.16^FullE:0.082^Descrption:Anticodon_binding_domain
HighFive_v1_016079.1	HighFive_v1_016079.1|c.007844	Hit:sp|C3XVM1|GATC_BRAFL^E-value:1e-30^Score:121	Hit:sp|C3XVM1|GATC_BRAFL^E-value:2e-33^Score:120	Hit:UniRef90_Q2F675^E-value:9e-95^Score:303	Hit:UniRef90_G6CTH7^E-value:8e-50^Score:167	Hit:gi|114050727|ref|NP_001040137.1|^E-value:1.39936e-94^Score:775	HitName:Glu-tRNAGln^HitAcce:PF02686.11^FullE:9.8e-11^Descrption:Glu-tRNAGln_amidotransferase_C_subunit
HighFive_v1_016081.1	HighFive_v1_016081.1|c.012886	Hit:sp|P07192|MAL3_DROME^E-value:1e-53^Score:184	Hit:sp|P07192|MAL3_DROME^E-value:1e-53^Score:184	Hit:UniRef90_G6D0Y5^E-value:4e-66^Score:222	Hit:UniRef90_G6D0Y5^E-value:3e-66^Score:222	Hit:gi|357620800|gb|EHJ72852.1|^E-value:5.43604e-66^Score:565	HitName:Alpha-amylase^HitAcce:PF00128.20^FullE:1.2e-15^Descrption:Alpha_amylase,_catalytic_domain
HighFive_v1_001457.1	HighFive_v1_001457.1|c.010262	Hit:sp|Q01617|CPO_DROME^E-value:2e-71^Score:247	Hit:sp|Q01617|CPO_DROME^E-value:6e-90^Score:284	Hit:UniRef90_G6DG15^E-value:8e-83^Score:270	Hit:UniRef90_G6DG15^E-value:1e-106^Score:320	Hit:gi|357611617|gb|EHJ67566.1|^E-value:1.19177e-82^Score:690	HitName:RRM_1^HitAcce:PF00076.18^FullE:3.4e-12^Descrption:RNA_recognition_motif._(a.k.a._RRM,_RBD,_or_RNP_domain)
HighFive_v1_016082.1	HighFive_v1_016082.1|c.000356	Hit:sp|Q91W86|VPS11_MOUSE^E-value:3e-166^Score:510	Hit:sp|Q91W86|VPS11_MOUSE^E-value:9e-169^Score:515	Hit:UniRef90_G6DEE3^E-value:0.0^Score:1083	Hit:UniRef90_G6DEE3^E-value:0.0^Score:1093	Hit:gi|357612719|gb|EHJ68142.1|^E-value:0^Score:2800	HitName:Clathrin^HitAcce:PF00637.16^FullE:1.2e-10^Descrption:Region_in_Clathrin_and_VPS
HighFive_v1_016083.1	HighFive_v1_016083.1|c.013669	-	Hit:sp|O94913|PCF11_HUMAN^E-value:5e-06^Score:51.6	Hit:UniRef90_H9JIM3^E-value:1e-50^Score:188	Hit:UniRef90_H9JIM3^E-value:8e-98^Score:300	Hit:gi|512896172|ref|XP_004923847.1|^E-value:1.56962e-17^Score:243	-
HighFive_v1_016084.1	HighFive_v1_016084.1|c.009167	Hit:sp|B4JWA1|LIS1_DROGR^E-value:0.0^Score:673	Hit:sp|B4JWA1|LIS1_DROGR^E-value:0.0^Score:677	Hit:UniRef90_S4P8P6^E-value:0.0^Score:791	Hit:UniRef90_S4P8P6^E-value:0.0^Score:796	Hit:gi|512931082|ref|XP_004932220.1|^E-value:9.86963e-15^Score:216	HitName:WD40^HitAcce:PF00400.28^FullE:2e-56^Descrption:WD_domain,_G-beta_repeat
HighFive_v1_016085.1	HighFive_v1_016085.1|c.010893	Hit:sp|Q8NCM8|DYHC2_HUMAN^E-value:7e-35^Score:138	Hit:sp|Q8NCM8|DYHC2_HUMAN^E-value:6e-35^Score:138	Hit:UniRef90_UPI0005D0C259^E-value:5e-110^Score:343	Hit:UniRef90_UPI0005D0C259^E-value:4e-110^Score:343	Hit:gi|357607279|gb|EHJ65434.1|^E-value:2.1566e-52^Score:493	HitName:AAA_9^HitAcce:PF12781.3^FullE:2.4e-15^Descrption:ATP-binding_dynein_motor_region_D5
HighFive_v1_016086.1	HighFive_v1_016086.1|c.010781	Hit:sp|Q8R3D1|TBC13_MOUSE^E-value:1e-145^Score:445	Hit:sp|Q8R3D1|TBC13_MOUSE^E-value:2e-153^Score:446	Hit:UniRef90_UPI0003502172^E-value:0.0^Score:644	Hit:UniRef90_G6DIQ5^E-value:0.0^Score:646	Hit:gi|512910498|ref|XP_004927187.1|^E-value:0^Score:1661	HitName:RabGAP-TBC^HitAcce:PF00566.14^FullE:3.8e-37^Descrption:Rab-GTPase-TBC_domain
HighFive_v1_016087.1	HighFive_v1_016087.1|c.003047	-	-	Hit:UniRef90_UPI0005D05805^E-value:6e-46^Score:163	Hit:UniRef90_UPI0005D05805^E-value:2e-48^Score:163	Hit:gi|357604226|gb|EHJ64097.1|^E-value:2.06344e-28^Score:293	-
HighFive_v1_016088.1	HighFive_v1_016088.1|c.008276	Hit:sp|P98198|AT8B2_HUMAN^E-value:2e-134^Score:421	Hit:sp|P98198|AT8B2_HUMAN^E-value:2e-134^Score:421	Hit:UniRef90_S4PE54^E-value:0.0^Score:777	Hit:UniRef90_S4PE54^E-value:0.0^Score:777	Hit:gi|512920646|ref|XP_004929684.1|^E-value:0^Score:1887	HitName:PhoLip_ATPase_C^HitAcce:PF16212.1^FullE:4e-75^Descrption:Phospholipid-translocating_P-type_ATPase_C-terminal
HighFive_v1_016088.1	HighFive_v1_016088.1|c.008275	Hit:sp|P98198|AT8B2_HUMAN^E-value:2e-134^Score:421	-	Hit:UniRef90_S4PE54^E-value:0.0^Score:777	Hit:UniRef90_A0A0A9GFV0^E-value:7e-11^Score:63.5	Hit:gi|512920646|ref|XP_004929684.1|^E-value:0^Score:1887	HitName:Fer4_4^HitAcce:PF12800.3^FullE:0.012^Descrption:4Fe-4S_binding_domain
HighFive_v1_016089.1	HighFive_v1_016089.1|c.000230	Hit:sp|O42123|FKB1A_XENLA^E-value:3e-54^Score:182	Hit:sp|O42123|FKB1A_XENLA^E-value:7e-59^Score:182	Hit:UniRef90_Q1HQ55^E-value:6e-66^Score:218	Hit:UniRef90_Q1HQ55^E-value:6e-71^Score:218	Hit:gi|114051243|ref|NP_001040382.1|^E-value:8.61653e-66^Score:554	HitName:FKBP_C^HitAcce:PF00254.24^FullE:9.7e-37^Descrption:FKBP-type_peptidyl-prolyl_cis-trans_isomerase
HighFive_v1_016091.1	HighFive_v1_016091.1|c.005980	Hit:sp|P31689|DNJA1_HUMAN^E-value:4e-154^Score:469	Hit:sp|P31689|DNJA1_HUMAN^E-value:0.0^Score:528	Hit:UniRef90_S4PBL9^E-value:0.0^Score:635	Hit:UniRef90_H9JSN0^E-value:0.0^Score:672	Hit:gi|558705956|gb|AHA86298.1|^E-value:0^Score:1796	HitName:DnaJ_C^HitAcce:PF01556.14^FullE:8.3e-33^Descrption:DnaJ_C_terminal_domain
HighFive_v1_001458.1	HighFive_v1_001458.1|c.005326	-	-	Hit:UniRef90_H9JR37^E-value:4e-08^Score:60.8	Hit:UniRef90_H9JR37^E-value:5e-08^Score:59.3	-	HitName:CUE^HitAcce:PF02845.12^FullE:0.077^Descrption:CUE_domain
HighFive_v1_001459.1	HighFive_v1_001459.1|c.004488	-	-	Hit:UniRef90_H9JR37^E-value:8e-23^Score:103	Hit:UniRef90_H9JR37^E-value:7e-23^Score:103	Hit:gi|357628346|gb|EHJ77714.1|^E-value:4.04718e-07^Score:139	HitName:zf-C2H2^HitAcce:PF00096.22^FullE:7.4e-05^Descrption:Zinc_finger,_C2H2_type
HighFive_v1_016092.1	HighFive_v1_016092.1|c.001798	Hit:sp|Q871U9|GPI11_NEUCR^E-value:7e-09^Score:58.9	Hit:sp|Q871U9|GPI11_NEUCR^E-value:7e-19^Score:86.7	Hit:UniRef90_UPI0005D04DC8^E-value:3e-95^Score:291	Hit:UniRef90_H9JEX7^E-value:2e-120^Score:354	Hit:gi|512892383|ref|XP_004922918.1|^E-value:1.61877e-94^Score:740	HitName:PIG-F^HitAcce:PF06699.7^FullE:1e-34^Descrption:GPI_biosynthesis_protein_family_Pig-F
HighFive_v1_016093.1	HighFive_v1_016093.1|c.000662	Hit:sp|P55081|MFAP1_HUMAN^E-value:2e-61^Score:216	Hit:sp|P55081|MFAP1_HUMAN^E-value:7e-107^Score:330	Hit:UniRef90_H9IW07^E-value:0.0^Score:555	Hit:UniRef90_H9IW07^E-value:0.0^Score:696	Hit:gi|512920528|ref|XP_004929654.1|^E-value:0^Score:1430	HitName:MFAP1^HitAcce:PF06991.7^FullE:2.4e-73^Descrption:Microfibril-associated/Pre-mRNA_processing
HighFive_v1_016094.1	HighFive_v1_016094.1|c.004593	Hit:sp|Q9NFP5|SH3BG_DROME^E-value:3e-54^Score:186	Hit:sp|Q9NFP5|SH3BG_DROME^E-value:4e-58^Score:189	Hit:UniRef90_H9J5B6^E-value:9e-82^Score:268	Hit:UniRef90_UPI0005D08B61^E-value:2e-90^Score:280	Hit:gi|512907733|ref|XP_004926516.1|^E-value:1.33831e-81^Score:685	HitName:SH3BGR^HitAcce:PF04908.11^FullE:8.8e-41^Descrption:SH3-binding,_glutamic_acid-rich_protein
HighFive_v1_016095.1	HighFive_v1_016095.1|c.000206	Hit:sp|Q6DRM0|WRB_DANRE^E-value:2e-15^Score:75.9	Hit:sp|Q6DRM0|WRB_DANRE^E-value:6e-16^Score:75.5	Hit:UniRef90_S4PA66^E-value:5e-80^Score:249	Hit:UniRef90_S4PA66^E-value:2e-81^Score:249	Hit:gi|357604599|gb|EHJ64253.1|^E-value:3.33617e-72^Score:585	HitName:CHD5^HitAcce:PF04420.10^FullE:8.7e-26^Descrption:CHD5-like_protein
HighFive_v1_016097.1	HighFive_v1_016097.1|c.008995	Hit:sp|Q5E9K3|PNPO_BOVIN^E-value:8e-78^Score:263	Hit:sp|Q5E9K3|PNPO_BOVIN^E-value:6e-86^Score:263	Hit:UniRef90_UPI0005D09BE7^E-value:8e-140^Score:437	Hit:UniRef90_UPI0005D09BE7^E-value:2e-152^Score:437	Hit:gi|389609935|dbj|BAM18579.1|^E-value:3.50669e-139^Score:1120	HitName:Pyridox_oxidase^HitAcce:PF01243.16^FullE:4.1e-22^Descrption:Pyridoxamine_5'-phosphate_oxidase
HighFive_v1_016097.1	HighFive_v1_016097.1|c.008996	Hit:sp|Q5E9K3|PNPO_BOVIN^E-value:8e-78^Score:263	Hit:sp|P47758|SRPRB_MOUSE^E-value:7e-60^Score:196	Hit:UniRef90_UPI0005D09BE7^E-value:8e-140^Score:437	Hit:UniRef90_G6DSC9^E-value:2e-153^Score:439	Hit:gi|389609935|dbj|BAM18579.1|^E-value:3.50669e-139^Score:1120	HitName:SRPRB^HitAcce:PF09439.6^FullE:9.1e-54^Descrption:Signal_recognition_particle_receptor_beta_subunit
HighFive_v1_016097.1	HighFive_v1_016097.1|c.009003	Hit:sp|Q5E9K3|PNPO_BOVIN^E-value:8e-78^Score:263	Hit:sp|O95568|MET18_HUMAN^E-value:8e-53^Score:182	Hit:UniRef90_UPI0005D09BE7^E-value:8e-140^Score:437	Hit:UniRef90_G6DSC6^E-value:3e-116^Score:347	Hit:gi|389609935|dbj|BAM18579.1|^E-value:3.50669e-139^Score:1120	HitName:Methyltransf_16^HitAcce:PF10294.5^FullE:1e-14^Descrption:Lysine_methyltransferase
HighFive_v1_016098.1	HighFive_v1_016098.1|c.001427	-	-	Hit:UniRef90_G6DTG1^E-value:2e-116^Score:353	Hit:UniRef90_G6DTG1^E-value:1e-126^Score:374	Hit:gi|357601981|gb|EHJ63224.1|^E-value:2.73054e-116^Score:906	-
HighFive_v1_016099.1	HighFive_v1_016099.1|c.000590	-	-	Hit:UniRef90_UPI000440DFE9^E-value:4e-12^Score:75.5	Hit:UniRef90_UPI00034FC166^E-value:6e-23^Score:110	-	-
HighFive_v1_016099.1	HighFive_v1_016099.1|c.003600	-	-	Hit:UniRef90_UPI000440DFE9^E-value:4e-12^Score:75.5	-	-	-
HighFive_v1_016099.1	HighFive_v1_016099.1|c.000593	-	-	Hit:UniRef90_UPI000440DFE9^E-value:4e-12^Score:75.5	Hit:UniRef90_K2S9D5^E-value:3e-06^Score:53.9	-	-
HighFive_v1_016100.1	HighFive_v1_016100.1|c.002963	Hit:sp|Q99323|MYSN_DROME^E-value:1e-58^Score:224	Hit:sp|Q99323|MYSN_DROME^E-value:7e-86^Score:286	Hit:UniRef90_UPI0005D043D5^E-value:1e-118^Score:410	Hit:UniRef90_UPI0005D043D5^E-value:5e-157^Score:492	Hit:gi|512887957|ref|XP_004922008.1|^E-value:6.25371e-111^Score:998	HitName:Myosin_tail_1^HitAcce:PF01576.15^FullE:1.8e-81^Descrption:Myosin_tail
HighFive_v1_016102.1	HighFive_v1_016102.1|c.006969	Hit:sp|P48591|RIR1_DROME^E-value:0.0^Score:1322	Hit:sp|P48591|RIR1_DROME^E-value:0.0^Score:1323	Hit:UniRef90_H9JM68^E-value:0.0^Score:1521	Hit:UniRef90_H9JM68^E-value:0.0^Score:1521	Hit:gi|512903164|ref|XP_004925552.1|^E-value:0^Score:3937	HitName:Ribonuc_red_lgC^HitAcce:PF02867.11^FullE:1.3e-191^Descrption:Ribonucleotide_reductase,_barrel_domain
HighFive_v1_016102.1	HighFive_v1_016102.1|c.006970	Hit:sp|P48591|RIR1_DROME^E-value:0.0^Score:1322	Hit:sp|Q24509|STX5_DROME^E-value:8e-113^Score:343	Hit:UniRef90_H9JM68^E-value:0.0^Score:1521	Hit:UniRef90_H9JM67^E-value:0.0^Score:530	Hit:gi|512903164|ref|XP_004925552.1|^E-value:0^Score:3937	HitName:SNARE^HitAcce:PF05739.15^FullE:2.7e-11^Descrption:SNARE_domain
HighFive_v1_016103.1	HighFive_v1_016103.1|c.000451	Hit:sp|P81048|GLOV_HYACE^E-value:3e-37^Score:137	Hit:sp|P81048|GLOV_HYACE^E-value:3e-40^Score:138	Hit:UniRef90_A9XXB0^E-value:5e-108^Score:328	Hit:UniRef90_A9XXB0^E-value:1e-112^Score:328	Hit:gi|157704335|gb|ABV68856.1|^E-value:8.44388e-108^Score:840	HitName:Gloverin^HitAcce:PF10793.5^FullE:2.9e-45^Descrption:Gloverin-like_protein
HighFive_v1_016106.1	HighFive_v1_016106.1|c.003762	Hit:sp|Q5RDD2|PR38A_PONAB^E-value:1e-104^Score:315	Hit:sp|Q5RDD2|PR38A_PONAB^E-value:2e-109^Score:327	Hit:UniRef90_G6DFN0^E-value:1e-125^Score:372	Hit:UniRef90_G6DFN0^E-value:1e-141^Score:412	Hit:gi|357611889|gb|EHJ67702.1|^E-value:1.6374e-125^Score:955	HitName:PRP38^HitAcce:PF03371.11^FullE:2e-63^Descrption:PRP38_family
HighFive_v1_016107.1	HighFive_v1_016107.1|c.004011	Hit:sp|Q3T106|SRSF7_BOVIN^E-value:9e-37^Score:137	Hit:sp|Q16629|SRSF7_HUMAN^E-value:3e-46^Score:157	Hit:UniRef90_H9JLJ5^E-value:9e-54^Score:182	Hit:UniRef90_H9JLJ5^E-value:5e-67^Score:211	Hit:gi|357609122|gb|EHJ66310.1|^E-value:2.87851e-53^Score:464	HitName:RRM_1^HitAcce:PF00076.18^FullE:4.4e-18^Descrption:RNA_recognition_motif._(a.k.a._RRM,_RBD,_or_RNP_domain)
HighFive_v1_016108.1	HighFive_v1_016108.1|c.012472	Hit:sp|Q172Y1|MED30_AEDAE^E-value:6e-55^Score:192	Hit:sp|Q172Y1|MED30_AEDAE^E-value:2e-58^Score:195	Hit:UniRef90_UPI00034F68AF^E-value:2e-156^Score:458	Hit:UniRef90_UPI00034F68AF^E-value:1e-165^Score:473	Hit:gi|512931723|ref|XP_004932373.1|^E-value:3.59893e-156^Score:1179	HitName:Med30^HitAcce:PF11315.4^FullE:4.9e-58^Descrption:Mediator_complex_subunit_30
HighFive_v1_016109.1	HighFive_v1_016109.1|c.005515	Hit:sp|Q3ZBF3|RM38_BOVIN^E-value:1e-78^Score:255	Hit:sp|Q3ZBF3|RM38_BOVIN^E-value:1e-78^Score:253	Hit:UniRef90_UPI0005D0A41D^E-value:0.0^Score:583	Hit:UniRef90_UPI0005D0A41D^E-value:0.0^Score:623	Hit:gi|357614382|gb|EHJ69049.1|^E-value:0^Score:1473	HitName:PBP^HitAcce:PF01161.16^FullE:3.6e-10^Descrption:Phosphatidylethanolamine-binding_protein
HighFive_v1_016110.1	HighFive_v1_016110.1|c.003099	Hit:sp|Q9Y6N1|COX11_HUMAN^E-value:2e-87^Score:271	Hit:sp|Q9Y6N1|COX11_HUMAN^E-value:3e-89^Score:271	Hit:UniRef90_S4NY80^E-value:1e-126^Score:375	Hit:UniRef90_S4NY80^E-value:8e-129^Score:375	Hit:gi|512937062|ref|XP_004933673.1|^E-value:1.97174e-131^Score:995	HitName:CtaG_Cox11^HitAcce:PF04442.10^FullE:1.2e-58^Descrption:Cytochrome_c_oxidase_assembly_protein_CtaG/Cox11
HighFive_v1_016111.1	HighFive_v1_016111.1|c.007564	Hit:sp|Q6PFT6|TMM47_DANRE^E-value:1e-07^Score:53.5	Hit:sp|Q6PFT6|TMM47_DANRE^E-value:7e-08^Score:53.5	Hit:UniRef90_UPI00034FF43C^E-value:6e-95^Score:287	Hit:UniRef90_UPI00034FF43C^E-value:4e-126^Score:366	Hit:gi|512930687|ref|XP_004932121.1|^E-value:9.67455e-95^Score:735	HitName:PMP22_Claudin^HitAcce:PF00822.16^FullE:1.6e-06^Descrption:PMP-22/EMP/MP20/Claudin_family
HighFive_v1_016112.1	HighFive_v1_016112.1|c.012480	Hit:sp|Q07152|IMDH_DROME^E-value:0.0^Score:862	Hit:sp|Q07152|IMDH_DROME^E-value:0.0^Score:864	Hit:UniRef90_H9IUV5^E-value:0.0^Score:983	Hit:UniRef90_H9IUV5^E-value:0.0^Score:985	Hit:gi|512912919|ref|XP_004927772.1|^E-value:0^Score:2540	HitName:IMPDH^HitAcce:PF00478.21^FullE:4.4e-138^Descrption:IMP_dehydrogenase_/_GMP_reductase_domain
HighFive_v1_016113.1	HighFive_v1_016113.1|c.006398	Hit:sp|Q86SZ2|TPC6B_HUMAN^E-value:2e-60^Score:194	Hit:sp|Q86SZ2|TPC6B_HUMAN^E-value:7e-62^Score:194	Hit:UniRef90_Q1HPK2^E-value:4e-106^Score:315	Hit:UniRef90_Q1HPK2^E-value:9e-108^Score:315	Hit:gi|114052647|ref|NP_001040487.1|^E-value:6.52357e-106^Score:807	HitName:TRAPP^HitAcce:PF04051.12^FullE:7.6e-40^Descrption:Transport_protein_particle_(TRAPP)_component
HighFive_v1_016114.1	HighFive_v1_016114.1|c.012147	Hit:sp|Q9JLR1|S61A2_MOUSE^E-value:0.0^Score:889	Hit:sp|Q9JLR1|S61A2_MOUSE^E-value:0.0^Score:889	Hit:UniRef90_Q8STG9^E-value:0.0^Score:906	Hit:UniRef90_Q8STG9^E-value:0.0^Score:906	Hit:gi|357611695|gb|EHJ67611.1|^E-value:0^Score:2485	HitName:SecY^HitAcce:PF00344.16^FullE:1.5e-77^Descrption:SecY_translocase
HighFive_v1_016114.1	HighFive_v1_016114.1|c.013460	Hit:sp|Q9JLR1|S61A2_MOUSE^E-value:0.0^Score:889	-	Hit:UniRef90_Q8STG9^E-value:0.0^Score:906	-	Hit:gi|357611695|gb|EHJ67611.1|^E-value:0^Score:2485	-
HighFive_v1_016115.1	HighFive_v1_016115.1|c.001712	Hit:sp|Q95V34|RS4_SPOFR^E-value:0.0^Score:533	Hit:sp|Q95V34|RS4_SPOFR^E-value:0.0^Score:533	Hit:UniRef90_Q5UAP0^E-value:0.0^Score:529	Hit:UniRef90_Q5UAP0^E-value:0.0^Score:529	Hit:gi|74844658|sp|Q95V34.1|RS4_SPOFR^E-value:0^Score:1374	HitName:Ribosomal_S4e^HitAcce:PF00900.16^FullE:4.3e-37^Descrption:Ribosomal_family_S4e
HighFive_v1_016117.1	HighFive_v1_016117.1|c.004817	Hit:sp|Q75Q39|TOM70_RAT^E-value:2e-143^Score:453	Hit:sp|Q75Q39|TOM70_RAT^E-value:5e-170^Score:502	Hit:UniRef90_H9JM82^E-value:0.0^Score:931	Hit:UniRef90_H9JM82^E-value:0.0^Score:999	Hit:gi|512903088|ref|XP_004925533.1|^E-value:0^Score:2406	HitName:TPR_11^HitAcce:PF13414.2^FullE:4.8e-36^Descrption:TPR_repeat
HighFive_v1_001462.1	HighFive_v1_001462.1|c.010642	Hit:sp|Q29NV5|RM10_DROPS^E-value:3e-52^Score:180	Hit:sp|Q29NV5|RM10_DROPS^E-value:8e-54^Score:181	Hit:UniRef90_G6DFY7^E-value:9e-122^Score:363	Hit:UniRef90_G6DFY7^E-value:2e-123^Score:363	Hit:gi|357611642|gb|EHJ67579.1|^E-value:1.33549e-121^Score:933	HitName:DUF3719^HitAcce:PF12516.4^FullE:0.00068^Descrption:Protein_of_unknown_function_(DUF3719)
HighFive_v1_016123.1	HighFive_v1_016123.1|c.003547	Hit:sp|Q9NGC3|CEG1A_DROME^E-value:9e-156^Score:483	Hit:sp|Q9NGC3|CEG1A_DROME^E-value:3e-166^Score:506	Hit:UniRef90_UPI0005D09B6E^E-value:0.0^Score:944	Hit:UniRef90_G6DP32^E-value:0.0^Score:1004	Hit:gi|357605710|gb|EHJ64750.1|^E-value:0^Score:2373	HitName:Ras^HitAcce:PF00071.18^FullE:4.1e-18^Descrption:Ras_family
HighFive_v1_016124.1	HighFive_v1_016124.1|c.013620	-	-	Hit:UniRef90_UPI0003500C87^E-value:4e-49^Score:179	Hit:UniRef90_UPI0003500C87^E-value:3e-49^Score:179	Hit:gi|512925407|ref|XP_004930832.1|^E-value:5.9103e-49^Score:453	-
HighFive_v1_016126.1	HighFive_v1_016126.1|c.004439	Hit:sp|Q6AYK1|RNPS1_RAT^E-value:4e-34^Score:131	Hit:sp|Q5XG24|RNP1A_XENLA^E-value:4e-42^Score:150	Hit:UniRef90_G6D0U1^E-value:9e-72^Score:234	Hit:UniRef90_G6D0U1^E-value:8e-95^Score:292	Hit:gi|357620857|gb|EHJ72894.1|^E-value:1.39975e-71^Score:598	HitName:RRM_1^HitAcce:PF00076.18^FullE:1.4e-15^Descrption:RNA_recognition_motif._(a.k.a._RRM,_RBD,_or_RNP_domain)
HighFive_v1_016128.1	HighFive_v1_016128.1|c.004555	-	-	Hit:UniRef90_UPI0005D0BD98^E-value:0.0^Score:749	Hit:UniRef90_UPI0005D0BD98^E-value:0.0^Score:749	Hit:gi|512936592|ref|XP_004933555.1|^E-value:0^Score:1747	HitName:DUF4804^HitAcce:PF16062.1^FullE:1.2e-172^Descrption:Domain_of_unknown_function_(DUF4804)
HighFive_v1_016130.1	HighFive_v1_016130.1|c.003638	Hit:sp|P55197|AF10_HUMAN^E-value:2e-101^Score:325	Hit:sp|P55197|AF10_HUMAN^E-value:3e-102^Score:323	Hit:UniRef90_H9JRV0^E-value:6e-128^Score:381	Hit:UniRef90_H9JRV0^E-value:2e-129^Score:381	Hit:gi|512935184|ref|XP_004933212.1|^E-value:8.2588e-126^Score:1005	HitName:zf-HC5HC2H_2^HitAcce:PF13832.2^FullE:2.2e-31^Descrption:PHD-zinc-finger_like_domain
HighFive_v1_016131.1	HighFive_v1_016131.1|c.000750	Hit:sp|P32870|CYA1_DROME^E-value:2e-08^Score:63.5	Hit:sp|P32870|CYA1_DROME^E-value:8e-15^Score:81.3	Hit:UniRef90_H9JAL0^E-value:5e-135^Score:458	Hit:UniRef90_H9JAL0^E-value:0.0^Score:629	Hit:gi|357608031|gb|EHJ65790.1|^E-value:1.99552e-124^Score:1108	-
HighFive_v1_016132.1	HighFive_v1_016132.1|c.002689	Hit:sp|Q962R6|RS13_SPOFR^E-value:2e-99^Score:308	-	Hit:UniRef90_Q8I7U0^E-value:1e-96^Score:305	Hit:UniRef90_H9JP69^E-value:3e-49^Score:163	Hit:gi|54039367|sp|Q962R6.3|RS13_SPOFR^E-value:1.62891e-97^Score:788	HitName:NDUF_B4^HitAcce:PF07225.8^FullE:9.4e-15^Descrption:NADH-ubiquinone_oxidoreductase_B15_subunit_(NDUFB4)
HighFive_v1_016132.1	HighFive_v1_016132.1|c.006537	Hit:sp|Q962R6|RS13_SPOFR^E-value:2e-99^Score:308	Hit:sp|Q962R6|RS13_SPOFR^E-value:8e-107^Score:308	Hit:UniRef90_Q8I7U0^E-value:1e-96^Score:305	Hit:UniRef90_Q8I7U0^E-value:6e-104^Score:305	Hit:gi|54039367|sp|Q962R6.3|RS13_SPOFR^E-value:1.62891e-97^Score:788	HitName:Ribosomal_S13_N^HitAcce:PF08069.8^FullE:6.5e-32^Descrption:Ribosomal_S13/S15_N-terminal_domain
HighFive_v1_016134.1	HighFive_v1_016134.1|c.003468	Hit:sp|Q07075|AMPE_HUMAN^E-value:0.0^Score:568	Hit:sp|Q07075|AMPE_HUMAN^E-value:0.0^Score:583	Hit:UniRef90_I3VR80^E-value:0.0^Score:1198	Hit:UniRef90_I3VR80^E-value:0.0^Score:1219	Hit:gi|568214842|ref|NP_001274771.1|^E-value:0^Score:3099	HitName:Peptidase_M1^HitAcce:PF01433.16^FullE:5.4e-118^Descrption:Peptidase_family_M1
HighFive_v1_016136.1	HighFive_v1_016136.1|c.009854	Hit:sp|Q9VGP1|ZFY26_DROME^E-value:9e-22^Score:103	Hit:sp|Q9VGP1|ZFY26_DROME^E-value:5e-23^Score:102	Hit:UniRef90_UPI00034F41D2^E-value:5e-123^Score:394	Hit:UniRef90_UPI00034F41D2^E-value:7e-127^Score:394	Hit:gi|512887359|ref|XP_004921911.1|^E-value:7.77342e-123^Score:1012	-
HighFive_v1_016137.1	HighFive_v1_016137.1|c.006901	Hit:sp|P42284|LOLA2_DROME^E-value:4e-67^Score:222	Hit:sp|P42284|LOLA2_DROME^E-value:8e-70^Score:226	Hit:UniRef90_S4PYH1^E-value:1e-87^Score:271	Hit:UniRef90_S4PYH1^E-value:7e-95^Score:286	Hit:gi|357631264|gb|EHJ78854.1|^E-value:1.26845e-70^Score:603	HitName:BTB^HitAcce:PF00651.27^FullE:3.4e-27^Descrption:BTB/POZ_domain
HighFive_v1_016138.1	HighFive_v1_016138.1|c.003642	Hit:sp|Q9GV27|EIF3H_BOMMO^E-value:0.0^Score:668	Hit:sp|Q9GV27|EIF3H_BOMMO^E-value:0.0^Score:668	Hit:UniRef90_Q9GV27^E-value:0.0^Score:668	Hit:UniRef90_Q9GV27^E-value:0.0^Score:668	Hit:gi|389615175|dbj|BAM20575.1|^E-value:0^Score:1743	HitName:JAB^HitAcce:PF01398.17^FullE:9.9e-15^Descrption:JAB1/Mov34/MPN/PAD-1_ubiquitin_protease
HighFive_v1_016139.1	HighFive_v1_016139.1|c.001777	Hit:sp|P63043|STMN4_RAT^E-value:1e-12^Score:72.8	Hit:sp|Q5R4C5|STMN4_PONAB^E-value:4e-14^Score:72.8	Hit:UniRef90_Q2F5V8^E-value:3e-175^Score:528	Hit:UniRef90_Q2F5V8^E-value:0.0^Score:528	Hit:gi|114052122|ref|NP_001040215.1|^E-value:3.89003e-175^Score:1359	HitName:Stathmin^HitAcce:PF00836.15^FullE:1.2e-44^Descrption:Stathmin_family
HighFive_v1_016139.1	HighFive_v1_016139.1|c.008807	Hit:sp|P63043|STMN4_RAT^E-value:1e-12^Score:72.8	-	Hit:UniRef90_Q2F5V8^E-value:3e-175^Score:528	-	Hit:gi|114052122|ref|NP_001040215.1|^E-value:3.89003e-175^Score:1359	-
HighFive_v1_016139.1	HighFive_v1_016139.1|c.008808	Hit:sp|P63043|STMN4_RAT^E-value:1e-12^Score:72.8	-	Hit:UniRef90_Q2F5V8^E-value:3e-175^Score:528	-	Hit:gi|114052122|ref|NP_001040215.1|^E-value:3.89003e-175^Score:1359	HitName:DUF4632^HitAcce:PF15451.2^FullE:0.057^Descrption:Domain_of_unknown_function_(DUF4632)
HighFive_v1_016141.1	HighFive_v1_016141.1|c.006752	-	-	Hit:UniRef90_H9IWS6^E-value:1e-56^Score:204	Hit:UniRef90_UPI0005D08D82^E-value:2e-60^Score:200	Hit:gi|357612879|gb|EHJ68212.1|^E-value:2.36652e-52^Score:489	-
HighFive_v1_001465.1	HighFive_v1_001465.1|c.001158	Hit:sp|Q9W3R7|ATG5_DROME^E-value:2e-100^Score:323	Hit:sp|O77277|TORS_DROME^E-value:2e-64^Score:214	Hit:UniRef90_UPI00034FCFA3^E-value:2e-174^Score:524	Hit:UniRef90_UPI00034FCFA3^E-value:0.0^Score:525	Hit:gi|512916293|ref|XP_004928599.1|^E-value:2.81575e-174^Score:1350	HitName:Torsin^HitAcce:PF06309.7^FullE:3.3e-32^Descrption:Torsin
HighFive_v1_001465.1	HighFive_v1_001465.1|c.007169	Hit:sp|Q9W3R7|ATG5_DROME^E-value:2e-100^Score:323	Hit:sp|Q9W3R7|ATG5_DROME^E-value:2e-109^Score:323	Hit:UniRef90_UPI00034FCFA3^E-value:2e-174^Score:524	Hit:UniRef90_S4NY94^E-value:4e-180^Score:508	Hit:gi|512916293|ref|XP_004928599.1|^E-value:2.81575e-174^Score:1350	HitName:APG5^HitAcce:PF04106.8^FullE:1.3e-54^Descrption:Autophagy_protein_Apg5
HighFive_v1_016142.1	HighFive_v1_016142.1|c.012697	-	-	Hit:UniRef90_H9JBQ9^E-value:1e-64^Score:224	Hit:UniRef90_H9JBQ9^E-value:1e-92^Score:285	Hit:gi|512893663|ref|XP_004923236.1|^E-value:1.32821e-71^Score:625	HitName:MADF_DNA_bdg^HitAcce:PF10545.5^FullE:2.6e-13^Descrption:Alcohol_dehydrogenase_transcription_factor_Myb/SANT-like
HighFive_v1_016144.1	HighFive_v1_016144.1|c.012371	Hit:sp|Q9VKB4|RPF1_DROME^E-value:7e-131^Score:387	Hit:sp|Q9VKB4|RPF1_DROME^E-value:2e-132^Score:387	Hit:UniRef90_H9JEK8^E-value:1e-178^Score:508	Hit:UniRef90_H9JEK8^E-value:0.0^Score:515	Hit:gi|512916617|ref|XP_004928684.1|^E-value:1.97819e-178^Score:1308	HitName:Brix^HitAcce:PF04427.14^FullE:2.7e-28^Descrption:Brix_domain
HighFive_v1_016147.1	HighFive_v1_016147.1|c.002151	-	-	Hit:UniRef90_S4P4F0^E-value:6e-40^Score:139	Hit:UniRef90_S4P4F0^E-value:5e-41^Score:140	Hit:gi|389609267|dbj|BAM18245.1|^E-value:1.54731e-39^Score:349	-
HighFive_v1_016148.1	HighFive_v1_016148.1|c.004344	Hit:sp|Q9VIP7|ACASE_DROME^E-value:3e-107^Score:327	Hit:sp|Q9VIP7|ACASE_DROME^E-value:1e-110^Score:328	Hit:UniRef90_UPI00035002D5^E-value:2e-162^Score:472	Hit:UniRef90_UPI00035002D5^E-value:6e-166^Score:472	Hit:gi|512922199|ref|XP_004930062.1|^E-value:3.39549e-162^Score:1215	HitName:Ceramidase^HitAcce:PF05875.8^FullE:8.2e-58^Descrption:Ceramidase
HighFive_v1_016149.1	HighFive_v1_016149.1|c.000062	Hit:sp|Q9NVH0|EXD2_HUMAN^E-value:2e-114^Score:372	Hit:sp|Q9NVH0|EXD2_HUMAN^E-value:3e-119^Score:373	Hit:UniRef90_H9J1C5^E-value:2e-177^Score:537	Hit:UniRef90_H9J1C5^E-value:0.0^Score:537	Hit:gi|512892918|ref|XP_004923051.1|^E-value:0^Score:1597	HitName:DNA_pol_A_exo1^HitAcce:PF01612.16^FullE:2.3e-23^Descrption:3'-5'_exonuclease
HighFive_v1_016152.1	HighFive_v1_016152.1|c.008885	Hit:sp|P46471|PRS7_MOUSE^E-value:0.0^Score:751	Hit:sp|Q4R4R0|PRS7_MACFA^E-value:0.0^Score:820	Hit:UniRef90_P35998^E-value:0.0^Score:751	Hit:UniRef90_P35998^E-value:0.0^Score:820	Hit:gi|389609441|dbj|BAM18332.1|^E-value:0^Score:2106	HitName:AAA^HitAcce:PF00004.25^FullE:2.3e-40^Descrption:ATPase_family_associated_with_various_cellular_activities_(AAA)
HighFive_v1_016153.1	HighFive_v1_016153.1|c.000097	Hit:sp|P34528|YM67_CAEEL^E-value:2e-83^Score:289	Hit:sp|Q7ZWG6|PCFT_DANRE^E-value:1e-22^Score:103	Hit:UniRef90_UPI00035021CC^E-value:0.0^Score:761	Hit:UniRef90_G6DF85^E-value:0.0^Score:775	Hit:gi|512921330|ref|XP_004929850.1|^E-value:0^Score:1965	HitName:MFS_1^HitAcce:PF07690.12^FullE:8.7e-23^Descrption:Major_Facilitator_Superfamily
HighFive_v1_016153.1	HighFive_v1_016153.1|c.000096	Hit:sp|P34528|YM67_CAEEL^E-value:2e-83^Score:289	Hit:sp|P34528|YM67_CAEEL^E-value:3e-89^Score:288	Hit:UniRef90_UPI00035021CC^E-value:0.0^Score:761	Hit:UniRef90_UPI00035021CC^E-value:0.0^Score:788	Hit:gi|512921330|ref|XP_004929850.1|^E-value:0^Score:1965	HitName:Peptidase_S28^HitAcce:PF05577.8^FullE:1.6e-147^Descrption:Serine_carboxypeptidase_S28
HighFive_v1_016156.1	HighFive_v1_016156.1|c.010903	Hit:sp|Q9D7H3|RTCA_MOUSE^E-value:2e-76^Score:244	Hit:sp|Q9D7H3|RTCA_MOUSE^E-value:8e-87^Score:269	Hit:UniRef90_UPI0005D0DFE7^E-value:5e-105^Score:318	Hit:UniRef90_UPI0005D0DFE7^E-value:9e-116^Score:343	Hit:gi|512897800|ref|XP_004924242.1|^E-value:9.36109e-103^Score:811	HitName:RTC^HitAcce:PF01137.17^FullE:2.4e-66^Descrption:RNA_3'-terminal_phosphate_cyclase
HighFive_v1_016158.1	HighFive_v1_016158.1|c.004271	-	-	Hit:UniRef90_H9IX45^E-value:0.0^Score:1125	Hit:UniRef90_H9IX45^E-value:0.0^Score:1126	Hit:gi|512889447|ref|XP_004922280.1|^E-value:0^Score:2910	HitName:zf-C2H2_2^HitAcce:PF12756.3^FullE:2e-09^Descrption:C2H2_type_zinc-finger_(2_copies)
HighFive_v1_016160.1	HighFive_v1_016160.1|c.004014	-	-	Hit:UniRef90_G6DLK3^E-value:2e-06^Score:55.1	Hit:UniRef90_G6DLK3^E-value:3e-07^Score:57.8	Hit:gi|357607660|gb|EHJ65625.1|^E-value:3.52754e-06^Score:131	-
HighFive_v1_001467.1	HighFive_v1_001467.1|c.011666	Hit:sp|Q60HC5|DHC24_MACFA^E-value:0.0^Score:573	Hit:sp|Q60HC5|DHC24_MACFA^E-value:0.0^Score:573	Hit:UniRef90_H9J893^E-value:0.0^Score:831	Hit:UniRef90_H9J893^E-value:0.0^Score:832	Hit:gi|512909207|ref|XP_004926865.1|^E-value:0^Score:2147	HitName:FAD_binding_4^HitAcce:PF01565.19^FullE:7.7e-15^Descrption:FAD_binding_domain
HighFive_v1_016164.1	HighFive_v1_016164.1|c.013618	Hit:sp|Q5E9T4|TPK1_BOVIN^E-value:2e-48^Score:179	Hit:sp|Q5E9T4|TPK1_BOVIN^E-value:3e-58^Score:192	Hit:UniRef90_UPI00034F98F5^E-value:9e-88^Score:297	Hit:UniRef90_UPI0005D04A66^E-value:1e-101^Score:310	Hit:gi|512927042|ref|XP_004931235.1|^E-value:1.39233e-87^Score:761	HitName:TPK_catalytic^HitAcce:PF04263.12^FullE:1.1e-28^Descrption:Thiamin_pyrophosphokinase,_catalytic_domain
HighFive_v1_016169.1	HighFive_v1_016169.1|c.009699	Hit:sp|Q3SXY8|AR13B_HUMAN^E-value:2e-08^Score:57.4	Hit:sp|Q3SXY8|AR13B_HUMAN^E-value:2e-08^Score:57.4	Hit:UniRef90_H9ISC3^E-value:6e-115^Score:346	Hit:UniRef90_H9ISC3^E-value:6e-115^Score:346	Hit:gi|512893334|ref|XP_004923155.1|^E-value:5.85139e-114^Score:888	-
HighFive_v1_016170.1	HighFive_v1_016170.1|c.004849	Hit:sp|Q69CJ9|RL35_OPHHA^E-value:9e-38^Score:132	Hit:sp|Q69CJ9|RL35_OPHHA^E-value:3e-48^Score:157	Hit:UniRef90_H9J8T6^E-value:4e-63^Score:202	Hit:UniRef90_H9J8T6^E-value:3e-77^Score:235	Hit:gi|112984164|ref|NP_001037241.1|^E-value:8.6839e-64^Score:518	HitName:Ribosomal_L29^HitAcce:PF00831.19^FullE:2.9e-18^Descrption:Ribosomal_L29_protein
HighFive_v1_016171.1	HighFive_v1_016171.1|c.009261	Hit:sp|Q99LJ8|NGBR_MOUSE^E-value:2e-22^Score:101	Hit:sp|Q99LJ8|NGBR_MOUSE^E-value:1e-23^Score:101	Hit:UniRef90_H9JPX3^E-value:3e-101^Score:316	Hit:UniRef90_H9JPX3^E-value:3e-116^Score:344	Hit:gi|512933026|ref|XP_004932689.1|^E-value:4.12865e-101^Score:809	HitName:Prenyltransf^HitAcce:PF01255.15^FullE:7.6e-06^Descrption:Putative_undecaprenyl_diphosphate_synthase
HighFive_v1_001468.1	HighFive_v1_001468.1|c.002203	-	-	Hit:UniRef90_H9IVH3^E-value:7e-28^Score:117	-	Hit:gi|512913590|ref|XP_004927934.1|^E-value:1.54277e-27^Score:296	HitName:VIGSSK^HitAcce:PF14773.2^FullE:0.076^Descrption:Helicase-associated_putative_binding_domain,_C-terminal
HighFive_v1_016176.1	HighFive_v1_016176.1|c.006193	Hit:sp|Q9Y450|HBS1L_HUMAN^E-value:0.0^Score:598	Hit:sp|Q9Y450|HBS1L_HUMAN^E-value:0.0^Score:640	Hit:UniRef90_G6D7Z0^E-value:0.0^Score:1019	Hit:UniRef90_UPI0005D07A16^E-value:0.0^Score:1066	Hit:gi|357616747|gb|EHJ70375.1|^E-value:0^Score:2635	HitName:GTP_EFTU^HitAcce:PF00009.23^FullE:1.4e-45^Descrption:Elongation_factor_Tu_GTP_binding_domain
HighFive_v1_016176.1	HighFive_v1_016176.1|c.006192	Hit:sp|Q9Y450|HBS1L_HUMAN^E-value:0.0^Score:598	-	Hit:UniRef90_G6D7Z0^E-value:0.0^Score:1019	Hit:UniRef90_Q46516^E-value:6e-08^Score:57.4	Hit:gi|357616747|gb|EHJ70375.1|^E-value:0^Score:2635	HitName:DUF3778^HitAcce:PF12620.4^FullE:0.41^Descrption:Protein_of_unknown_function_(DUF3778)
HighFive_v1_016177.1	HighFive_v1_016177.1|c.010676	Hit:sp|P28227|MAOX_ANAPL^E-value:0.0^Score:642	Hit:sp|P28227|MAOX_ANAPL^E-value:0.0^Score:667	Hit:UniRef90_H9J9Q3^E-value:0.0^Score:1136	Hit:UniRef90_H9J9Q3^E-value:0.0^Score:1165	Hit:gi|512903729|ref|XP_004925689.1|^E-value:0^Score:2943	HitName:Malic_M^HitAcce:PF03949.11^FullE:9e-96^Descrption:Malic_enzyme,_NAD_binding_domain
HighFive_v1_016179.1	HighFive_v1_016179.1|c.013255	Hit:sp|Q9VSL3|SEPIA_DROME^E-value:6e-44^Score:156	Hit:sp|Q9VSL3|SEPIA_DROME^E-value:6e-45^Score:156	Hit:UniRef90_A0A075X3T3^E-value:2e-162^Score:464	Hit:UniRef90_A0A075X3T3^E-value:6e-164^Score:464	Hit:gi|668728231|gb|AIH07602.1|^E-value:2.51008e-162^Score:1195	HitName:GST_N_3^HitAcce:PF13417.2^FullE:8.5e-18^Descrption:Glutathione_S-transferase,_N-terminal_domain
HighFive_v1_016180.1	HighFive_v1_016180.1|c.000850	Hit:sp|Q5RAB8|FARP1_PONAB^E-value:1e-64^Score:239	Hit:sp|Q5RAB8|FARP1_PONAB^E-value:2e-74^Score:251	Hit:UniRef90_UPI00034F75C5^E-value:5e-115^Score:389	Hit:UniRef90_UPI00034F75C5^E-value:1e-134^Score:420	Hit:gi|512892898|ref|XP_004923046.1|^E-value:7.1561e-115^Score:999	HitName:PH^HitAcce:PF00169.25^FullE:8.1e-21^Descrption:PH_domain
HighFive_v1_016181.1	HighFive_v1_016181.1|c.006627	Hit:sp|Q6PAQ4|REXO4_MOUSE^E-value:2e-66^Score:228	Hit:sp|Q6PAQ4|REXO4_MOUSE^E-value:4e-69^Score:229	Hit:UniRef90_UPI0005D04EC8^E-value:2e-153^Score:454	Hit:UniRef90_UPI0005D04EC8^E-value:1e-159^Score:462	Hit:gi|357617175|gb|EHJ70625.1|^E-value:2.635e-102^Score:813	HitName:RNase_T^HitAcce:PF00929.20^FullE:1.2e-14^Descrption:Exonuclease
HighFive_v1_001469.1	HighFive_v1_001469.1|c.006828	Hit:sp|P24666|PPAC_HUMAN^E-value:4e-52^Score:172	Hit:sp|P24666|PPAC_HUMAN^E-value:2e-53^Score:172	Hit:UniRef90_I4DK46^E-value:4e-99^Score:296	Hit:UniRef90_I4DK46^E-value:2e-100^Score:297	Hit:gi|389609349|dbj|BAM18286.1|^E-value:6.30796e-99^Score:759	HitName:LMWPc^HitAcce:PF01451.17^FullE:8.3e-41^Descrption:Low_molecular_weight_phosphotyrosine_protein_phosphatase
HighFive_v1_016183.1	HighFive_v1_016183.1|c.008781	Hit:sp|P45954|ACDSB_HUMAN^E-value:1e-168^Score:493	Hit:sp|P45954|ACDSB_HUMAN^E-value:3e-178^Score:511	Hit:UniRef90_A0A068FKB7^E-value:0.0^Score:798	Hit:UniRef90_A0A068FKB7^E-value:0.0^Score:823	Hit:gi|659495116|gb|AID66669.1|^E-value:0^Score:2062	HitName:Acyl-CoA_dh_1^HitAcce:PF00441.20^FullE:4.7e-43^Descrption:Acyl-CoA_dehydrogenase,_C-terminal_domain
HighFive_v1_016184.1	HighFive_v1_016184.1|c.007073	Hit:sp|Q0VDI3|CE028_HUMAN^E-value:3e-18^Score:87.4	Hit:sp|Q6DED9|CE028_XENLA^E-value:2e-21^Score:92.8	Hit:UniRef90_UPI0003501EC5^E-value:1e-55^Score:194	Hit:UniRef90_UPI0003501EC5^E-value:3e-63^Score:206	Hit:gi|512889060|ref|XP_004922189.1|^E-value:1.55396e-55^Score:494	HitName:YdjM^HitAcce:PF04307.10^FullE:6.7e-08^Descrption:LexA-binding,_inner_membrane-associated_putative_hydrolase
HighFive_v1_016186.1	HighFive_v1_016186.1|c.004666	Hit:sp|Q7ZX51|SYYC_XENLA^E-value:0.0^Score:743	Hit:sp|Q7ZX51|SYYC_XENLA^E-value:0.0^Score:743	Hit:UniRef90_UPI0005D094F1^E-value:0.0^Score:971	Hit:UniRef90_UPI0005D094F1^E-value:0.0^Score:971	Hit:gi|357618194|gb|EHJ71271.1|^E-value:0^Score:2309	HitName:tRNA-synt_1b^HitAcce:PF00579.21^FullE:1.5e-72^Descrption:tRNA_synthetases_class_I_(W_and_Y)
HighFive_v1_016188.1	HighFive_v1_016188.1|c.003589	-	-	Hit:UniRef90_R4ZGL6^E-value:3e-38^Score:144	Hit:UniRef90_R4ZGL6^E-value:2e-39^Score:146	Hit:gi|506498008|ref|YP_008003807.1|^E-value:4.60285e-38^Score:363	HitName:MADF_DNA_bdg^HitAcce:PF10545.5^FullE:1.6e-19^Descrption:Alcohol_dehydrogenase_transcription_factor_Myb/SANT-like
HighFive_v1_016189.1	HighFive_v1_016189.1|c.000449	Hit:sp|Q4R4E0|NDUB5_MACFA^E-value:5e-33^Score:125	Hit:sp|Q4R4E0|NDUB5_MACFA^E-value:1e-33^Score:124	Hit:UniRef90_H9JHG2^E-value:1e-105^Score:318	Hit:UniRef90_H9JHG2^E-value:1e-107^Score:318	Hit:gi|195963331|ref|NP_001124377.1|^E-value:6.86623e-106^Score:817	HitName:NDUF_B5^HitAcce:PF09781.5^FullE:9.4e-74^Descrption:NADH:ubiquinone_oxidoreductase,_NDUFB5/SGDH_subunit
HighFive_v1_001470.1	HighFive_v1_001470.1|c.006258	Hit:sp|Q9CYF5|WBS16_MOUSE^E-value:3e-122^Score:372	Hit:sp|Q9CYF5|WBS16_MOUSE^E-value:5e-123^Score:373	Hit:UniRef90_S4PH87^E-value:0.0^Score:740	Hit:UniRef90_S4PH87^E-value:0.0^Score:740	Hit:gi|512896292|ref|XP_004923876.1|^E-value:0^Score:1884	HitName:RCC1^HitAcce:PF00415.14^FullE:3.3e-54^Descrption:Regulator_of_chromosome_condensation_(RCC1)_repeat
HighFive_v1_016193.1	HighFive_v1_016193.1|c.006745	Hit:sp|O75116|ROCK2_HUMAN^E-value:0.0^Score:693	Hit:sp|Q28021|ROCK2_BOVIN^E-value:0.0^Score:705	Hit:UniRef90_E3VQ36^E-value:0.0^Score:1392	Hit:UniRef90_E3VQ36^E-value:0.0^Score:1421	Hit:gi|320202931|ref|NP_001188507.1|^E-value:0^Score:3603	HitName:Pkinase^HitAcce:PF00069.21^FullE:1.1e-62^Descrption:Protein_kinase_domain
HighFive_v1_016194.1	HighFive_v1_016194.1|c.010273	Hit:sp|Q8C156|CND2_MOUSE^E-value:2e-17^Score:88.6	Hit:sp|Q8C156|CND2_MOUSE^E-value:1e-20^Score:96.7	Hit:UniRef90_H9JQQ5^E-value:1e-163^Score:491	Hit:UniRef90_H9JQQ5^E-value:1e-174^Score:512	Hit:gi|512928523|ref|XP_004931599.1|^E-value:1.46687e-163^Score:1263	HitName:Cnd2^HitAcce:PF05786.10^FullE:1.8e-37^Descrption:Condensin_complex_subunit_2
HighFive_v1_016195.1	HighFive_v1_016195.1|c.003331	Hit:sp|Q9VX91|UBR1_DROME^E-value:2e-64^Score:233	Hit:sp|Q9VX91|UBR1_DROME^E-value:1e-65^Score:231	Hit:UniRef90_UPI0003502487^E-value:0.0^Score:596	Hit:UniRef90_UPI0003502487^E-value:0.0^Score:619	Hit:gi|512891527|ref|XP_004922706.1|^E-value:0^Score:1536	HitName:zf-UBR^HitAcce:PF02207.16^FullE:6.7e-22^Descrption:Putative_zinc_finger_in_N-recognin_(UBR_box)
HighFive_v1_016196.1	HighFive_v1_016196.1|c.001863	Hit:sp|Q92968|PEX13_HUMAN^E-value:4e-45^Score:174	Hit:sp|Q92968|PEX13_HUMAN^E-value:4e-55^Score:192	Hit:UniRef90_G6D9F2^E-value:6e-111^Score:360	Hit:UniRef90_H9J4R2^E-value:1e-123^Score:372	Hit:gi|357615877|gb|EHJ69881.1|^E-value:9.51683e-111^Score:924	HitName:Peroxin-13_N^HitAcce:PF04088.9^FullE:1.2e-45^Descrption:Peroxin_13,_N-terminal_region
HighFive_v1_016198.1	HighFive_v1_016198.1|c.009465	-	-	Hit:UniRef90_H9JVL8^E-value:8e-63^Score:206	Hit:UniRef90_H9JVL8^E-value:7e-63^Score:206	Hit:gi|512902011|ref|XP_004925270.1|^E-value:1.26707e-62^Score:523	-
HighFive_v1_016199.1	HighFive_v1_016199.1|c.000085	Hit:sp|Q15427|SF3B4_HUMAN^E-value:7e-137^Score:400	Hit:sp|Q6AYL5|SF3B4_RAT^E-value:1e-136^Score:399	Hit:UniRef90_Q0ZAL1^E-value:1e-159^Score:459	Hit:UniRef90_Q0ZAL1^E-value:7e-163^Score:467	Hit:gi|112983328|ref|NP_001037646.1|^E-value:1.91809e-159^Score:1182	HitName:RRM_1^HitAcce:PF00076.18^FullE:1.7e-39^Descrption:RNA_recognition_motif._(a.k.a._RRM,_RBD,_or_RNP_domain)
HighFive_v1_016200.1	HighFive_v1_016200.1|c.003400	Hit:sp|Q9VMV6|SELT_DROME^E-value:2e-62^Score:207	Hit:sp|Q9VMV6|SELT_DROME^E-value:8e-66^Score:207	Hit:UniRef90_G6DMY6^E-value:4e-117^Score:353	Hit:UniRef90_G6DMY6^E-value:1e-119^Score:350	Hit:gi|357606663|gb|EHJ65161.1|^E-value:6.48304e-117^Score:905	HitName:Rdx^HitAcce:PF10262.5^FullE:2.3e-17^Descrption:Rdx_family
HighFive_v1_016201.1	HighFive_v1_016201.1|c.007035	Hit:sp|Q25489|HYEP_MANSE^E-value:0.0^Score:640	Hit:sp|Q25489|HYEP_MANSE^E-value:0.0^Score:664	Hit:UniRef90_Q25489^E-value:0.0^Score:640	Hit:UniRef90_Q25489^E-value:0.0^Score:664	Hit:gi|12585256|sp|Q25489.1|HYEP_MANSE^E-value:0^Score:1651	HitName:EHN^HitAcce:PF06441.8^FullE:1.1e-27^Descrption:Epoxide_hydrolase_N_terminus
HighFive_v1_001471.1	HighFive_v1_001471.1|c.004185	Hit:sp|Q9Y113|NELFB_DROME^E-value:0.0^Score:754	Hit:sp|Q9Y113|NELFB_DROME^E-value:0.0^Score:794	Hit:UniRef90_H9IXE2^E-value:0.0^Score:904	Hit:UniRef90_H9IXE2^E-value:0.0^Score:943	Hit:gi|512935973|ref|XP_004933406.1|^E-value:9.84885e-33^Score:358	HitName:COBRA1^HitAcce:PF06209.9^FullE:7.2e-237^Descrption:Cofactor_of_BRCA1_(COBRA1)
HighFive_v1_001471.1	HighFive_v1_001471.1|c.004184	Hit:sp|Q9Y113|NELFB_DROME^E-value:0.0^Score:754	Hit:sp|Q9Y113|NELFB_DROME^E-value:2e-47^Score:164	Hit:UniRef90_H9IXE2^E-value:0.0^Score:904	Hit:UniRef90_G6DCY4^E-value:4e-53^Score:185	Hit:gi|512935973|ref|XP_004933406.1|^E-value:9.84885e-33^Score:358	-
HighFive_v1_016202.1	HighFive_v1_016202.1|c.002081	Hit:sp|Q9NTZ6|RBM12_HUMAN^E-value:2e-08^Score:62.0	-	Hit:UniRef90_S4P2F2^E-value:8e-118^Score:397	-	Hit:gi|512917726|ref|XP_004928958.1|^E-value:2.3594e-12^Score:199	HitName:FUSC^HitAcce:PF04632.8^FullE:2.2^Descrption:Fusaric_acid_resistance_protein_family
HighFive_v1_016202.1	HighFive_v1_016202.1|c.008129	Hit:sp|Q9NTZ6|RBM12_HUMAN^E-value:2e-08^Score:62.0	Hit:sp|Q8SQ27|RBM12_MACMU^E-value:1e-08^Score:62.8	Hit:UniRef90_S4P2F2^E-value:8e-118^Score:397	Hit:UniRef90_G6CI40^E-value:0.0^Score:799	Hit:gi|512917726|ref|XP_004928958.1|^E-value:2.3594e-12^Score:199	HitName:RRM_6^HitAcce:PF14259.2^FullE:3.8e-29^Descrption:RNA_recognition_motif_(a.k.a._RRM,_RBD,_or_RNP_domain)
HighFive_v1_016203.1	HighFive_v1_016203.1|c.010380	Hit:sp|Q6NVR1|ENSA_XENTR^E-value:2e-11^Score:67.4	Hit:sp|Q7ZXH9|ENSA_XENLA^E-value:7e-23^Score:91.3	Hit:UniRef90_H9JVE5^E-value:4e-34^Score:136	Hit:UniRef90_H9JVE5^E-value:1e-59^Score:189	Hit:gi|512906620|ref|XP_004926242.1|^E-value:6.20624e-34^Score:342	HitName:Endosulfine^HitAcce:PF04667.13^FullE:5.9e-07^Descrption:cAMP-regulated_phosphoprotein/endosulfine_conserved_region
HighFive_v1_016204.1	HighFive_v1_016204.1|c.009112	Hit:sp|Q3SYZ4|SYDC_BOVIN^E-value:0.0^Score:683	Hit:sp|Q3SYZ4|SYDC_BOVIN^E-value:0.0^Score:686	Hit:UniRef90_UPI00034F539D^E-value:0.0^Score:857	Hit:UniRef90_UPI00034F539D^E-value:0.0^Score:880	Hit:gi|512935617|ref|XP_004933317.1|^E-value:0^Score:2215	HitName:tRNA-synt_2^HitAcce:PF00152.16^FullE:1.1e-75^Descrption:tRNA_synthetases_class_II_(D,_K_and_N)
HighFive_v1_016205.1	HighFive_v1_016205.1|c.010320	Hit:sp|P62154|CALM_LOCMI^E-value:2e-94^Score:297	Hit:sp|P62154|CALM_LOCMI^E-value:8e-103^Score:297	Hit:UniRef90_K9IQU3^E-value:1e-93^Score:302	Hit:UniRef90_P62152^E-value:5e-101^Score:297	Hit:gi|548344985|ref|XP_005724908.1|^E-value:3.99202e-93^Score:770	HitName:EF-hand_1^HitAcce:PF00036.28^FullE:5.1e-43^Descrption:EF_hand
HighFive_v1_016206.1	HighFive_v1_016206.1|c.003353	Hit:sp|Q21735|NTF2_CAEEL^E-value:3e-32^Score:121	Hit:sp|Q21735|NTF2_CAEEL^E-value:3e-34^Score:122	Hit:UniRef90_H9JBS1^E-value:3e-80^Score:249	Hit:UniRef90_H9JBS1^E-value:6e-83^Score:250	Hit:gi|314906996|gb|ABK29496.2|^E-value:4.43069e-86^Score:677	HitName:NTF2^HitAcce:PF02136.16^FullE:3.2e-28^Descrption:Nuclear_transport_factor_2_(NTF2)_domain
HighFive_v1_016207.1	HighFive_v1_016207.1|c.005557	Hit:sp|P41824|YBOXH_APLCA^E-value:2e-38^Score:146	Hit:sp|P41824|YBOXH_APLCA^E-value:3e-48^Score:166	Hit:UniRef90_H9ITE6^E-value:1e-52^Score:190	Hit:UniRef90_H9ITE6^E-value:1e-98^Score:300	Hit:gi|112982792|ref|NP_001036897.1|^E-value:1.48827e-52^Score:483	HitName:CSD^HitAcce:PF00313.18^FullE:1.2e-24^Descrption:'Cold-shock'_DNA-binding_domain
HighFive_v1_016208.1	HighFive_v1_016208.1|c.009447	-	-	Hit:UniRef90_I4DJD4^E-value:1e-27^Score:117	Hit:UniRef90_I4DJD4^E-value:1e-39^Score:139	Hit:gi|389608825|dbj|BAM18024.1|^E-value:2.20052e-27^Score:294	-
HighFive_v1_016211.1	HighFive_v1_016211.1|c.010419	Hit:sp|Q3T0Z7|DHPR_BOVIN^E-value:4e-75^Score:242	Hit:sp|Q3T0Z7|DHPR_BOVIN^E-value:2e-90^Score:273	Hit:UniRef90_H9J3A0^E-value:2e-120^Score:363	Hit:UniRef90_H9J3A0^E-value:7e-138^Score:398	Hit:gi|512890095|ref|XP_004922453.1|^E-value:2.77408e-120^Score:931	HitName:adh_short^HitAcce:PF00106.21^FullE:1e-07^Descrption:short_chain_dehydrogenase
HighFive_v1_001473.1	HighFive_v1_001473.1|c.000201	Hit:sp|Q9V7U0|RESIL_DROME^E-value:7e-11^Score:65.5	Hit:sp|Q9V7U0|RESIL_DROME^E-value:2e-12^Score:68.9	Hit:UniRef90_G6DLN7^E-value:1e-51^Score:174	Hit:UniRef90_G6DLN7^E-value:3e-52^Score:174	Hit:gi|357607580|gb|EHJ65596.1|^E-value:2.1887e-51^Score:442	HitName:Chitin_bind_4^HitAcce:PF00379.19^FullE:4.5e-10^Descrption:Insect_cuticle_protein
HighFive_v1_016212.1	HighFive_v1_016212.1|c.012904	Hit:sp|Q921G7|ETFD_MOUSE^E-value:1e-152^Score:450	Hit:sp|Q921G7|ETFD_MOUSE^E-value:3e-164^Score:480	Hit:UniRef90_H9JIR9^E-value:0.0^Score:630	Hit:UniRef90_H9JIR9^E-value:0.0^Score:631	Hit:gi|512902642|ref|XP_004925425.1|^E-value:0^Score:1625	HitName:Thi4^HitAcce:PF01946.13^FullE:2.3e-08^Descrption:Thi4_family
HighFive_v1_016214.1	HighFive_v1_016214.1|c.007106	Hit:sp|Q91YR7|PRP6_MOUSE^E-value:0.0^Score:1323	Hit:sp|Q91YR7|PRP6_MOUSE^E-value:0.0^Score:1363	Hit:UniRef90_H9JHB4^E-value:0.0^Score:1715	Hit:UniRef90_H9JHB4^E-value:0.0^Score:1794	Hit:gi|512929066|ref|XP_004931733.1|^E-value:0^Score:4497	HitName:PRP1_N^HitAcce:PF06424.8^FullE:8.3e-58^Descrption:PRP1_splicing_factor,_N-terminal
HighFive_v1_016216.1	HighFive_v1_016216.1|c.005963	-	-	Hit:UniRef90_UPI00034F897C^E-value:2e-48^Score:182	Hit:UniRef90_UPI00034F897C^E-value:6e-82^Score:275	Hit:gi|512895931|ref|XP_004923791.1|^E-value:2.99691e-48^Score:461	-
HighFive_v1_016217.1	HighFive_v1_016217.1|c.000979	-	-	Hit:UniRef90_H9IS82^E-value:1e-79^Score:256	Hit:UniRef90_H9IS82^E-value:1e-79^Score:256	Hit:gi|512893410|ref|XP_004923174.1|^E-value:6.78002e-74^Score:654	-
HighFive_v1_016218.1	HighFive_v1_016218.1|c.008596	Hit:sp|Q04499|PROD_DROME^E-value:0.0^Score:777	Hit:sp|Q04499|PROD_DROME^E-value:0.0^Score:813	Hit:UniRef90_UPI0005D0E3E2^E-value:0.0^Score:983	Hit:UniRef90_UPI0005D0E3E2^E-value:0.0^Score:1040	Hit:gi|512891633|ref|XP_004922731.1|^E-value:0^Score:2502	HitName:Pro_dh^HitAcce:PF01619.14^FullE:3.2e-82^Descrption:Proline_dehydrogenase
HighFive_v1_016219.1	HighFive_v1_016219.1|c.002817	Hit:sp|Q8CIG8|ANM5_MOUSE^E-value:8e-173^Score:516	-	Hit:UniRef90_S4PGH4^E-value:0.0^Score:1040	-	Hit:gi|512916118|ref|XP_004928554.1|^E-value:0^Score:2776	-
HighFive_v1_016219.1	HighFive_v1_016219.1|c.004255	Hit:sp|Q8CIG8|ANM5_MOUSE^E-value:8e-173^Score:516	Hit:sp|Q8CIG8|ANM5_MOUSE^E-value:6e-177^Score:525	Hit:UniRef90_S4PGH4^E-value:0.0^Score:1040	Hit:UniRef90_S4PGH4^E-value:0.0^Score:1065	Hit:gi|512916118|ref|XP_004928554.1|^E-value:0^Score:2776	HitName:PRMT5^HitAcce:PF05185.12^FullE:2.7e-146^Descrption:PRMT5_arginine-N-methyltransferase
HighFive_v1_016221.1	HighFive_v1_016221.1|c.007983	Hit:sp|Q95SX7|RTBS_DROME^E-value:8e-21^Score:67.4	Hit:sp|Q9NBX4|RTXE_DROME^E-value:7e-11^Score:62.8	Hit:UniRef90_V5G2A3^E-value:4e-50^Score:150	Hit:UniRef90_V5GLZ4^E-value:2e-20^Score:92.8	Hit:gi|270016838|gb|EFA13284.1|^E-value:4.74404e-31^Score:328	HitName:RVT_1^HitAcce:PF00078.23^FullE:2.7e-12^Descrption:Reverse_transcriptase_(RNA-dependent_DNA_polymerase)
HighFive_v1_001474.1	HighFive_v1_001474.1|c.001243	Hit:sp|Q16NS8|ANM7_AEDAE^E-value:1e-176^Score:531	Hit:sp|Q16NS8|ANM7_AEDAE^E-value:0.0^Score:575	Hit:UniRef90_H9JQQ6^E-value:0.0^Score:958	Hit:UniRef90_G6D0X8^E-value:0.0^Score:1045	Hit:gi|512928527|ref|XP_004931600.1|^E-value:0^Score:2497	HitName:PrmA^HitAcce:PF06325.9^FullE:2.2e-11^Descrption:Ribosomal_protein_L11_methyltransferase_(PrmA)
HighFive_v1_016222.1	HighFive_v1_016222.1|c.000271	Hit:sp|Q9JJT9|PHAX_MOUSE^E-value:2e-17^Score:86.7	Hit:sp|Q9JJT9|PHAX_MOUSE^E-value:2e-22^Score:100	Hit:UniRef90_UPI0005D0D284^E-value:5e-125^Score:377	Hit:UniRef90_G6CZ63^E-value:2e-151^Score:443	Hit:gi|512890074|ref|XP_004922448.1|^E-value:1.4653e-117^Score:923	HitName:RNA_GG_bind^HitAcce:PF10258.5^FullE:5.4e-27^Descrption:PHAX_RNA-binding_domain
HighFive_v1_016223.1	HighFive_v1_016223.1|c.000867	Hit:sp|Q9CQ33|LZTR1_MOUSE^E-value:4e-173^Score:512	Hit:sp|Q8N653|LZTR1_HUMAN^E-value:1e-174^Score:514	Hit:UniRef90_UPI00034F851F^E-value:0.0^Score:702	Hit:UniRef90_UPI00034F851F^E-value:0.0^Score:703	Hit:gi|512917234|ref|XP_004928838.1|^E-value:0^Score:1812	HitName:Kelch_1^HitAcce:PF01344.21^FullE:3.1e-47^Descrption:Kelch_motif
HighFive_v1_016224.1	HighFive_v1_016224.1|c.002010	Hit:sp|Q78S06|SYS1_MOUSE^E-value:9e-36^Score:135	Hit:sp|Q78S06|SYS1_MOUSE^E-value:9e-39^Score:135	Hit:UniRef90_Q1HPQ8^E-value:1e-92^Score:290	Hit:UniRef90_Q1HPQ8^E-value:4e-98^Score:291	Hit:gi|114052208|ref|NP_001040461.1|^E-value:1.72756e-92^Score:741	HitName:SYS1^HitAcce:PF09801.5^FullE:1.1e-52^Descrption:Integral_membrane_protein_S_linking_to_the_trans_Golgi_network
HighFive_v1_016225.1	HighFive_v1_016225.1|c.011633	Hit:sp|O76483|GSTT7_ANOGA^E-value:4e-24^Score:96.7	Hit:sp|O76483|GSTT7_ANOGA^E-value:3e-24^Score:96.7	Hit:UniRef90_D7NI45^E-value:3e-33^Score:125	Hit:UniRef90_D7NI45^E-value:2e-33^Score:125	Hit:gi|289719016|gb|ADD17089.1|^E-value:3.86915e-33^Score:313	HitName:GST_C^HitAcce:PF00043.21^FullE:8.9e-11^Descrption:Glutathione_S-transferase,_C-terminal_domain
HighFive_v1_016227.1	HighFive_v1_016227.1|c.012821	Hit:sp|Q9CQZ7|RPC10_MOUSE^E-value:4e-47^Score:164	Hit:sp|Q499R4|YRDC_RAT^E-value:6e-53^Score:179	Hit:UniRef90_S4P972^E-value:1e-112^Score:343	Hit:UniRef90_S4P972^E-value:5e-126^Score:369	Hit:gi|114050899|ref|NP_001040163.1|^E-value:1.3402e-103^Score:824	HitName:Sua5_yciO_yrdC^HitAcce:PF01300.14^FullE:1.8e-43^Descrption:Telomere_recombination
HighFive_v1_016227.1	HighFive_v1_016227.1|c.005175	Hit:sp|Q9CQZ7|RPC10_MOUSE^E-value:4e-47^Score:164	Hit:sp|Q9CQZ7|RPC10_MOUSE^E-value:2e-51^Score:164	Hit:UniRef90_S4P972^E-value:1e-112^Score:343	Hit:UniRef90_UPI0005D0AD86^E-value:1e-69^Score:214	Hit:gi|114050899|ref|NP_001040163.1|^E-value:1.3402e-103^Score:824	HitName:TFIIS_C^HitAcce:PF01096.14^FullE:6e-20^Descrption:Transcription_factor_S-II_(TFIIS)
HighFive_v1_016228.1	HighFive_v1_016228.1|c.009248	-	-	Hit:UniRef90_UPI0003502707^E-value:1e-19^Score:94.0	Hit:UniRef90_UPI0003502707^E-value:1e-21^Score:99.4	Hit:gi|512905400|ref|XP_004925935.1|^E-value:1.60178e-19^Score:232	-
HighFive_v1_016229.1	HighFive_v1_016229.1|c.012145	Hit:sp|A2RSJ4|UH1BL_MOUSE^E-value:1e-20^Score:92.8	Hit:sp|A2RSJ4|UH1BL_MOUSE^E-value:2e-30^Score:120	Hit:UniRef90_UPI00034F88EC^E-value:4e-66^Score:227	Hit:UniRef90_UPI00034F88EC^E-value:7e-69^Score:235	Hit:gi|512891519|ref|XP_004922704.1|^E-value:5.39228e-66^Score:579	HitName:Chorein_N^HitAcce:PF12624.3^FullE:8.8e-11^Descrption:N-terminal_region_of_Chorein_or_VPS13
HighFive_v1_016230.1	HighFive_v1_016230.1|c.000088	Hit:sp|Q6ZPJ3|UBE2O_MOUSE^E-value:4e-33^Score:132	Hit:sp|Q6ZPJ3|UBE2O_MOUSE^E-value:2e-37^Score:144	Hit:UniRef90_G6D622^E-value:9e-115^Score:361	Hit:UniRef90_H9J7U5^E-value:5e-136^Score:415	Hit:gi|357617902|gb|EHJ71057.1|^E-value:1.30972e-114^Score:927	-
HighFive_v1_016231.1	HighFive_v1_016231.1|c.011991	Hit:sp|P58269|DPF3_MOUSE^E-value:5e-23^Score:98.6	Hit:sp|P58269|DPF3_MOUSE^E-value:2e-23^Score:99.0	Hit:UniRef90_H9J4B0^E-value:5e-103^Score:308	Hit:UniRef90_H9J4B0^E-value:5e-118^Score:347	Hit:gi|512912019|ref|XP_004927554.1|^E-value:1.71442e-99^Score:791	HitName:Requiem_N^HitAcce:PF14051.2^FullE:1.1e-36^Descrption:N-terminal_domain_of_DPF2/REQ.
HighFive_v1_001475.1	HighFive_v1_001475.1|c.011223	Hit:sp|P91660|L259_DROME^E-value:2e-117^Score:400	Hit:sp|Q92887|MRP2_HUMAN^E-value:2e-154^Score:503	Hit:UniRef90_D2K6M6^E-value:0.0^Score:1868	Hit:UniRef90_D2K6M6^E-value:0.0^Score:1932	Hit:gi|270209763|gb|ACZ64280.1|^E-value:0^Score:4854	HitName:ABC_tran^HitAcce:PF00005.23^FullE:4.3e-45^Descrption:ABC_transporter
HighFive_v1_001476.1	HighFive_v1_001476.1|c.003411	Hit:sp|Q9R1X5|MRP5_MOUSE^E-value:2e-150^Score:495	Hit:sp|Q63120|MRP2_RAT^E-value:0.0^Score:589	Hit:UniRef90_D2K6M6^E-value:0.0^Score:2006	Hit:UniRef90_D2K6M6^E-value:0.0^Score:2182	Hit:gi|270209763|gb|ACZ64280.1|^E-value:0^Score:5209	HitName:ABC_tran^HitAcce:PF00005.23^FullE:1.4e-53^Descrption:ABC_transporter
HighFive_v1_000148.1	HighFive_v1_000148.1|c.002673	Hit:sp|A8C756|THADA_MOUSE^E-value:1e-24^Score:114	Hit:sp|A8C756|THADA_MOUSE^E-value:3e-27^Score:123	Hit:UniRef90_UPI0005D06A67^E-value:0.0^Score:716	Hit:UniRef90_UPI0005D06A67^E-value:0.0^Score:745	Hit:gi|512915713|ref|XP_004928456.1|^E-value:0^Score:1504	HitName:PglZ^HitAcce:PF08665.8^FullE:0.06^Descrption:PglZ_domain
HighFive_v1_000013.1	HighFive_v1_000013.1|c.002858	Hit:sp|Q8TAA9|VANG1_HUMAN^E-value:4e-113^Score:359	Hit:sp|Q80Z96|VANG1_MOUSE^E-value:7e-143^Score:430	Hit:UniRef90_L7WWD2^E-value:0.0^Score:855	Hit:UniRef90_L7WWD2^E-value:0.0^Score:945	Hit:gi|443429453|gb|AGC92737.1|^E-value:0^Score:2210	HitName:Strabismus^HitAcce:PF06638.7^FullE:1.9e-223^Descrption:Strabismus_protein
HighFive_v1_016233.1	HighFive_v1_016233.1|c.011104	-	-	Hit:UniRef90_UPI000423B7E9^E-value:8e-110^Score:328	Hit:UniRef90_UPI000423B7E9^E-value:1e-132^Score:383	Hit:gi|652998082|ref|WP_027250391.1|^E-value:1.17202e-109^Score:840	HitName:DUF1713^HitAcce:PF08213.7^FullE:2.2e-06^Descrption:Mitochondrial_domain_of_unknown_function_(DUF1713)
HighFive_v1_016236.1	HighFive_v1_016236.1|c.002052	-	-	Hit:UniRef90_UPI00034F3C66^E-value:0.0^Score:665	Hit:UniRef90_UPI00034F3C66^E-value:0.0^Score:695	Hit:gi|512911983|ref|XP_004927545.1|^E-value:0^Score:1716	HitName:CNH^HitAcce:PF00780.18^FullE:0.014^Descrption:CNH_domain
HighFive_v1_016237.1	HighFive_v1_016237.1|c.011283	Hit:sp|Q66GV0|MPV17_XENLA^E-value:1e-41^Score:153	Hit:sp|Q5TZ51|MPV17_DANRE^E-value:2e-49^Score:164	Hit:UniRef90_S4PAJ5^E-value:3e-66^Score:226	Hit:UniRef90_S4PAJ5^E-value:1e-77^Score:241	Hit:gi|512915988|ref|XP_004928522.1|^E-value:2.41278e-61^Score:544	HitName:Mpv17_PMP22^HitAcce:PF04117.8^FullE:4.3e-25^Descrption:Mpv17_/_PMP22_family
HighFive_v1_016239.1	HighFive_v1_016239.1|c.002750	Hit:sp|P55201|BRPF1_HUMAN^E-value:2e-157^Score:488	Hit:sp|P55201|BRPF1_HUMAN^E-value:8e-174^Score:528	Hit:UniRef90_G6CHY0^E-value:0.0^Score:897	Hit:UniRef90_G6CHY0^E-value:0.0^Score:959	Hit:gi|357631683|gb|EHJ79152.1|^E-value:0^Score:2318	HitName:zf-HC5HC2H_2^HitAcce:PF13832.2^FullE:1.2e-36^Descrption:PHD-zinc-finger_like_domain
HighFive_v1_016241.1	HighFive_v1_016241.1|c.013545	Hit:sp|Q5VT06|CE350_HUMAN^E-value:1e-09^Score:67.8	Hit:sp|Q5VT06|CE350_HUMAN^E-value:1e-09^Score:67.0	Hit:UniRef90_UPI00034FBA9F^E-value:0.0^Score:855	Hit:UniRef90_UPI00034FBA9F^E-value:0.0^Score:1092	Hit:gi|512921957|ref|XP_004930001.1|^E-value:2.03446e-43^Score:465	-
HighFive_v1_001478.1	HighFive_v1_001478.1|c.000360	Hit:sp|P52486|UBCD4_DROME^E-value:1e-90^Score:275	Hit:sp|P52486|UBCD4_DROME^E-value:1e-97^Score:290	Hit:UniRef90_G6CIE3^E-value:3e-109^Score:327	Hit:UniRef90_G6CIE3^E-value:1e-118^Score:347	Hit:gi|357631555|gb|EHJ79025.1|^E-value:4.09378e-109^Score:838	HitName:UQ_con^HitAcce:PF00179.22^FullE:5.4e-43^Descrption:Ubiquitin-conjugating_enzyme
HighFive_v1_016242.1	HighFive_v1_016242.1|c.005446	Hit:sp|O16129|SYFM_DROME^E-value:0.0^Score:544	Hit:sp|O16129|SYFM_DROME^E-value:0.0^Score:545	Hit:UniRef90_H9J488^E-value:0.0^Score:739	Hit:UniRef90_H9J488^E-value:0.0^Score:739	Hit:gi|512902231|ref|XP_004925324.1|^E-value:0^Score:1908	HitName:tRNA-synt_2d^HitAcce:PF01409.16^FullE:5.4e-48^Descrption:tRNA_synthetases_class_II_core_domain_(F)
HighFive_v1_016243.1	HighFive_v1_016243.1|c.008592	Hit:sp|Q99NH0|ANR17_MOUSE^E-value:0.0^Score:858	-	Hit:UniRef90_S4PCZ3^E-value:0.0^Score:1150	-	Hit:gi|512895085|ref|XP_004923588.1|^E-value:3.98826e-15^Score:223	HitName:RtcR^HitAcce:PF06956.7^FullE:0.066^Descrption:Regulator_of_RNA_terminal_phosphate_cyclase
HighFive_v1_016243.1	HighFive_v1_016243.1|c.010852	Hit:sp|Q99NH0|ANR17_MOUSE^E-value:0.0^Score:858	Hit:sp|Q99NH0|ANR17_MOUSE^E-value:0.0^Score:914	Hit:UniRef90_S4PCZ3^E-value:0.0^Score:1150	Hit:UniRef90_S4PCZ3^E-value:0.0^Score:1296	Hit:gi|512895085|ref|XP_004923588.1|^E-value:3.98826e-15^Score:223	HitName:Ank_4^HitAcce:PF13637.2^FullE:2.5e-93^Descrption:Ankyrin_repeats_(many_copies)
HighFive_v1_016244.1	HighFive_v1_016244.1|c.011920	Hit:sp|Q9VVE2|ROGDI_DROME^E-value:3e-105^Score:341	Hit:sp|Q9VVE2|ROGDI_DROME^E-value:1e-124^Score:362	Hit:UniRef90_G6DS72^E-value:4e-166^Score:510	Hit:UniRef90_G6DS72^E-value:0.0^Score:540	Hit:gi|512893640|ref|XP_004923231.1|^E-value:2.71527e-166^Score:1315	HitName:Rogdi_lz^HitAcce:PF10259.5^FullE:4e-31^Descrption:Rogdi_leucine_zipper_containing_protein
HighFive_v1_016245.1	HighFive_v1_016245.1|c.004223	Hit:sp|Q9R154|S26A4_RAT^E-value:1e-05^Score:46.6	-	Hit:UniRef90_UPI00034FB82C^E-value:2e-37^Score:142	-	Hit:gi|512936840|ref|XP_004933618.1|^E-value:3.14199e-37^Score:357	HitName:NPHI_C^HitAcce:PF08469.6^FullE:0.065^Descrption:Nucleoside_triphosphatase_I_C-terminal
HighFive_v1_016245.1	HighFive_v1_016245.1|c.004224	Hit:sp|Q9R154|S26A4_RAT^E-value:1e-05^Score:46.6	Hit:sp|Q86WA9|S2611_HUMAN^E-value:3e-14^Score:72.4	Hit:UniRef90_UPI00034FB82C^E-value:2e-37^Score:142	Hit:UniRef90_G6D7U4^E-value:1e-49^Score:176	Hit:gi|512936840|ref|XP_004933618.1|^E-value:3.14199e-37^Score:357	HitName:Sulfate_transp^HitAcce:PF00916.16^FullE:3.2e-21^Descrption:Sulfate_permease_family
HighFive_v1_016246.1	HighFive_v1_016246.1|c.006218	Hit:sp|Q969S8|HDA10_HUMAN^E-value:2e-87^Score:286	Hit:sp|Q969S8|HDA10_HUMAN^E-value:4e-89^Score:288	Hit:UniRef90_UPI00034FA308^E-value:0.0^Score:619	Hit:UniRef90_UPI00034FA308^E-value:0.0^Score:595	Hit:gi|512896373|ref|XP_004923895.1|^E-value:3.51794e-59^Score:559	HitName:Hist_deacetyl^HitAcce:PF00850.15^FullE:1.1e-69^Descrption:Histone_deacetylase_domain
HighFive_v1_016249.1	HighFive_v1_016249.1|c.004238	Hit:sp|Q86UP9|LHPL3_HUMAN^E-value:9e-55^Score:189	Hit:sp|Q86UP9|LHPL3_HUMAN^E-value:2e-57^Score:190	Hit:UniRef90_I4DR84^E-value:2e-167^Score:486	Hit:UniRef90_I4DR84^E-value:4e-171^Score:486	Hit:gi|389609015|dbj|BAM18119.1|^E-value:2.92371e-170^Score:1271	HitName:L_HGMIC_fpl^HitAcce:PF10242.5^FullE:5.6e-57^Descrption:Lipoma_HMGIC_fusion_partner-like_protein
HighFive_v1_016250.1	HighFive_v1_016250.1|c.003209	Hit:sp|Q962R1|RS18_SPOFR^E-value:3e-91^Score:271	Hit:sp|Q962R1|RS18_SPOFR^E-value:3e-108^Score:311	Hit:UniRef90_Q962R1^E-value:2e-89^Score:271	Hit:UniRef90_Q962R1^E-value:2e-106^Score:311	Hit:gi|112984000|ref|NP_001037269.1|^E-value:1.91629e-89^Score:694	HitName:Ribosomal_S13^HitAcce:PF00416.18^FullE:2.3e-57^Descrption:Ribosomal_protein_S13/S18
HighFive_v1_016251.1	HighFive_v1_016251.1|c.004792	Hit:sp|Q7SXS7|SETD3_DANRE^E-value:1e-95^Score:314	Hit:sp|Q7SXS7|SETD3_DANRE^E-value:2e-104^Score:330	Hit:UniRef90_S4PTC4^E-value:0.0^Score:710	Hit:UniRef90_S4PTC4^E-value:0.0^Score:759	Hit:gi|512915083|ref|XP_004928302.1|^E-value:0^Score:1848	HitName:SET^HitAcce:PF00856.24^FullE:5.5e-10^Descrption:SET_domain
HighFive_v1_001479.1	HighFive_v1_001479.1|c.000141	Hit:sp|Q01989|MYS9_DROME^E-value:0.0^Score:1000	Hit:sp|Q01989|MYS9_DROME^E-value:0.0^Score:1069	Hit:UniRef90_G6DQA4^E-value:0.0^Score:1293	Hit:UniRef90_UPI0005D05807^E-value:0.0^Score:1414	Hit:gi|357604802|gb|EHJ64330.1|^E-value:0^Score:3346	HitName:Myosin_head^HitAcce:PF00063.17^FullE:1.2e-116^Descrption:Myosin_head_(motor_domain)
HighFive_v1_016253.1	HighFive_v1_016253.1|c.000102	Hit:sp|Q9V9S8|HEMH_DROME^E-value:6e-178^Score:511	Hit:sp|Q9V9S8|HEMH_DROME^E-value:6e-179^Score:511	Hit:UniRef90_UPI0005D05CCD^E-value:0.0^Score:612	Hit:UniRef90_UPI0005D05CCD^E-value:0.0^Score:613	Hit:gi|512889656|ref|XP_004922337.1|^E-value:0^Score:1365	HitName:Ferrochelatase^HitAcce:PF00762.15^FullE:2.2e-101^Descrption:Ferrochelatase
HighFive_v1_016254.1	HighFive_v1_016254.1|c.012211	Hit:sp|Q24740|CDC37_DROVI^E-value:5e-130^Score:391	Hit:sp|Q24740|CDC37_DROVI^E-value:2e-156^Score:453	Hit:UniRef90_G6CKL9^E-value:0.0^Score:533	Hit:UniRef90_G6CKL9^E-value:0.0^Score:606	Hit:gi|357629461|gb|EHJ78215.1|^E-value:0^Score:1373	HitName:CDC37_M^HitAcce:PF08565.7^FullE:1.7e-28^Descrption:Cdc37_Hsp90_binding_domain
HighFive_v1_016256.1	HighFive_v1_016256.1|c.001373	Hit:sp|Q5ZM31|T170A_CHICK^E-value:3e-21^Score:96.3	Hit:sp|Q5ZM31|T170A_CHICK^E-value:3e-31^Score:114	Hit:UniRef90_S4NFL5^E-value:9e-66^Score:224	Hit:UniRef90_S4NFL5^E-value:2e-81^Score:246	Hit:gi|512928270|ref|XP_004931538.1|^E-value:2.95961e-65^Score:569	HitName:Tmemb_170^HitAcce:PF10190.5^FullE:3.2e-42^Descrption:Putative_transmembrane_protein_170
HighFive_v1_016257.1	HighFive_v1_016257.1|c.006426	-	-	Hit:UniRef90_UPI0005D06E5F^E-value:0.0^Score:665	Hit:UniRef90_UPI0005D06E5F^E-value:0.0^Score:665	Hit:gi|512929761|ref|XP_004931903.1|^E-value:0^Score:1787	HitName:C2^HitAcce:PF00168.26^FullE:4.2e-08^Descrption:C2_domain
HighFive_v1_016258.1	HighFive_v1_016258.1|c.005918	Hit:sp|Q03468|ERCC6_HUMAN^E-value:0.0^Score:634	Hit:sp|Q03468|ERCC6_HUMAN^E-value:0.0^Score:644	Hit:UniRef90_E3UKJ6^E-value:0.0^Score:1279	Hit:UniRef90_E3UKJ6^E-value:0.0^Score:1413	Hit:gi|308512703|gb|ADO33005.1|^E-value:0^Score:3310	HitName:SNF2_N^HitAcce:PF00176.19^FullE:2.3e-62^Descrption:SNF2_family_N-terminal_domain
HighFive_v1_016260.1	HighFive_v1_016260.1|c.008693	Hit:sp|P42858|HD_HUMAN^E-value:1e-12^Score:70.1	Hit:sp|P42858|HD_HUMAN^E-value:9e-13^Score:70.1	Hit:UniRef90_H9IYB7^E-value:2e-69^Score:235	Hit:UniRef90_H9IYB7^E-value:2e-69^Score:235	Hit:gi|512888716|ref|XP_004922132.1|^E-value:3.10565e-67^Score:597	-
HighFive_v1_001480.1	HighFive_v1_001480.1|c.001609	-	-	Hit:UniRef90_H9JRZ7^E-value:7e-21^Score:100	Hit:UniRef90_H9JRZ7^E-value:5e-31^Score:125	Hit:gi|512935130|ref|XP_004933199.1|^E-value:1.15798e-20^Score:249	-
HighFive_v1_001481.1	HighFive_v1_001481.1|c.010637	Hit:sp|Q7Z3C6|ATG9A_HUMAN^E-value:8e-27^Score:110	Hit:sp|Q5RCS0|ATG9A_PONAB^E-value:8e-29^Score:115	Hit:UniRef90_UPI00034FA6C7^E-value:4e-75^Score:248	Hit:UniRef90_G6DRU5^E-value:1e-75^Score:249	Hit:gi|512935130|ref|XP_004933199.1|^E-value:6.63982e-75^Score:634	HitName:APG9^HitAcce:PF04109.12^FullE:1.3e-12^Descrption:Autophagy_protein_Apg9
HighFive_v1_016262.1	HighFive_v1_016262.1|c.010476	-	-	Hit:UniRef90_UPI0005D0DBBA^E-value:6e-31^Score:129	Hit:UniRef90_UPI0005D0DBBA^E-value:2e-44^Score:165	Hit:gi|512918887|ref|XP_004929242.1|^E-value:7.62461e-58^Score:522	HitName:DUF4407^HitAcce:PF14362.2^FullE:0.0019^Descrption:Domain_of_unknown_function_(DUF4407)
HighFive_v1_016262.1	HighFive_v1_016262.1|c.010479	-	-	Hit:UniRef90_UPI0005D0DBBA^E-value:6e-31^Score:129	-	Hit:gi|512918887|ref|XP_004929242.1|^E-value:7.62461e-58^Score:522	-
HighFive_v1_016263.1	HighFive_v1_016263.1|c.010330	Hit:sp|Q868T3|CCAPR_DROME^E-value:8e-40^Score:144	Hit:sp|Q868T3|CCAPR_DROME^E-value:7e-40^Score:144	Hit:UniRef90_G6D7W5^E-value:9e-73^Score:236	Hit:UniRef90_G6D7W5^E-value:8e-73^Score:236	Hit:gi|357616782|gb|EHJ70397.1|^E-value:1.37257e-72^Score:602	HitName:7tm_1^HitAcce:PF00001.17^FullE:1.3e-10^Descrption:7_transmembrane_receptor_(rhodopsin_family)
HighFive_v1_016264.1	HighFive_v1_016264.1|c.001231	Hit:sp|Q8VHK9|DHX36_MOUSE^E-value:0.0^Score:591	Hit:sp|Q8VHK9|DHX36_MOUSE^E-value:0.0^Score:592	Hit:UniRef90_G6D299^E-value:0.0^Score:1178	Hit:UniRef90_UPI00034FB166^E-value:0.0^Score:1199	Hit:gi|357620059|gb|EHJ72384.1|^E-value:0^Score:3047	HitName:HA2^HitAcce:PF04408.19^FullE:1.1e-17^Descrption:Helicase_associated_domain_(HA2)
HighFive_v1_016265.1	HighFive_v1_016265.1|c.011049	Hit:sp|Q9VC27|NICA_DROME^E-value:9e-86^Score:288	Hit:sp|Q9VC27|NICA_DROME^E-value:4e-91^Score:301	Hit:UniRef90_S4PFY1^E-value:0.0^Score:724	Hit:UniRef90_S4PFY1^E-value:0.0^Score:752	Hit:gi|357626854|gb|EHJ76766.1|^E-value:0^Score:1794	HitName:Nicastrin^HitAcce:PF05450.11^FullE:4.6e-44^Descrption:Nicastrin
HighFive_v1_016268.1	HighFive_v1_016268.1|c.003391	Hit:sp|Q8BR63|F177A_MOUSE^E-value:4e-08^Score:57.0	Hit:sp|Q8N128|F177A_HUMAN^E-value:3e-16^Score:75.9	Hit:UniRef90_UPI0005D0A7D5^E-value:9e-39^Score:147	Hit:UniRef90_UPI0005D0A7D5^E-value:1e-59^Score:192	Hit:gi|512914686|ref|XP_004928204.1|^E-value:1.24684e-36^Score:355	HitName:FAM177^HitAcce:PF14774.2^FullE:8e-32^Descrption:FAM177_family
HighFive_v1_016269.1	HighFive_v1_016269.1|c.009596	Hit:sp|Q8NHV4|NEDD1_HUMAN^E-value:4e-18^Score:92.8	Hit:sp|Q8NHV4|NEDD1_HUMAN^E-value:1e-20^Score:99.4	Hit:UniRef90_H9J3W2^E-value:0.0^Score:822	Hit:UniRef90_H9J3W2^E-value:0.0^Score:841	Hit:gi|512897822|ref|XP_004924247.1|^E-value:0^Score:2122	HitName:WD40_like^HitAcce:PF17005.1^FullE:0.00098^Descrption:WD40-like_domain
HighFive_v1_016270.1	HighFive_v1_016270.1|c.003134	-	Hit:sp|Q24020|FLII_DROME^E-value:4e-07^Score:57.4	Hit:UniRef90_H9IZJ0^E-value:0.0^Score:850	Hit:UniRef90_H9IZJ0^E-value:0.0^Score:960	Hit:gi|512931641|ref|XP_004932353.1|^E-value:0^Score:2194	HitName:LRR_8^HitAcce:PF13855.2^FullE:6.4e-12^Descrption:Leucine_rich_repeat
HighFive_v1_016273.1	HighFive_v1_016273.1|c.004528	Hit:sp|Q6IDD9|SARM1_DROME^E-value:0.0^Score:1162	Hit:sp|Q6IDD9|SARM1_DROME^E-value:0.0^Score:1177	Hit:UniRef90_UPI00034F3C20^E-value:0.0^Score:1904	Hit:UniRef90_UPI00034F3C20^E-value:0.0^Score:1960	Hit:gi|512923804|ref|XP_004930441.1|^E-value:0^Score:4931	HitName:SAM_2^HitAcce:PF07647.13^FullE:3.8e-24^Descrption:SAM_domain_(Sterile_alpha_motif)
HighFive_v1_016274.1	HighFive_v1_016274.1|c.001949	Hit:sp|P17336|CATA_DROME^E-value:0.0^Score:757	Hit:sp|P17336|CATA_DROME^E-value:0.0^Score:758	Hit:UniRef90_H9U5T8^E-value:0.0^Score:991	Hit:UniRef90_H9U5T8^E-value:0.0^Score:990	Hit:gi|379318914|gb|AFC98367.1|^E-value:0^Score:2601	HitName:Catalase^HitAcce:PF00199.15^FullE:1.1e-194^Descrption:Catalase
HighFive_v1_016276.1	HighFive_v1_016276.1|c.009752	Hit:sp|P35573|GDE_HUMAN^E-value:3e-67^Score:236	Hit:sp|P35573|GDE_HUMAN^E-value:4e-77^Score:264	Hit:UniRef90_UPI00034F302A^E-value:2e-161^Score:494	Hit:UniRef90_UPI00034F302A^E-value:2e-169^Score:515	Hit:gi|512898127|ref|XP_004924323.1|^E-value:2.95303e-161^Score:1272	HitName:hDGE_amylase^HitAcce:PF14701.2^FullE:8.1e-69^Descrption:glucanotransferase_domain_of_human_glycogen_debranching_enzyme
HighFive_v1_016277.1	HighFive_v1_016277.1|c.012877	Hit:sp|P98158|LRP2_RAT^E-value:7e-33^Score:127	Hit:sp|P98158|LRP2_RAT^E-value:6e-33^Score:127	Hit:UniRef90_S4P635^E-value:3e-67^Score:214	Hit:UniRef90_S4P635^E-value:3e-67^Score:214	Hit:gi|357622730|gb|EHJ74141.1|^E-value:2.10316e-08^Score:148	HitName:Ldl_recept_b^HitAcce:PF00058.13^FullE:1.1e-23^Descrption:Low-density_lipoprotein_receptor_repeat_class_B
HighFive_v1_016278.1	HighFive_v1_016278.1|c.008196	Hit:sp|Q9CQS5|RIOK2_MOUSE^E-value:4e-174^Score:510	Hit:sp|Q9CQS5|RIOK2_MOUSE^E-value:4e-179^Score:521	Hit:UniRef90_UPI0005D086FF^E-value:0.0^Score:798	Hit:UniRef90_UPI0005D086FF^E-value:0.0^Score:818	Hit:gi|512902724|ref|XP_004925444.1|^E-value:0^Score:2034	HitName:RIO1^HitAcce:PF01163.18^FullE:6.7e-52^Descrption:RIO1_family
HighFive_v1_016279.1	HighFive_v1_016279.1|c.011779	Hit:sp|O16099|MAL2_DROVI^E-value:5e-39^Score:155	Hit:sp|O16099|MAL2_DROVI^E-value:1e-39^Score:156	Hit:UniRef90_S4PYD3^E-value:0.0^Score:632	Hit:UniRef90_S4PYD3^E-value:0.0^Score:692	Hit:gi|512886795|ref|XP_004921818.1|^E-value:0^Score:1651	HitName:SLC3A2_N^HitAcce:PF16028.1^FullE:1.2e-34^Descrption:Solute_carrier_family_3_member_2_N-terminus
HighFive_v1_016280.1	HighFive_v1_016280.1|c.007475	Hit:sp|O88279|SLIT1_RAT^E-value:3e-16^Score:82.8	Hit:sp|O88279|SLIT1_RAT^E-value:2e-18^Score:89.4	Hit:UniRef90_Q8T0X1^E-value:3e-175^Score:529	Hit:UniRef90_Q8T0X1^E-value:0.0^Score:552	Hit:gi|182511220|ref|NP_001116821.1|^E-value:5.37612e-175^Score:1363	HitName:LRR_8^HitAcce:PF13855.2^FullE:1.6e-15^Descrption:Leucine_rich_repeat
HighFive_v1_001484.1	HighFive_v1_001484.1|c.001842	Hit:sp|Q21502|MEP1_CAEEL^E-value:5e-13^Score:77.0	Hit:sp|Q61SK8|MEP1_CAEBR^E-value:1e-13^Score:78.6	Hit:UniRef90_G6CNY0^E-value:3e-126^Score:414	Hit:UniRef90_H9ITF7^E-value:0.0^Score:681	Hit:gi|357627302|gb|EHJ77038.1|^E-value:7.36571e-53^Score:529	HitName:zf-H2C2_5^HitAcce:PF13909.2^FullE:1.9e-07^Descrption:C2H2-type_zinc-finger_domain
HighFive_v1_016282.1	HighFive_v1_016282.1|c.000182	-	-	Hit:UniRef90_G6DTD5^E-value:7e-44^Score:162	Hit:UniRef90_G6DTD5^E-value:3e-67^Score:209	Hit:gi|357602027|gb|EHJ63248.1|^E-value:1.13283e-43^Score:410	-
HighFive_v1_016284.1	HighFive_v1_016284.1|c.004269	Hit:sp|Q9VCX3|RM45_DROME^E-value:5e-117^Score:352	-	Hit:UniRef90_UPI0005D0E00A^E-value:4e-161^Score:467	Hit:UniRef90_E5SWV4^E-value:1e-05^Score:51.2	Hit:gi|512904773|ref|XP_004925779.1|^E-value:3.37504e-164^Score:1223	-
HighFive_v1_016284.1	HighFive_v1_016284.1|c.004270	Hit:sp|Q9VCX3|RM45_DROME^E-value:5e-117^Score:352	Hit:sp|Q9VCX3|RM45_DROME^E-value:4e-119^Score:354	Hit:UniRef90_UPI0005D0E00A^E-value:4e-161^Score:467	Hit:UniRef90_UPI0005D0E00A^E-value:7e-165^Score:473	Hit:gi|512904773|ref|XP_004925779.1|^E-value:3.37504e-164^Score:1223	HitName:Tim44^HitAcce:PF04280.11^FullE:1.6e-30^Descrption:Tim44-like_domain
HighFive_v1_016286.1	HighFive_v1_016286.1|c.012154	Hit:sp|Q8LFQ6|GRXC4_ARATH^E-value:3e-31^Score:117	Hit:sp|Q8LFQ6|GRXC4_ARATH^E-value:2e-32^Score:117	Hit:UniRef90_S4PWY8^E-value:3e-54^Score:181	Hit:UniRef90_S4PWY8^E-value:1e-55^Score:181	Hit:gi|114052446|ref|NP_001040246.1|^E-value:1.79516e-54^Score:460	HitName:Glutaredoxin^HitAcce:PF00462.20^FullE:1.3e-18^Descrption:Glutaredoxin
HighFive_v1_016288.1	HighFive_v1_016288.1|c.012106	Hit:sp|O08836|IGBP1_RAT^E-value:3e-38^Score:150	Hit:sp|O08836|IGBP1_RAT^E-value:1e-49^Score:175	Hit:UniRef90_S4PYH8^E-value:8e-154^Score:462	Hit:UniRef90_S4PYH8^E-value:9e-162^Score:468	Hit:gi|389611439|dbj|BAM19331.1|^E-value:4.80044e-133^Score:1053	HitName:TAP42^HitAcce:PF04177.8^FullE:1.6e-79^Descrption:TAP42-like_family
HighFive_v1_016289.1	HighFive_v1_016289.1|c.008877	Hit:sp|Q6AYC5|RHG15_RAT^E-value:4e-58^Score:215	Hit:sp|Q6AYC5|RHG15_RAT^E-value:5e-65^Score:231	Hit:UniRef90_G6CI55^E-value:0.0^Score:1114	Hit:UniRef90_G6CI55^E-value:0.0^Score:1151	Hit:gi|357631758|gb|EHJ79227.1|^E-value:0^Score:2881	HitName:RhoGAP^HitAcce:PF00620.23^FullE:2e-44^Descrption:RhoGAP_domain
HighFive_v1_016293.1	HighFive_v1_016293.1|c.011085	Hit:sp|Q9VIW7|RTCB_DROME^E-value:0.0^Score:935	Hit:sp|Q7Q412|RTCB_ANOGA^E-value:0.0^Score:941	Hit:UniRef90_G6D0H7^E-value:0.0^Score:980	Hit:UniRef90_G6D0H7^E-value:0.0^Score:985	Hit:gi|512900228|ref|XP_004924840.1|^E-value:0^Score:2542	HitName:RtcB^HitAcce:PF01139.13^FullE:2.3e-141^Descrption:tRNA-splicing_ligase_RtcB
HighFive_v1_016294.1	HighFive_v1_016294.1|c.002084	Hit:sp|Q86AW9|GUAD_DICDI^E-value:5e-121^Score:370	Hit:sp|Q86AW9|GUAD_DICDI^E-value:4e-121^Score:367	Hit:UniRef90_UPI00034FF51E^E-value:0.0^Score:669	Hit:UniRef90_UPI00034FF51E^E-value:0.0^Score:670	Hit:gi|512927535|ref|XP_004931359.1|^E-value:0^Score:1725	HitName:Amidohydro_1^HitAcce:PF01979.16^FullE:1.7e-71^Descrption:Amidohydrolase_family
HighFive_v1_016295.1	HighFive_v1_016295.1|c.009277	-	Hit:sp|Q5E9K1|COMD5_BOVIN^E-value:7e-06^Score:48.9	Hit:UniRef90_UPI00034FAE61^E-value:1e-104^Score:315	Hit:UniRef90_UPI00034FAE61^E-value:2e-106^Score:316	Hit:gi|512889364|ref|XP_004922259.1|^E-value:1.98806e-104^Score:808	HitName:HCaRG^HitAcce:PF07258.10^FullE:2e-09^Descrption:HCaRG_protein
HighFive_v1_016297.1	HighFive_v1_016297.1|c.006403	Hit:sp|Q9Z127|LAT1_MOUSE^E-value:7e-134^Score:412	Hit:sp|Q9Z127|LAT1_MOUSE^E-value:4e-150^Score:446	Hit:UniRef90_H9J0Z1^E-value:0.0^Score:783	Hit:UniRef90_H9J0Z1^E-value:0.0^Score:827	Hit:gi|512926000|ref|XP_004930975.1|^E-value:0^Score:2022	HitName:AA_permease_2^HitAcce:PF13520.2^FullE:4.8e-59^Descrption:Amino_acid_permease
HighFive_v1_016297.1	HighFive_v1_016297.1|c.007854	Hit:sp|Q9Z127|LAT1_MOUSE^E-value:7e-134^Score:412	-	Hit:UniRef90_H9J0Z1^E-value:0.0^Score:783	-	Hit:gi|512926000|ref|XP_004930975.1|^E-value:0^Score:2022	-
HighFive_v1_016298.1	HighFive_v1_016298.1|c.009796	Hit:sp|Q19724|NDUS6_CAEEL^E-value:2e-23^Score:100	Hit:sp|Q19724|NDUS6_CAEEL^E-value:2e-26^Score:101	Hit:UniRef90_G6DEV6^E-value:3e-51^Score:184	Hit:UniRef90_G6DEV6^E-value:5e-56^Score:184	Hit:gi|357612416|gb|EHJ67985.1|^E-value:4.94593e-51^Score:468	HitName:zf-CHCC^HitAcce:PF10276.5^FullE:3.7e-17^Descrption:Zinc-finger_domain
HighFive_v1_016298.1	HighFive_v1_016298.1|c.009795	Hit:sp|Q19724|NDUS6_CAEEL^E-value:2e-23^Score:100	Hit:sp|Q17J49|U184_AEDAE^E-value:3e-08^Score:51.2	Hit:UniRef90_G6DEV6^E-value:3e-51^Score:184	Hit:UniRef90_H9J9M6^E-value:1e-15^Score:75.5	Hit:gi|357612416|gb|EHJ67985.1|^E-value:4.94593e-51^Score:468	HitName:UPF0184^HitAcce:PF03670.9^FullE:3.9e-12^Descrption:Uncharacterised_protein_family_(UPF0184)
HighFive_v1_016299.1	HighFive_v1_016299.1|c.003684	-	-	Hit:UniRef90_H9IVV0^E-value:2e-147^Score:432	Hit:UniRef90_H9IVV0^E-value:2e-147^Score:432	Hit:gi|512908870|ref|XP_004926784.1|^E-value:3.4855e-147^Score:1112	HitName:BCLP^HitAcce:PF12304.4^FullE:0.02^Descrption:Beta-casein_like_protein
HighFive_v1_016300.1	HighFive_v1_016300.1|c.007997	Hit:sp|Q8WQI7|RL18A_SPOFR^E-value:3e-126^Score:362	Hit:sp|Q8WQI7|RL18A_SPOFR^E-value:1e-126^Score:362	Hit:UniRef90_Q8WQI7^E-value:2e-124^Score:362	Hit:UniRef90_Q8WQI7^E-value:8e-125^Score:362	Hit:gi|21362850|sp|Q8WQI7.1|RL18A_SPOFR^E-value:2.81876e-124^Score:928	HitName:Ribosomal_L18ae^HitAcce:PF01775.13^FullE:2.1e-56^Descrption:Ribosomal_L18ae/LX_protein_domain
HighFive_v1_016302.1	HighFive_v1_016302.1|c.000680	Hit:sp|P46507|PRS6B_MANSE^E-value:0.0^Score:813	Hit:sp|P46507|PRS6B_MANSE^E-value:0.0^Score:842	Hit:UniRef90_P46507^E-value:0.0^Score:813	Hit:UniRef90_P46507^E-value:0.0^Score:842	Hit:gi|114053311|ref|NP_001040338.1|^E-value:0^Score:2106	HitName:AAA^HitAcce:PF00004.25^FullE:2.3e-44^Descrption:ATPase_family_associated_with_various_cellular_activities_(AAA)
HighFive_v1_016303.1	HighFive_v1_016303.1|c.011957	Hit:sp|Q17D30|EIF3M_AEDAE^E-value:0.0^Score:565	-	Hit:UniRef90_H9IUH3^E-value:0.0^Score:715	-	Hit:gi|512913526|ref|XP_004927918.1|^E-value:0^Score:1846	HitName:UPF0506^HitAcce:PF11703.4^FullE:2.2^Descrption:UPF0506
HighFive_v1_016303.1	HighFive_v1_016303.1|c.003885	Hit:sp|Q17D30|EIF3M_AEDAE^E-value:0.0^Score:565	Hit:sp|Q17D30|EIF3M_AEDAE^E-value:0.0^Score:597	Hit:UniRef90_H9IUH3^E-value:0.0^Score:715	Hit:UniRef90_H9IUH3^E-value:0.0^Score:747	Hit:gi|512913526|ref|XP_004927918.1|^E-value:0^Score:1846	HitName:PCI^HitAcce:PF01399.23^FullE:7.1e-13^Descrption:PCI_domain
HighFive_v1_016304.1	HighFive_v1_016304.1|c.005338	Hit:sp|Q9NPB0|SMDC1_HUMAN^E-value:4e-10^Score:63.9	Hit:sp|Q9NPB0|SMDC1_HUMAN^E-value:1e-11^Score:63.2	Hit:UniRef90_UPI00034FFE7F^E-value:4e-51^Score:186	Hit:UniRef90_UPI00034FFE7F^E-value:2e-71^Score:225	Hit:gi|512894159|ref|XP_004923365.1|^E-value:6.67116e-51^Score:472	HitName:SAYSvFN^HitAcce:PF10260.5^FullE:2.4e-29^Descrption:Uncharacterized_conserved_domain_(SAYSvFN)
HighFive_v1_016306.1	HighFive_v1_016306.1|c.007908	Hit:sp|Q9VS29|DSCL_DROME^E-value:3e-24^Score:102	Hit:sp|Q9VS29|DSCL_DROME^E-value:3e-24^Score:102	Hit:UniRef90_UPI00034F68D9^E-value:1e-61^Score:214	Hit:UniRef90_UPI00034F68D9^E-value:9e-62^Score:214	Hit:gi|512899196|ref|XP_004924583.1|^E-value:1.50251e-61^Score:545	HitName:I-set^HitAcce:PF07679.12^FullE:7.3e-13^Descrption:Immunoglobulin_I-set_domain
HighFive_v1_016307.1	HighFive_v1_016307.1|c.003927	Hit:sp|Q8TDG4|HELQ_HUMAN^E-value:7e-144^Score:454	Hit:sp|Q8TDG4|HELQ_HUMAN^E-value:3e-144^Score:454	Hit:UniRef90_UPI0005D0856D^E-value:0.0^Score:706	Hit:UniRef90_UPI0005D0856D^E-value:0.0^Score:705	Hit:gi|357614664|gb|EHJ69202.1|^E-value:0^Score:1637	HitName:DEAD^HitAcce:PF00270.25^FullE:1.9e-13^Descrption:DEAD/DEAH_box_helicase
HighFive_v1_016308.1	HighFive_v1_016308.1|c.009133	Hit:sp|Q13615|MTMR3_HUMAN^E-value:4e-71^Score:249	Hit:sp|Q13615|MTMR3_HUMAN^E-value:1e-71^Score:251	Hit:UniRef90_G6D5H7^E-value:5e-145^Score:454	Hit:UniRef90_G6D5H7^E-value:2e-150^Score:468	Hit:gi|357618071|gb|EHJ71165.1|^E-value:7.33249e-145^Score:1168	HitName:Myotub-related^HitAcce:PF06602.10^FullE:1.7e-61^Descrption:Myotubularin-like_phosphatase_domain
HighFive_v1_016311.1	HighFive_v1_016311.1|c.002303	-	-	-	-	-	HitName:SfLAP^HitAcce:PF11139.4^FullE:0.011^Descrption:Sap,_sulfolipid-1-addressing_protein
HighFive_v1_016311.1	HighFive_v1_016311.1|c.008892	-	-	-	-	-	-
HighFive_v1_001487.1	HighFive_v1_001487.1|c.000083	Hit:sp|Q9W2F2|DCAF1_DROME^E-value:0.0^Score:734	Hit:sp|Q9W2F2|DCAF1_DROME^E-value:0.0^Score:837	Hit:UniRef90_H9J2T5^E-value:0.0^Score:1392	Hit:UniRef90_H9J2T5^E-value:0.0^Score:1559	Hit:gi|512907663|ref|XP_004926499.1|^E-value:0^Score:3603	-
HighFive_v1_016312.1	HighFive_v1_016312.1|c.004207	Hit:sp|Q960E8|TF2H1_DROME^E-value:2e-139^Score:422	Hit:sp|Q960E8|TF2H1_DROME^E-value:3e-147^Score:438	Hit:UniRef90_UPI0005D0B026^E-value:0.0^Score:704	Hit:UniRef90_UPI0005D0B026^E-value:0.0^Score:721	Hit:gi|357604268|gb|EHJ64118.1|^E-value:0^Score:1799	HitName:PH_TFIIH^HitAcce:PF08567.7^FullE:4.3e-23^Descrption:TFIIH_p62_subunit,_N-terminal_domain
HighFive_v1_016315.1	HighFive_v1_016315.1|c.002191	Hit:sp|O16140|TOP2_BOMMO^E-value:6e-21^Score:99.0	Hit:sp|O16140|TOP2_BOMMO^E-value:3e-37^Score:142	Hit:UniRef90_O16140^E-value:4e-19^Score:99.0	Hit:UniRef90_O16140^E-value:2e-35^Score:142	Hit:gi|112983266|ref|NP_001037009.1|^E-value:5.68335e-19^Score:245	HitName:DTHCT^HitAcce:PF08070.7^FullE:0.032^Descrption:DTHCT_(NUC029)_region
HighFive_v1_016317.1	HighFive_v1_016317.1|c.005063	Hit:sp|E3XDZ8|NNRD_ANODA^E-value:4e-97^Score:298	Hit:sp|E3XDZ8|NNRD_ANODA^E-value:3e-98^Score:298	Hit:UniRef90_UPI0005D09AB8^E-value:9e-144^Score:424	Hit:UniRef90_UPI0005D09AB8^E-value:4e-145^Score:424	Hit:gi|389609581|dbj|BAM18402.1|^E-value:3.21365e-141^Score:1072	HitName:Carb_kinase^HitAcce:PF01256.13^FullE:6.5e-55^Descrption:Carbohydrate_kinase
HighFive_v1_016318.1	HighFive_v1_016318.1|c.008241	Hit:sp|O75832|PSD10_HUMAN^E-value:2e-42^Score:154	Hit:sp|O75832|PSD10_HUMAN^E-value:7e-46^Score:158	Hit:UniRef90_S4Q072^E-value:6e-109^Score:331	Hit:UniRef90_G6DRR9^E-value:3e-116^Score:342	Hit:gi|357603523|gb|EHJ63814.1|^E-value:7.48217e-108^Score:845	HitName:Ank_2^HitAcce:PF12796.3^FullE:6.4e-43^Descrption:Ankyrin_repeats_(3_copies)
HighFive_v1_016321.1	HighFive_v1_016321.1|c.012700	Hit:sp|Q9BYB4|GNB1L_HUMAN^E-value:5e-38^Score:147	Hit:sp|Q9BYB4|GNB1L_HUMAN^E-value:1e-39^Score:147	Hit:UniRef90_UPI0005D0AEC3^E-value:0.0^Score:555	Hit:UniRef90_H9JN95^E-value:0.0^Score:573	Hit:gi|512902870|ref|XP_004925481.1|^E-value:0^Score:1432	HitName:WD40^HitAcce:PF00400.28^FullE:5e-07^Descrption:WD_domain,_G-beta_repeat
HighFive_v1_016324.1	HighFive_v1_016324.1|c.002457	Hit:sp|P56931|E2F2_MOUSE^E-value:1e-16^Score:79.7	Hit:sp|P56931|E2F2_MOUSE^E-value:1e-16^Score:79.7	Hit:UniRef90_S4PYB9^E-value:2e-63^Score:212	Hit:UniRef90_S4PYB9^E-value:2e-63^Score:212	Hit:gi|350538465|ref|NP_001233214.1|^E-value:5.46772e-60^Score:515	HitName:E2F_CC-MB^HitAcce:PF16421.1^FullE:9.9e-23^Descrption:E2F_transcription_factor_CC-MB_domain
HighFive_v1_016325.1	HighFive_v1_016325.1|c.004246	Hit:sp|Q6DC93|PEF1_DANRE^E-value:1e-44^Score:162	Hit:sp|Q6DC93|PEF1_DANRE^E-value:1e-48^Score:166	Hit:UniRef90_UPI0005D07969^E-value:1e-113^Score:343	Hit:UniRef90_S4PCM5^E-value:3e-126^Score:368	Hit:gi|389610009|dbj|BAM18616.1|^E-value:9.33795e-109^Score:849	HitName:EF-hand_1^HitAcce:PF00036.28^FullE:3e-21^Descrption:EF_hand
HighFive_v1_016326.1	HighFive_v1_016326.1|c.012360	-	-	Hit:UniRef90_UPI0005D0C4EF^E-value:2e-153^Score:447	Hit:UniRef90_UPI0005D0C4EF^E-value:7e-168^Score:481	Hit:gi|357612571|gb|EHJ68066.1|^E-value:9.12556e-125^Score:955	HitName:Cupin_8^HitAcce:PF13621.2^FullE:1.5e-05^Descrption:Cupin-like_domain
HighFive_v1_016328.1	HighFive_v1_016328.1|c.011481	Hit:sp|Q869C3|ACES_ANOGA^E-value:6e-06^Score:48.1	Hit:sp|P23141|EST1_HUMAN^E-value:2e-06^Score:49.7	Hit:UniRef90_Q1W2E3^E-value:1e-26^Score:112	Hit:UniRef90_Q1W2E3^E-value:8e-31^Score:123	Hit:gi|109502352|gb|ABE01157.2|^E-value:1.56968e-26^Score:281	HitName:COesterase^HitAcce:PF00135.24^FullE:5.8e-14^Descrption:Carboxylesterase_family
HighFive_v1_016330.1	HighFive_v1_016330.1|c.013247	-	-	Hit:UniRef90_G6DH62^E-value:2e-71^Score:241	-	Hit:gi|357610827|gb|EHJ67167.1|^E-value:2.96611e-71^Score:614	-
HighFive_v1_016330.1	HighFive_v1_016330.1|c.013248	-	-	Hit:UniRef90_G6DH62^E-value:2e-71^Score:241	Hit:UniRef90_G6DH62^E-value:1e-78^Score:241	Hit:gi|357610827|gb|EHJ67167.1|^E-value:2.96611e-71^Score:614	-
HighFive_v1_016331.1	HighFive_v1_016331.1|c.010616	-	-	Hit:UniRef90_UPI00034F3357^E-value:7e-51^Score:199	Hit:UniRef90_UPI00034F3357^E-value:3e-88^Score:283	Hit:gi|512932465|ref|XP_004932551.1|^E-value:1.03448e-50^Score:505	HitName:Caskin-tail^HitAcce:PF16632.1^FullE:4.3e-06^Descrption:C-terminal_region_of_Caskin
HighFive_v1_001490.1	HighFive_v1_001490.1|c.005540	-	-	Hit:UniRef90_G6DCJ2^E-value:2e-109^Score:366	-	Hit:gi|512932133|ref|XP_004932470.1|^E-value:4.7443e-162^Score:1309	HitName:UcrQ^HitAcce:PF02939.12^FullE:0.0066^Descrption:UcrQ_family
HighFive_v1_001490.1	HighFive_v1_001490.1|c.005539	-	-	Hit:UniRef90_G6DCJ2^E-value:2e-109^Score:366	Hit:UniRef90_G6DCJ2^E-value:0.0^Score:612	Hit:gi|512932133|ref|XP_004932470.1|^E-value:4.7443e-162^Score:1309	HitName:Presenilin^HitAcce:PF01080.13^FullE:0.0039^Descrption:Presenilin
HighFive_v1_000149.1	HighFive_v1_000149.1|c.001574	-	-	Hit:UniRef90_UPI00034FF736^E-value:5e-40^Score:156	Hit:UniRef90_UPI0005D0A0F0^E-value:5e-69^Score:230	Hit:gi|512916897|ref|XP_004928753.1|^E-value:7.14526e-40^Score:394	HitName:NSP2-B_epitope^HitAcce:PF14757.2^FullE:0.72^Descrption:Immunogenic_region_of_nsp2_protein_of_arterivirus_polyprotein
HighFive_v1_016332.1	HighFive_v1_016332.1|c.005123	-	-	Hit:UniRef90_G6CMD0^E-value:2e-07^Score:57.8	Hit:UniRef90_G6CMD0^E-value:2e-07^Score:57.8	Hit:gi|357628212|gb|EHJ77607.1|^E-value:2.88232e-07^Score:138	HitName:Epsilon_antitox^HitAcce:PF08998.7^FullE:0.0066^Descrption:Bacterial_epsilon_antitoxin
HighFive_v1_016334.1	HighFive_v1_016334.1|c.009553	Hit:sp|Q8IX06|GOR_HUMAN^E-value:5e-54^Score:197	Hit:sp|Q8IX06|GOR_HUMAN^E-value:2e-62^Score:218	Hit:UniRef90_S4P892^E-value:0.0^Score:542	Hit:UniRef90_S4P892^E-value:0.0^Score:591	Hit:gi|340721850|ref|XP_003399327.1|^E-value:8.80142e-74^Score:657	HitName:DUF5051^HitAcce:PF16473.1^FullE:0.00021^Descrption:Domain_of_unknown_function_(DUF5051)
HighFive_v1_016335.1	HighFive_v1_016335.1|c.001402	Hit:sp|O75844|FACE1_HUMAN^E-value:3e-131^Score:403	Hit:sp|O75844|FACE1_HUMAN^E-value:4e-138^Score:412	Hit:UniRef90_S4NXY5^E-value:0.0^Score:758	Hit:UniRef90_S4NXY5^E-value:0.0^Score:782	Hit:gi|512886363|ref|XP_004921744.1|^E-value:0^Score:1883	HitName:Peptidase_M48_N^HitAcce:PF16491.1^FullE:2.7e-59^Descrption:CAAX_prenyl_protease_N-terminal,_five_membrane_helices
HighFive_v1_016336.1	HighFive_v1_016336.1|c.004029	Hit:sp|Q8LKW0|TERT_ORYSJ^E-value:1e-06^Score:56.2	Hit:sp|Q27ID4|TERT_BOVIN^E-value:8e-10^Score:65.9	Hit:UniRef90_M4QUW0^E-value:0.0^Score:959	Hit:UniRef90_M4QUW0^E-value:0.0^Score:959	Hit:gi|469474095|gb|AGH33838.1|^E-value:0^Score:2479	HitName:Telomerase_RBD^HitAcce:PF12009.4^FullE:7.7e-14^Descrption:Telomerase_ribonucleoprotein_complex_-_RNA_binding_domain
HighFive_v1_016337.1	HighFive_v1_016337.1|c.003608	Hit:sp|Q8TB96|TIP_HUMAN^E-value:4e-104^Score:345	Hit:sp|Q8TB96|TIP_HUMAN^E-value:1e-114^Score:362	Hit:UniRef90_UPI0005D0A5EA^E-value:0.0^Score:931	Hit:UniRef90_UPI0005D0A5EA^E-value:0.0^Score:962	Hit:gi|512900399|ref|XP_004924882.1|^E-value:0^Score:2437	HitName:VCBS^HitAcce:PF13517.2^FullE:9.8e-18^Descrption:Repeat_domain_in_Vibrio,_Colwellia,_Bradyrhizobium_and_Shewanella
HighFive_v1_016337.1	HighFive_v1_016337.1|c.009473	Hit:sp|Q8TB96|TIP_HUMAN^E-value:4e-104^Score:345	Hit:sp|Q5ZI03|CIR1_CHICK^E-value:2e-69^Score:226	Hit:UniRef90_UPI0005D0A5EA^E-value:0.0^Score:931	Hit:UniRef90_H9JBA5^E-value:9e-148^Score:424	Hit:gi|512900399|ref|XP_004924882.1|^E-value:0^Score:2437	HitName:Cir_N^HitAcce:PF10197.5^FullE:2.7e-15^Descrption:N-terminal_domain_of_CBF1_interacting_co-repressor_CIR
HighFive_v1_016338.1	HighFive_v1_016338.1|c.000623	Hit:sp|Q8VHP7|ILEUB_MOUSE^E-value:2e-39^Score:153	Hit:sp|Q90935|NEUS_CHICK^E-value:3e-43^Score:162	Hit:UniRef90_Q867T1^E-value:0.0^Score:612	Hit:UniRef90_Q867T1^E-value:0.0^Score:655	Hit:gi|27733415|gb|AAO21505.1|AF413064_1^E-value:0^Score:1577	HitName:Serpin^HitAcce:PF00079.16^FullE:5.1e-89^Descrption:Serpin_(serine_protease_inhibitor)
HighFive_v1_016339.1	HighFive_v1_016339.1|c.001486	Hit:sp|P50164|TRN2_HYONI^E-value:4e-31^Score:124	Hit:sp|P50164|TRN2_HYONI^E-value:8e-36^Score:134	Hit:UniRef90_H9JKZ2^E-value:6e-136^Score:400	Hit:UniRef90_H9JKZ2^E-value:7e-151^Score:434	Hit:gi|512927191|ref|XP_004931273.1|^E-value:8.55209e-136^Score:1027	HitName:adh_short^HitAcce:PF00106.21^FullE:9.5e-50^Descrption:short_chain_dehydrogenase
HighFive_v1_016340.1	HighFive_v1_016340.1|c.006890	Hit:sp|Q6GQB9|EDEM3_XENLA^E-value:0.0^Score:743	Hit:sp|Q6GQB9|EDEM3_XENLA^E-value:0.0^Score:772	Hit:UniRef90_H9ITV9^E-value:0.0^Score:1332	Hit:UniRef90_H9ITV9^E-value:0.0^Score:1392	Hit:gi|512921417|ref|XP_004929872.1|^E-value:0^Score:3483	HitName:Glyco_hydro_47^HitAcce:PF01532.16^FullE:3.6e-115^Descrption:Glycosyl_hydrolase_family_47
HighFive_v1_001491.1	HighFive_v1_001491.1|c.008837	Hit:sp|Q8N7K0|ZN433_HUMAN^E-value:7e-25^Score:114	Hit:sp|Q8N7K0|ZN433_HUMAN^E-value:5e-25^Score:114	Hit:UniRef90_G6DTJ2^E-value:0.0^Score:1008	Hit:UniRef90_G6DTJ2^E-value:0.0^Score:1038	Hit:gi|357601927|gb|EHJ63195.1|^E-value:1.36651e-11^Score:192	HitName:zf-C2H2^HitAcce:PF00096.22^FullE:9.5e-30^Descrption:Zinc_finger,_C2H2_type
HighFive_v1_001492.1	HighFive_v1_001492.1|c.009225	Hit:sp|Q03936|ZNF92_HUMAN^E-value:6e-21^Score:101	Hit:sp|Q03936|ZNF92_HUMAN^E-value:1e-21^Score:101	Hit:UniRef90_S4PBR0^E-value:0.0^Score:694	Hit:UniRef90_S4PBR0^E-value:0.0^Score:721	Hit:gi|357601927|gb|EHJ63195.1|^E-value:1.35494e-37^Score:406	HitName:zf-H2C2_2^HitAcce:PF13465.2^FullE:7.4e-08^Descrption:Zinc-finger_double_domain
HighFive_v1_001492.1	HighFive_v1_001492.1|c.001070	Hit:sp|Q03936|ZNF92_HUMAN^E-value:6e-21^Score:101	-	Hit:UniRef90_S4PBR0^E-value:0.0^Score:694	-	Hit:gi|357601927|gb|EHJ63195.1|^E-value:1.35494e-37^Score:406	-
HighFive_v1_016343.1	HighFive_v1_016343.1|c.010920	-	-	Hit:UniRef90_G6CI23^E-value:3e-16^Score:88.2	Hit:UniRef90_G6CI23^E-value:3e-50^Score:186	Hit:gi|357631726|gb|EHJ79195.1|^E-value:3.89665e-16^Score:217	-
HighFive_v1_016344.1	HighFive_v1_016344.1|c.001899	Hit:sp|Q9VBP9|NPL4_DROME^E-value:2e-71^Score:234	Hit:sp|Q9VBP9|NPL4_DROME^E-value:8e-72^Score:234	Hit:UniRef90_G6DML9^E-value:5e-90^Score:286	Hit:UniRef90_G6DML9^E-value:6e-93^Score:293	Hit:gi|512907379|ref|XP_004926427.1|^E-value:1.134e-95^Score:771	HitName:NPL4^HitAcce:PF05021.11^FullE:1.6e-63^Descrption:NPL4_family
HighFive_v1_016347.1	HighFive_v1_016347.1|c.006062	Hit:sp|Q95TN4|COG4_DROME^E-value:3e-34^Score:135	Hit:sp|Q95TN4|COG4_DROME^E-value:5e-43^Score:159	Hit:UniRef90_H9J980^E-value:9e-103^Score:319	Hit:UniRef90_S4PSG0^E-value:7e-134^Score:396	Hit:gi|512919184|ref|XP_004929313.1|^E-value:2.0522e-101^Score:819	HitName:COG4^HitAcce:PF08318.8^FullE:1.3e-15^Descrption:COG4_transport_protein
HighFive_v1_001493.1	HighFive_v1_001493.1|c.012637	Hit:sp|Q9UMX0|UBQL1_HUMAN^E-value:4e-84^Score:273	Hit:sp|Q8R317|UBQL1_MOUSE^E-value:5e-94^Score:295	Hit:UniRef90_H9IWC0^E-value:5e-159^Score:468	Hit:UniRef90_H9IWC0^E-value:0.0^Score:547	Hit:gi|357610612|gb|EHJ67063.1|^E-value:2.10246e-165^Score:1246	HitName:ubiquitin^HitAcce:PF00240.19^FullE:9.5e-16^Descrption:Ubiquitin_family
HighFive_v1_016352.1	HighFive_v1_016352.1|c.012860	Hit:sp|Q5R4M8|P5CS_PONAB^E-value:0.0^Score:825	Hit:sp|Q5R4M8|P5CS_PONAB^E-value:0.0^Score:857	Hit:UniRef90_H9JNG1^E-value:0.0^Score:1387	Hit:UniRef90_H9JNG1^E-value:0.0^Score:1424	Hit:gi|512886158|ref|XP_004921714.1|^E-value:0^Score:3593	HitName:AA_kinase^HitAcce:PF00696.24^FullE:1.3e-37^Descrption:Amino_acid_kinase_family
HighFive_v1_016353.1	HighFive_v1_016353.1|c.011558	-	-	Hit:UniRef90_G6CLK2^E-value:4e-55^Score:189	Hit:UniRef90_G6CLK2^E-value:2e-63^Score:208	Hit:gi|357628617|gb|EHJ77889.1|^E-value:5.81546e-55^Score:481	HitName:PAC1^HitAcce:PF16094.1^FullE:5.1e-09^Descrption:Proteasome_assembly_chaperone_4
HighFive_v1_016354.1	HighFive_v1_016354.1|c.008853	Hit:sp|Q5ZJP5|FND3A_CHICK^E-value:1e-44^Score:167	Hit:sp|Q5ZJP5|FND3A_CHICK^E-value:4e-63^Score:219	Hit:UniRef90_G6D2V7^E-value:1e-116^Score:372	Hit:UniRef90_G6D2V7^E-value:6e-140^Score:433	Hit:gi|357619710|gb|EHJ72176.1|^E-value:4.52814e-06^Score:138	HitName:fn3^HitAcce:PF00041.17^FullE:2.8e-28^Descrption:Fibronectin_type_III_domain
HighFive_v1_016356.1	HighFive_v1_016356.1|c.000550	-	-	Hit:UniRef90_H9JWF7^E-value:1e-51^Score:185	Hit:UniRef90_H9JWF7^E-value:1e-51^Score:185	Hit:gi|512898367|ref|XP_004924382.1|^E-value:1.49581e-51^Score:469	HitName:SCAPER_N^HitAcce:PF16501.1^FullE:0.12^Descrption:S_phase_cyclin_A-associated_protein_in_the_endoplasmic_reticulum
HighFive_v1_016356.1	HighFive_v1_016356.1|c.000551	-	-	Hit:UniRef90_H9JWF7^E-value:1e-51^Score:185	-	Hit:gi|512898367|ref|XP_004924382.1|^E-value:1.49581e-51^Score:469	-
HighFive_v1_016359.1	HighFive_v1_016359.1|c.007248	Hit:sp|Q6ZN30|BNC2_HUMAN^E-value:1e-06^Score:53.5	Hit:sp|Q6ZN30|BNC2_HUMAN^E-value:2e-07^Score:53.1	Hit:UniRef90_H9IVX9^E-value:2e-67^Score:236	Hit:UniRef90_H9IVX9^E-value:3e-69^Score:236	Hit:gi|512921040|ref|XP_004929784.1|^E-value:4.69918e-67^Score:601	HitName:EGF_CA^HitAcce:PF07645.11^FullE:0.024^Descrption:Calcium-binding_EGF_domain
HighFive_v1_016361.1	HighFive_v1_016361.1|c.002380	Hit:sp|Q7K486|ARMC6_DROME^E-value:4e-108^Score:338	Hit:sp|Q7K486|ARMC6_DROME^E-value:9e-115^Score:352	Hit:UniRef90_UPI0005D0C44D^E-value:0.0^Score:529	Hit:UniRef90_UPI0005D0C44D^E-value:0.0^Score:553	Hit:gi|512894597|ref|XP_004923468.1|^E-value:0^Score:1771	HitName:Arm^HitAcce:PF00514.19^FullE:1.1e-10^Descrption:Armadillo/beta-catenin-like_repeat
HighFive_v1_001494.1	HighFive_v1_001494.1|c.004728	-	-	Hit:UniRef90_G6D7E2^E-value:0.0^Score:659	Hit:UniRef90_G6D7E2^E-value:0.0^Score:751	Hit:gi|512886442|ref|XP_004921757.1|^E-value:0^Score:1807	HitName:TPR_MLP1_2^HitAcce:PF07926.8^FullE:0.0031^Descrption:TPR/MLP1/MLP2-like_protein
HighFive_v1_001495.1	HighFive_v1_001495.1|c.004423	-	-	Hit:UniRef90_G6D7E2^E-value:2e-172^Score:519	Hit:UniRef90_G6D7E2^E-value:8e-179^Score:535	Hit:gi|512886442|ref|XP_004921757.1|^E-value:0^Score:1537	HitName:HemX^HitAcce:PF04375.10^FullE:0.0036^Descrption:HemX
[truncated: 12,580 more rows]

## Sheet: GO Annotation
HighFive_v1_000001.1	GO:0009987	tc1-like transposase
HighFive_v1_000009.1	GO:0016021	organic cation transporter
HighFive_v1_000009.1	GO:0015101
HighFive_v1_000009.1	GO:0055085
HighFive_v1_000009.1	GO:0015695
[truncated: 212,652+ more rows]

## Sheet: Pathway Annotation
HighFive_v1_016337.1	K17257|ITFG1|http://www.genome.jp/dbget-bin/www_bget?ko:K17257
[truncated: 12,930 more rows]
