# Supplementary material for: Transcriptome analyses of insect cells to facilitate baculovirus-insect expression
Source: Protein Cell. 2016 Mar 26;7(5):373–82. doi: 10.1007/s13238-016-0260-y (PMC4853316; doi:10.1007/s13238-016-0260-y)
Supplement: Supplementary file 2 — Supplementary material 2 (XLSX 38 kb) [file 13238_2016_260_MOESM2_ESM.xlsx]

## Sheet: Sheet1
Supplemental file S2. Identified glycosylation pathway related genes in High Five and Sf21 cell lines.
DDGB_No.	GG_Family	CLASS	TYPE	Sf21	Hi5	CHO	H.sapiens	M.musculus	R.norvegicus	D.melanogaster	C.elegans	S.cerevisiae	A.thaliana	GENE NAME	Mechanism	GT FAMILY	structure type	PATHWAY	PROTEIN NAME
1	ALG	DPM1	Mannosyltransferases	gi|919276831|gb|GCTM01016826.1|	HighFive_v1_001871.1|c.006766	Q9WU83_1	NP_003850	NP_034202	XP_215949	NP_609980	NP_499931	AAA34578	NP_564118	DPM1	Inverting	2	A	Synthesis of dolichyl-phosphate mannose	Dolichol-phosphate mannosyltransferase subunit 1
2	ALG	DPM2	Mannosyltransferases	NA	NA	ENSMUST00000140592_1	NP_003854	NP_034203	NP_062125	NA	NA	NA	NA		Inverting	2	A
3	ALG	DPM3	Mannosyltransferases	NA	NA	BAE02680_1	NP_061846	NP_081043	NA	NA	NA	NA	NA		Inverting	2	A
4	ALG	ALG5	Glucosyltransferases	gi|919298063|gb|GCTM01000952.1|	HighFive_v1_007838.1|c.006523	Q9Y673.1_1	NP_037470	NP_079718	XP_215561	NP_609202	NP_741523	CAA97942	NP_181493	ALG5	Inverting	2	A	protein glycosylation/Protein modification	Dolichyl-phosphate beta-glucosyltransferase
5	ALG	ALG14	N-Acetylglucosaminyltransferases	gi|919279498|gb|GCTM01014585.1|	HighFive_v1_022456.1|c.009306	NA	NP_659425	NP_077140	NP_001014198	NP_573031	NP_500417	NP_009626	NA	ALG14	Inverting	1	B	Biosynthesis of the N-glycan precursor (dolichol lipid-linked oligosaccharide, LLO) and transfer to a nascent protein	UDP-N-acetylglucosamine transferase subunit ALG14 homolog
6	ALG	DPAGT1	N-Acetylglucosaminyltransferases	gi|919296686|gb|GCTM01002145.1|	HighFive_v1_020323.1|c.002747	AAA51872_1	NP_001373	NP_031901	NP_955420	NP_609608	NP_507859	CAA85206	NP_565950	DPAGT1	NA	NA	NA	Biosynthesis of the N-glycan precursor (dolichol lipid-linked oligosaccharide, LLO) and transfer to a nascent protein	UDP-N-acetylglucosamine--dolichyl-phosphate N-acetylglucosaminephosphotransferase
7	ALG	GLT28D1	N-Acetylglucosaminyltransferases	gi|919298794|gb|GCTM01000392.1|	HighFive_v1_022539.1|c.000632	ENSMUST00000033643_1	NP_060936	NP_796104	NP_001013973	NP_651673	NP_506467	CAA96749	NA	ALG13	Inverting	1	B	Biosynthesis of the N-glycan precursor (dolichol lipid-linked oligosaccharide, LLO) and transfer to a nascent protein	Putative bifunctional UDP-N-acetylglucosamine transferase and deubiquitinase ALG13
8	ALG	ALG1	Mannosyltransferases	gi|919274430|gb|GCTM01018840.1|	HighFive_v1_022281.1|c.008181	Q5R7A2.1_1	NP_061982	NP_663337	XP_340751	NP_650662	NP_498420	CAA85067	NA	ALG1	Inverting	33	B	protein glycosylation/Protein modification	Chitobiosyldiphosphodolichol beta-mannosyltransferase
9	ALG	ALG11	Mannosyltransferases	gi|919298869|gb|GCTM01000335.1|	HighFive_v1_001106.1|c.000681	ENSMUST00000072572_1	NP_001004127	NP_898965	XP_341460	NP_649340	NP_498606	NP_014350	NA	ALG11	Retaining	4	B	Biosynthesis of the N-glycan precursor (dolichol lipid-linked oligosaccharide, LLO) and transfer to a nascent protein	GDP-Man:Man(3)GlcNAc(2)-PP-Dol alpha-1,2-mannosyltransferase
10	ALG	ALG2	Mannosyltransferases	gi|919270741|gb|GCTM01022013.1|	HighFive_v1_005115.1|c.011808	ENSMUST00000044148_1	NP_149078	NP_064382	XP_232987	NP_647772	NP_495010	CAA96768	NP_178001	ALG2	Retaining	4	B	protein glycosylation/Protein modification	Alpha-1,3/1,6-mannosyltransferase
11	ALG	ALG12	Mannosyltransferases	gi|919295594|gb|GCTM01003045.1|	HighFive_v1_022354.1|c.009601	Q9BV10.1_1	NP_077010	CAD22101	XP_235555	NP_649939	NP_505071	CAA96310	NA	ALG12	Inverting	22	C	protein glycosylation/Protein modification	Dol-P-Man:Man(7)GlcNAc(2)-PP-Dol alpha-1,6-mannosyltransferase
12	ALG	ALG3	Mannosyltransferases	gi|919296503|gb|GCTM01002328.1|	HighFive_v1_011625.1|c.012012	ENSMUST00000045918_1	NP_005778	NP_666051	XP_237830	NP_523829	NP_496950	CAA84904	NP_182297	ALG3	Inverting	58	C	Biosynthesis of the N-glycan precursor (dolichol lipid-linked oligosaccharide, LLO) and transfer to a nascent protein	Dol-P-Man:Man(5)GlcNAc(2)-PP-Dol alpha-1,3-mannosyltransferase
13	ALG	ALG9	Mannosyltransferases	gi|919279855|gb|GCTM01014325.1|	HighFive_v1_005951.1|c.009065	ENSMUST00000034561_1	NP_079016	NP_598742	XP_345939	NP_651353	NP_496282	CAA96122	NP_173134	ALG9	Inverting	22	C	protein glycosylation/Protein modification	Alpha-1,2-mannosyltransferase
14	ALG	ALG10	Glucosyltransferases	gi|919277195|gb|GCTM01016485.1|	HighFive_v1_010802.1|c.009408	Q3UPY7.1_1	NP_116223	XP_354869	NP_620801	NP_729680	NP_492634	CAA97255	NA	ALG10	Inverting	59	C	Biosynthesis of the N-glycan precursor (dolichol lipid-linked oligosaccharide, LLO) and transfer to a nascent protein	Dol-P-Glc:Glc(2)Man(9)GlcNAc(2)-PP-Dol alpha-1,2-glucosyltransferase
15	ALG	ALG6	Glucosyltransferases	gi|919280187|gb|GCTM01014115.1|	HighFive_v1_004674.1|c.002312	Q0VC15.1_1	NP_037471	NP_848899	XP_342869	NP_609393	NP_495685	CAA99190	NP_198662	ALG6	Inverting	57	C	protein glycosylation/Protein modification	Dolichyl pyrophosphate Man9GlcNAc2 alpha-1,3-glucosyltransferase
16	ALG	ALG8	Glucosyltransferases	gi|919296706|gb|GCTM01002125.1|	HighFive_v1_002696.1|c.007045	ENSMUST00000098300_1	NP_076984	NP_950200	XP_214992	NP_572355	NP_496135	CAA99260	NP_181994	ALG8	Inverting	57	C	protein glycosylation/Protein modification	Probable dolichyl pyrophosphate Glc1Man9GlcNAc2 alpha-1,3-glucosyltransferase
17	ALG	UGCG	Glucosyltransferases	gi|919297032|gb|GCTM01001806.1|	HighFive_v1_018848.1|c.000939	Q99MD1_1	NP_003349	NP_035803	NP_113983	NP_611636	NP_871996	NA	NA	UGCG	Inverting	21	A	Glycosphingolipid metabolism	Ceramide glucosyltransferase
18	ALG	UGCGL1	Glucosyltransferases	gi|919280993|gb|GCTM01013379.1|	HighFive_v1_022114.1|c.006226	Q5RCL2.1_1	NP_064505	NP_942602	NP_598280	NP_524151	NP_509268	CAA99659	NP_177278	UGGT1	Retaining	24	A	ER Quality Control Compartment	UDP-glucose:glycoprotein glucosyltransferase 1
19	ALG	UGCGL2	Glucosyltransferases	NA	NA	Q9NYU1.4_1	NP_064506	BAC34847	XP_224524	NA	NA	NA	NA		Retaining	24	A
20	Xylosyltransferases	XYLT1	Xylosyltransferases	gi|919271248|gb|GCTM01021536.1|	HighFive_v1_020129.1|c.004997	ENSMUST00000032892_1	NP_071449	NP_783576	XP_341913	NP_647705	NA	NA	NA	XYLT1	Inverting	14	NA	chondroitin sulfate biosynthesis/Glycan metabolism	Xylosyltransferase 1
21	Xylosyltransferases	XYLT2	Xylosyltransferases	NA	NA	Q3TZ69.1_1	NP_071450	NA	NP_071632	NA	AAO85277	NA	NA		Inverting	14	NA
22	Fucosyltransferases	FUT1	Fucosyltransferases	NA	NA	A4IFH1.1_1	NP_000139	NP_032077	NP_112515	NA	NP_492814	NA	NA		Inverting	11	NA
23	Fucosyltransferases	FUT2	Fucosyltransferases	NA	NA	Q32MG3.1_1	NP_000502	NP_061364	NP_113823	NA	NA	NA	NA		Inverting	11	NA
24	Fucosyltransferases	FUT3	Fucosyltransferases	NA	NA	Q9R220.1_1	NP_000140	NA	NA	NA	NP_495106	NA	NA		Inverting	10	B
25	Fucosyltransferases	FUT4	Fucosyltransferases	NA	NA	Q920W1.1_1	NP_002024	NP_034372	NP_071555	NA	NA	NA	NA		Inverting	10	B
26	Fucosyltransferases	FUT5	Fucosyltransferases	NA	NA	NA	NP_002025	NA	NA	NA	NA	NA	NA		Inverting	10	B
27	Fucosyltransferases	FUT6	Fucosyltransferases	gi|919278125|gb|GCTM01015788.1|	HighFive_v1_020345.1|c.000915	NA	NP_000141	NA	NA	AAL48946	NA	NA	NA	FUT6	Inverting	10	B	protein glycosylation/Protein modification	Alpha-(1,3)-fucosyltransferase 6
28	Fucosyltransferases	FUT7	Fucosyltransferases	NA	NA	ENSMUST00000100320_1	NP_004470	NP_038552	NP_955785	NA	NA	NA	NA		Inverting	10	B
29	Fucosyltransferases	FUT8	Fucosyltransferases	NA	HighFive_v1_002013.1|c.012730	ENSMUST00000062804_1	NP_835367	NP_058589	NP_001002289	NP_572740	NP_504555	NA	NA	FUT8	Inverting	23	B	protein glycosylation/Protein modification	Alpha-(1,6)-fucosyltransferase
30	Fucosyltransferases	FUT9	Fucosyltransferases	NA	NA	Q9JIG1_1	NP_006572	NP_034373	NP_445917	NA	NA	NA	NA		Inverting	10	B
31	Fucosyltransferases	POFUT1	Fucosyltransferases	gi|919298821|gb|GCTM01000365.1|	HighFive_v1_018520.1|c.013719	P83337_1	NP_056167	NP_536711	NP_001002278	NP_610931	NP_741744	NA	NA	POFUT1	Inverting	65	B	protein glycosylation/Protein modification	GDP-fucose protein O-fucosyltransferase 1
32	Fucosyltransferases	POFUT2	Fucosyltransferases	gi|919298498|gb|GCTM01000618.1|	HighFive_v1_017409.1|c.012264	Q7YRR5.1_1	NP_598368	NP_084538	XP_228073	NP_569916	NP_741272	NA	NA	POFUT2	Inverting	68	B	protein glycosylation/Protein modification	GDP-fucose protein O-fucosyltransferase 2
33	Fucosyltransferases	FUT10	Fucosyltransferases	gi|919271129|gb|GCTM01021655.1|	HighFive_v1_009749.1|c.006563	ENSMUST00000066173_1	NP_116053	AAH62113	NP_001012360	NP_609288	NA	NA	NA	FUT10	Inverting	10	B	protein glycosylation/Protein modification	Alpha-(1,3)-fucosyltransferase 10
34	Fucosyltransferases	FUT11	Fucosyltransferases	NA	NA	ENSMUST00000048016_1	NP_775811	BAC32740	NP_775430	NA	NA	NA	NA		Inverting	10	B
35	Mannosyltransferases	POMT1	Mannosyltransferases	gi|919288936|gb|GCTM01007657.1|	HighFive_v1_005522.1|c.001576	B4DSA5.1_1	NP_009102	NP_660127	NP_445858	NP_524025	NA	NP_010188	NA	POMT1	Inverting	39	C	protein glycosylation/Protein modification	Protein O-mannosyltransferase 1
36	Mannosyltransferases	POMT2	Mannosyltransferases	gi|919277383|gb|GCTM01016344.1|	HighFive_v1_013864.1|c.013232	ENSMUST00000037788_1	NP_037514	NP_700464	XP_345709	NP_569858	NP_491320	NA	NA	POMT2	Inverting	39	C	protein glycosylation/Protein modification	Protein O-mannosyl-transferase 2
37	Galactosyltransferases	CGT	Galactosyltransferases	gi|919278287|gb|GCTM01015627.1|	HighFive_v1_001727.1|c.007699	A6NCP7.3_1	NP_003351	NP_035804	NP_062149	NP_724419	NA	NA	NA	UGT8	Inverting	7	A	?	2-hydroxyacylsphingosine 1-beta-galactosyltransferase
38	Galactosyltransferases	A4GALT	Galactosyltransferases	gi|919271100|gb|GCTM01021684.1|	HighFive_v1_022909.1|c.003232	Q0R0H6.1_1	NP_059132	NP_001004150	NP_071576	NP_608737	NA	NA	NA	A4GALT	Retaining	32	NA	protein glycosylation/Protein modification	Lactosylceramide 4-alpha-galactosyltransferase
39	Galactosyltransferases	B(ABO)	Galactosyltransferases	NA	NA	E1Y3Y6.1_1	NP_065202	NP_109643	NP_075582	NA	NA	NA	NA		Retaining	6	A
40	Galactosyltransferases	B3GALT1	Galactosyltransferases	gi|919280788|gb|GCTM01013545.1|	HighFive_v1_000930.1|c.011242	ENSMUST00000042456_1	NP_066191	NP_064679	XP_345363	NA	NA	NA	NP_174003	B3GALT1	Inverting	31	NA	protein glycosylation/Protein modification	Beta-1,3-galactosyltransferase 1
41	Galactosyltransferases	B3GALT2	Galactosyltransferases	gi|919276894|gb|GCTM01016763.1|	HighFive_v1_007900.1|c.002668	ENSMUST00000038252_1	NP_003774	NP_064409	NA	NA	NA	NA	NA	B3GALT2	Inverting	31	NA	protein glycosylation/Protein modification	Beta-1,3-galactosyltransferase 2
42	Galactosyltransferases	B3GALT4	Galactosyltransferases	NA	NA	ENSMUST00000087543_1	NP_003773	NP_062293	NP_598237	NA	NA	NA	NA		Inverting	31	NA
43	Galactosyltransferases	B3GALT5	Galactosyltransferases	gi|919276742|gb|GCTM01016914.1|	HighFive_v1_012475.1|c.006489	Q9JI67.1_1	NP_006048	NP_149161	XP_221525	NA	NA	NA	NA	B3GALT5	Inverting	31	NA	protein glycosylation/Protein modification	Beta-1,3-galactosyltransferase 5
44	Galactosyltransferases	B3GALT6	Galactosyltransferases	gi|919294284|gb|GCTM01004010.1|	HighFive_v1_008244.1|c.007509	Q499Z2.1_1	NP_542172	NP_536693	XP_233721	NP_610399	NP_494394	NA	NA	B3GALT6	Inverting	31	NA	protein glycosylation/Protein modification	Beta-1,3-galactosyltransferase 6
45	Galactosyltransferases	C1GALT1	Galactosyltransferases	gi|919280661|gb|GCTM01013650.1|	HighFive_v1_018562.1|c.013586	ENSMUST00000040159_1	NP_064541	NP_443719	NP_075239	NP_723428	NP_499293	NA	NA	C1GALT1	Inverting	31	NA	protein glycosylation/Protein modification	Glycoprotein-N-acetylgalactosamine 3-beta-galactosyltransferase 1
46	Galactosyltransferases	B4GALT1	Galactosyltransferases	NA	NA	ENSMUST00000030121_1	NP_001488	NP_071641	XP_342821	NA	NA	NA	NA	B4GALT1	Inverting	7	A	protein glycosylation/Protein modification	Beta-1,4-galactosyltransferase 1
47	Galactosyltransferases	B4GALT2	Galactosyltransferases	gi|919296200|gb|GCTM01002630.1|	HighFive_v1_010732.3|c.008533	Q5EA87.2_2	NP_003771	NP_059073	XP_242992	NP_610946	NA	NA	NA	B4GALT2	Inverting	7	A	protein glycosylation/Protein modification	Beta-1,4-galactosyltransferase 2
48	Galactosyltransferases	B4GALT3	Galactosyltransferases	gi|919280411|gb|GCTM01013900.1|	HighFive_v1_004105.1|c.005329	AAM77196_1	NP_003770	NP_065604	AAH61812	NP_651657	NP_490872	NA	NA	B4GALT3	Inverting	7	A	protein glycosylation/Protein modification	Beta-1,4-galactosyltransferase 3
49	Galactosyltransferases	B4GALT4	Galactosyltransferases	NA	NA	Q80WN7_1	NP_003769	NP_062778	XP_221439	NA	NA	NA	NA		Inverting	7	A
50	Galactosyltransferases	B4GALT5	Galactosyltransferases	NA	NA	Q80WN6_1	NP_004767	NP_062809	XP_342585	NA	NP_496449	NA	NA		Inverting	7	A
51	Galactosyltransferases	B4GALT6	Galactosyltransferases	NA	NA	Q8WZ95.1_1	NP_004766	NP_062711	NP_113928	NA	NA	NA	NA		Inverting	7	A
52	Galactosyltransferases	B4GALT7	Galactosyltransferases	gi|919280260|gb|GCTM01014050.1|	HighFive_v1_012338.1|c.002699	ENSMUST00000064701_1	NP_009186	NP_666157	XP_344570	NP_651319	NP_499164	NA	NA	B4GALT7	Inverting	7	A	protein glycosylation/Protein modification	Beta-1,4-galactosyltransferase 7
53	N-Acetylgalactosaminyltransferases	B3GALNT1	N-Acetylgalactosaminyltransferases	NA	NA	ENSMUST00000061826_1	NP_003772	NP_064410	AAH79206	NA	NA	NA	NA		Inverting	31	NA
54	N-Acetylgalactosaminyltransferases	B3GALNT2	N-Acetylgalactosaminyltransferases	NA	NA	ENSMUST00000099747_1	NP_689703	NP_848755	XP_225436	NA	NA	NA	NA		Inverting	31	NA
55	N-Acetylgalactosaminyltransferases	B4GALNT1	N-Acetylgalactosaminyltransferases	NA	NA	Q59FK0.1_1	NP_001469	NP_032106	NP_074051	NA	NA	NA	NA		Inverting	12	A
56	N-Acetylgalactosaminyltransferases	B4GALNT2	N-Acetylgalactosaminyltransferases	NA	NA	ENSMUST00000038343_2	NP_703147	NP_032107	NA	NA	NA	NA	NA		Inverting	12	A
57	N-Acetylgalactosaminyltransferases	B4GALNT3	N-Acetylgalactosaminyltransferases	NA	NA	Q6L8S8.1_1	NP_775864	NA	XP_575655	NA	NA	NA	NA		Inverting	7	A
58	N-Acetylgalactosaminyltransferases	B4GALNT4	N-Acetylgalactosaminyltransferases	NA	NA	ENSMUST00000048002_1	NP_848632	NP_808565	XP_219477	NA	NA	NA	NA		Inverting	7	A
59	N-Acetylgalactosaminyltransferases	GALNT1	UDP-GalNAc:polypeptide N-acetylgalactosaminyltransferase	gi|919277134|gb|GCTM01016529.1|	HighFive_v1_007940.1|c.001167	ENSMUST00000000430_1	NP_065207	NP_038842	NP_077349	AAL25377	NP_498722	NA	NA	GALNT1	Retaining	27	A	protein glycosylation/Protein modification	Polypeptide N-acetylgalactosaminyltransferase 1
60	N-Acetylgalactosaminyltransferases	GALNT2	UDP-GalNAc:polypeptide N-acetylgalactosaminyltransferase	gi|919289073|gb|GCTM01007552.1|	NA	Q3UA32.1_1	NP_004472	NP_644678	XP_238057	NP_995625	NP_507850	NA	NA	GALNT2	Retaining	27	A	protein glycosylation/Protein modification	Polypeptide N-acetylgalactosaminyltransferase 2
61	N-Acetylgalactosaminyltransferases	GALNT3	UDP-GalNAc:polypeptide N-acetylgalactosaminyltransferase	gi|919286379|gb|GCTM01009541.1|	HighFive_v1_008596.1|c.001090	Q58A70.1_2	NP_004473	NP_056551	NP_001015032	NP_725602	NP_499721	NA	NA	GALNT3	Retaining	27	A	protein glycosylation/Protein modification	Polypeptide N-acetylgalactosaminyltransferase 3
62	N-Acetylgalactosaminyltransferases	GALNT4	UDP-GalNAc:polypeptide N-acetylgalactosaminyltransferase	gi|919286379|gb|GCTM01009541.1|	HighFive_v1_008596.1|c.001090	ENSMUST00000161240_1	NP_003765	NP_056552	NP_001020224	NP_725602	NP_499721	NA	NA	GALNT4	Retaining	27	A	protein glycosylation/Protein modification	Polypeptide N-acetylgalactosaminyltransferase 4
63	N-Acetylgalactosaminyltransferases	GALNT5	UDP-GalNAc:polypeptide N-acetylgalactosaminyltransferase	gi|919277134|gb|GCTM01016529.1|	HighFive_v1_007283.1|c.011831	ENSMUST00000112616_1	NP_055383	NP_766443	NP_113984	NP_608906	NP_741277	NA	NA	GALNT5	Retaining	27	A	protein glycosylation/Protein modification	Polypeptide N-acetylgalactosaminyltransferase 5
64	N-Acetylgalactosaminyltransferases	GALNT6	UDP-GalNAc:polypeptide N-acetylgalactosaminyltransferase	gi|919286379|gb|GCTM01009541.1|	HighFive_v1_008596.1|c.001090	ENSMUST00000159715_1	AAH35822	NP_766039	NA	NP_725602	NP_499721	NA	NA	GALNT6	Retaining	27	A	protein glycosylation/Protein modification	Polypeptide N-acetylgalactosaminyltransferase 6
65	N-Acetylgalactosaminyltransferases	GALNT7	UDP-GalNAc:polypeptide N-acetylgalactosaminyltransferase	gi|919294434|gb|GCTM01003941.1|	HighFive_v1_011827.1|c.003942	Q3U9K4.1_1	AAH47468	NP_653332	NP_075215	NP_728178	NP_503512	NA	NA	GALNT7	Retaining	27	A	protein glycosylation/Protein modification	Polypeptide N-acetylgalactosaminyltransferase 7
66	N-Acetylgalactosaminyltransferases	GALNT8	UDP-GalNAc:polypeptide N-acetylgalactosaminyltransferase	NA	NA	Q7TT15.1_1	NP_059113	NA	NA	NA	NA	NA	NA		Retaining	27	A
67	N-Acetylgalactosaminyltransferases	GALNT9	UDP-GalNAc:polypeptide N-acetylgalactosaminyltransferase	NA	NA	ENSMUST00000049430_1	BAB13699	AAH52469	XP_222253	NA	NA	NA	NA		Retaining	27	A
68	N-Acetylgalactosaminyltransferases	GALNT10	UDP-GalNAc:polypeptide N-acetylgalactosaminyltransferase	gi|919274611|gb|GCTM01018659.1|	NA	Q49A17.2_2	NP_938080	NP_598950	NP_570098	NP_728779	NP_502656	NA	NA	GALNT10	Retaining	27	A	protein glycosylation/Protein modification	Polypeptide N-acetylgalactosaminyltransferase 10
69	N-Acetylgalactosaminyltransferases	GALNT11	UDP-GalNAc:polypeptide N-acetylgalactosaminyltransferase	gi|919283584|gb|GCTM01011892.1|	HighFive_v1_000273.1|c.010527	ENSMUST00000045737_1	NP_071370	NP_659157	NP_955425	NP_652069	NP_499582	NA	NA	GALNT11	Retaining	27	A	protein glycosylation/Protein modification	Polypeptide N-acetylgalactosaminyltransferase 11
70	N-Acetylgalactosaminyltransferases	GALNT12	UDP-GalNAc:polypeptide N-acetylgalactosaminyltransferase	gi|919286379|gb|GCTM01009541.1|	HighFive_v1_008596.1|c.001090	ENSMUST00000045041_1	CAC80100	NP_766281	XP_232988	NP_725602	NP_499721	NA	NA	GALNT12	Retaining	27	A	protein glycosylation/Protein modification	Polypeptide N-acetylgalactosaminyltransferase 12
71	N-Acetylgalactosaminyltransferases	GALNT13	UDP-GalNAc:polypeptide N-acetylgalactosaminyltransferase	gi|919268799|gb|GCTM01023548.1|	HighFive_v1_007940.1|c.001167	ENSMUST00000112634_1	NP_443149	NP_766618	NP_954537	AAL25377	NP_498722	NA	NA	GALNT13	Retaining	27	A	protein glycosylation/Protein modification	Polypeptide N-acetylgalactosaminyltransferase 13
72	N-Acetylgalactosaminyltransferases	GALNT14	UDP-GalNAc:polypeptide N-acetylgalactosaminyltransferase	NA	NA	Q58A55.1_1	AAQ89118	NP_082140	NP_001012109	NP_995625	NP_507850	NA	NA	GALNT14	Retaining	27	A	protein glycosylation/Protein modification	Polypeptide N-acetylgalactosaminyltransferase 14
73	N-Acetylgalactosaminyltransferases	GALNT15	UDP-GalNAc:polypeptide N-acetylgalactosaminyltransferase	NA	NA	A6QLX6.1_2	BAD29961	NP_084442	XP_224621	NA	NA	NA	NA		Retaining	27	A
74	N-Acetylgalactosaminyltransferases	WBSCR17	UDP-GalNAc:polypeptide N-acetylgalactosaminyltransferase	NA	NA	NA	NP_071924	NP_080725	NA	NA	NA	NA	NA		NA	NA	NA
75	N-Acetylgalactosaminyltransferases	A(ABO)	N-Acetylgalactosaminyltransferases	NA	NA	Q9UIR1.1_1	AAA36792	NP_109643	NP_075582	NA	NA	NA	NA		Retaining	6	A
76	N-Acetylgalactosaminyltransferases	GBGT1	N-Acetylgalactosaminyltransferases	NA	NA	B7Z8S5.1_2	NP_068836	NP_631936	NA	NA	NA	NA	NA		Retaining	6	A
77	N-Acetylglucosaminyltransferases	A4GNT	N-Acetylglucosaminyltransferases	gi|919284098|gb|GCTM01011540.1|	HighFive_v1_009453.1|c.005022	ENSMUST00000042553_1	NP_057245	XP_286168	XP_236601	NA	NA	NA	NA	A4GNT	Retaining	32	NA	protein glycosylation/Protein modification	Alpha-1,4-N-acetylglucosaminyltransferase
78	N-Acetylglucosaminyltransferases	B3GNT1	N-Acetylglucosaminyltransferases	NA	NA	ENSMUST00000053705_1	NP_006867	NP_780592	XP_219693	NA	NA	NA	NA		Inverting	49	NA
79	N-Acetylglucosaminyltransferases	B3GNT2	N-Acetylglucosaminyltransferases	NA	NA	ENSMUST00000062844_1	NP_006568	NP_058584	XP_223674	NA	NA	NA	NA		Inverting	31	NA
80	N-Acetylglucosaminyltransferases	B3GNT3	N-Acetylglucosaminyltransferases	NA	NA	A5D7B6.1_2	NP_055071	NP_082465	XP_224719	NA	NA	NA	NP_177618		Inverting	31	NA
81	N-Acetylglucosaminyltransferases	B3GNT4	N-Acetylglucosaminyltransferases	NA	NA	Q9C0J1.1_1	NP_110392	NP_941013	XP_222292	NA	NA	NA	NA		Inverting	31	NA
82	N-Acetylglucosaminyltransferases	B3GNT5	N-Acetylglucosaminyltransferases	gi|919297835|gb|GCTM01001153.1|	NA	Q864U8.1_1	NP_114436	NP_473393	XP_344041	NA	NA	NA	NA	B3GNT5	Inverting	31	NA	protein glycosylation/Protein modification	Lactosylceramide 1,3-N-acetyl-beta-D-glucosaminyltransferase
83	N-Acetylglucosaminyltransferases	B3GNT6	N-Acetylglucosaminyltransferases	NA	NA	ENSMUST00000098278_1	NP_619651	XP_195661	XP_217903	NA	NA	NA	NA		Inverting	31	NA
84	N-Acetylglucosaminyltransferases	B3GNT7	N-Acetylglucosaminyltransferases	NA	HighFive_v1_016892.1|c.004405	Q66H69.1_1	NP_660279	NP_660257	XP_237375	NA	NA	NA	NA	B3GNT7	Inverting	31	NA	protein glycosylation/Protein modification	UDP-GlcNAc:betaGal beta-1,3-N-acetylglucosaminyltransferase 7
85	N-Acetylglucosaminyltransferases	B3GNT8	N-Acetylglucosaminyltransferases	NA	NA	NA	BAD86525	NP_666296	XP_218342	NA	NA	NA	NA		Inverting	31	NA
86	N-Acetylglucosaminyltransferases	GCNT1	N-Acetylglucosaminyltransferases	NA	NA	ENSMUST00000174236_1	NP_001481	NP_034395	NP_071612	NA	NA	NA	NA		Inverting	14	NA
87	N-Acetylglucosaminyltransferases	GCNT3	N-Acetylglucosaminyltransferases	NA	NA	Q7YQE1.1_1	NP_004742	NP_082363	NP_775434	NA	NA	NA	NA		Inverting	14	NA
88	N-Acetylglucosaminyltransferases	GCNT4	N-Acetylglucosaminyltransferases	NA	NA	Q9P109.1_1	NP_057675	XP_138797	XP_226703	NA	NA	NA	NA		Inverting	14	NA
89	N-Acetylglucosaminyltransferases	GCNT2	N-Acetylglucosaminyltransferases	NA	NA	Q3V3K7.1_1	NP_001482	NP_032131	AAR95653	NA	NA	NA	NP_175718	GCNT2	Inverting	14	NA	protein glycosylation/Protein modification	N-acetyllactosaminide beta-1,6-N-acetylglucosaminyl-transferase, isoform C
90	N-Acetylglucosaminyltransferases	IGnT2	N-Acetylglucosaminyltransferases	NA	NA	NA	NP_663624	NP_076376	AAR95652	NA	NA	NA	NA	GCNT2	Inverting	14	NA	protein glycosylation/Protein modification	N-acetyllactosaminide beta-1,6-N-acetylglucosaminyl-transferase, isoform A
91	N-Acetylglucosaminyltransferases	IGnT3	N-Acetylglucosaminyltransferases	NA	NA	Q3UJ01.1_1	NP_663630	NP_573482	AAR95654	NA	NA	NA	NA	GCNT2	Inverting	14	NA	protein glycosylation/Protein modification	N-acetyllactosaminide beta-1,6-N-acetylglucosaminyl-transferase, isoform C
92	N-Acetylglucosaminyltransferases	MGAT1	N-Acetylglucosaminyltransferases	gi|919282085|gb|GCTM01012767.1|	HighFive_v1_016674.1|c.011556	AAK61869_1	NP_002397	NP_034924	NP_110488	NP_525117	NP_509566	NA	NP_195537	MGAT1	Inverting	13	A	protein glycosylation/Protein modification	Alpha-1,3-mannosyl-glycoprotein 2-beta-N-acetylglucosaminyltransferase
93	N-Acetylglucosaminyltransferases	MGAT2	N-Acetylglucosaminyltransferases	gi|919281026|gb|GCTM01013352.1|	HighFive_v1_009418.1|c.010452	ENSMUST00000060579_1	NP_002399	NP_666147	NP_446056	NP_651763	NP_505864	NA	NA	MGAT2	Inverting	16	NA	protein glycosylation/Protein modification	Alpha-1,6-mannosyl-glycoprotein 2-beta-N-acetylglucosaminyltransferase
94	N-Acetylglucosaminyltransferases	MGAT3	N-Acetylglucosaminyltransferases	NA	NA	ENSMUST00000044970_1	NP_002400	NP_034925	NP_062112	NP_723787	NA	NA	NA		Inverting	17	NA
95	N-Acetylglucosaminyltransferases	MGAT4A	N-Acetylglucosaminyltransferases	NA	NA	B4E2R6.1_1	NP_036346	NP_776295	XP_218731	NP_648720	NA	NA	NA		Inverting	54	NA
96	N-Acetylglucosaminyltransferases	MGAT4B	N-Acetylglucosaminyltransferases	NA	NA	ENSMUST00000041725_1	NP_055090	NP_666038	XP_220372	NP_648721	NA	NA	NA		Inverting	54	NA
97	N-Acetylglucosaminyltransferases	MGAT5	N-Acetylglucosaminyltransferases	NA	NA	AAC52925_1	NP_002401	NP_660110	NP_075583	NA	NP_491874	NA	NA		Inverting	18	NA
98	N-Acetylglucosaminyltransferases	MGAT5B	N-Acetylglucosaminyltransferases	NA	NA	ENSMUST00000103027_1	NP_653278	NP_766536	XP_221136	NA	NA	NA	NA		Inverting	18	NA
99	N-Acetylglucosaminyltransferases	OGT	N-Acetylglucosaminyltransferases	gi|919297599|gb|GCTM01001388.1|	HighFive_v1_018129.1|c.003780	ENSMUST00000044475_1	NP_858059	NP_631883	NP_058803	NP_724406	NP_498563	NA	NA	OGT	Inverting	41	B	?	Methylated-DNA-protein-cysteine methyltransferase
100	N-Acetylglucosaminyltransferases	MFNG	N-Acetylglucosaminyltransferases	NA	NA	Q1LZD7.2_1	NP_002396	NP_032621	NP_954541	NA	NA	NA	NA		Inverting	31	NA
101	N-Acetylglucosaminyltransferases	LFNG	N-Acetylglucosaminyltransferases	NA	NA	ENSMUST00000031555_1	Q8NES3	NP_032520	NP_596884	NA	NA	NA	NA		Inverting	31	NA
102	N-Acetylglucosaminyltransferases	RFNG	N-Acetylglucosaminyltransferases	gi|919279216|gb|GCTM01014838.1|	HighFive_v1_013962.1|c.004785	Q6P6T7.1_1	Q9Y644	NP_033079	NP_068621	NP_524191	NA	NA	NA	RFNG	Inverting	31	NA	Pre-NOTCH Processing in Golgi	Beta-1,3-N-acetylglucosaminyltransferase radical fringe
103	N-Acetylglucosaminyltransferases	POMGNT1	N-Acetylglucosaminyltransferases	NA	NA	ENSMUST00000120083_1	NP_060209	NP_080927	NP_001007748	NA	NP_500183	NA	NA		Inverting	13	A
104	Glucosyltransferase	B3GALTL	Glucosyltransferases	gi|919276668|gb|GCTM01016988.1|	HighFive_v1_005138.1|c.007485	Q5RCX1.1_1	NP_919299	NP_001074673	NA	NA	NA	NA	NA	B3GLCT	Inverting	31	NA	protein glycosylation/Protein modification	Beta-1,3-glucosyltransferase
105	Sialyltransferases	ST3GAL1	Sialyltransferases	NA	NA	ENSMUST00000092640_1	NP_003024	NP_033203	XP_343255	NA	NA	NA	NA		Inverting	29	NA
106	Sialyltransferases	ST3GAL2	Sialyltransferases	NA	NA	ENSMUST00000034197_1	NP_008858	NP_033205	NP_113883	NA	NA	NA	NA		Inverting	29	NA
107	Sialyltransferases	ST3GAL3	Sialyltransferases	NA	NA	ENSMUST00000030263_1	NP_006270	NP_033202	NP_113885	NA	NA	NA	NA		Inverting	29	NA
108	Sialyltransferases	ST3GAL4	Sialyltransferases	NA	NA	Q9N257.1_1	NP_006269	NP_033204	NP_976082	NA	NA	NA	NA		Inverting	29	NA
109	Sialyltransferases	ST3GAL5	Sialyltransferases	NA	NA	Q6KB55.1_1	NP_003887	NP_035505	NP_112627	NA	NA	NA	NA		Inverting	29	NA
110	Sialyltransferases	ST3GAL6	Sialyltransferases	NA	NA	Q8VIB3.3_1	NP_006091	NP_061254	NP_997485	NA	NA	NA	NA		Inverting	29	NA
111	Sialyltransferases	ST6GAL1	Sialyltransferases	NA	NA	BAK09206_1	NP_003023	NP_666045	NP_671738	NA	NA	NA	NA		Inverting	29	NA
112	Sialyltransferases	ST6GAL2	Sialyltransferases	NA	NA	B2RQY9.1_1	NP_115917	NP_766417	XP_236826	NP_726474	NA	NA	NA		Inverting	29	NA
113	Sialyltransferases	ST6GALNAC1	Sialyltransferases	NA	NA	Q9NXQ7.1_2	NP_060884	NP_035501	XP_221248	NA	NA	NA	NA		Inverting	29	NA
114	Sialyltransferases	ST6GALNAC2	Sialyltransferases	NA	NA	Q00M94.1_2	NP_006447	NP_033206	XP_221134	NA	NA	NA	NA		Inverting	29	NA
115	Sialyltransferases	ST6GALNAC3	Sialyltransferases	NA	NA	ENSMUST00000064460_1	NP_694541	NP_035502	NP_061996	NA	NA	NA	NA		Inverting	29	NA
116	Sialyltransferases	ST6GALNAC4	Sialyltransferases	NA	NA	ENSMUST00000102818_1		NP_035503	CAG26700	NA	NA	NA	NA		Inverting	29	NA
117	Sialyltransferases	ST6GALNAC5	Sialyltransferases	NA	NA	B3KTL1.1_1	NP_112227	NA	NA	NA	NA	NA	NA		Inverting	29	NA
118	Sialyltransferases	ST6GALNAC6	Sialyltransferases	NA	NA	ENSMUST00000081879_1	NP_038471	NP_058669	CAG26710	NA	NA	NA	NA		Inverting	29	NA
119	Sialyltransferases	ST8SIA1	Sialyltransferases	NA	NA	ENSMUST00000032421_1	NP_003025	NP_035504	NP_036945	NA	NA	NA	NA		Inverting	29	NA
120	Sialyltransferases	ST8SIA2	Sialyltransferases	NA	NA	ENSMUST00000026896_1	NP_006002	NP_033207	NP_476497	NA	NA	NA	NA		Inverting	29	NA
121	Sialyltransferases	ST8SIA3	Sialyltransferases	NA	NA	ENSMUST00000025477_1	NP_056963	NP_033208	NP_037161	NA	NA	NA	NA		Inverting	29	NA
122	Sialyltransferases	ST8SIA4	Sialyltransferases	NA	NA	A1KQY6.1_1	NP_005659	NP_033209	AAB49989	NA	NA	NA	NA		Inverting	29	NA
123	Sialyltransferases	ST8SIA5	Sialyltransferases	NA	NA	A2VBC2.1_1	NP_037437	NP_694764	NP_998793	NA	NA	NA	NA		Inverting	29	NA
124	Sialyltransferases	ST8SIA6	Sialyltransferases	NA	NA	Q64687.2_1	NP_001004470	NP_665837	NA	NA	NA	NA	NA		Inverting	29	NA
125	GAG	ChGn	N-Acetylgalactosaminyltransferases	NA	NA	ENSMUST00000078350_1	NP_060841	NP_766341	XP_224757	NP_610567	NA	NA	NA		Inverting	31	NA
126	GAG	GALNACT-2	N-Acetylgalactosaminyltransferases	NA	NA	ENSMUST00000049344_1	NP_061060	NP_084441	XP_232316	NA	NA	NA	NA		Inverting	31	NA
127	GAG	CHPF	N-Acetylgalactosaminyltransferases Glucuronyltransferases	gi|919296432|gb|GCTM01002399.1|	HighFive_v1_009864.2|c.004116	ENSMUST00000079205_1	NP_078812	XP_129886	XP_237306	NP_572853	NP_498934	NA	NA	CHPF	Inverting	31	NA	protein glycosylation/Protein modification	Chondroitin sulfate synthase 2
128	GAG	CHSY1	N-Acetylgalactosaminyltransferases Glucuronyltransferases	NA	NA	Q5DTK1.3_1	NP_055733	XP_194358	XP_218759	NP_996440	BAC76780	NA	NA		Inverting	31	NA
129	GAG	CSS3	N-Acetylgalactosaminyltransferases Glucuronyltransferases	NA	NA	ENSMUST00000080721_1	BAC98832	BAC25596	XP_225912	NA	NA	NA	NA		Inverting	31	NA
130	GAG	CSGlcA-T	Glucuronyltransferases	NA	NA	Q80TE1.1_1	BAA92640	BAC65786	XP_216063	NA	NA	NA	NA		Inverting	31	NA
131	GAG	EXT1	Glucuronyltransferases N-Acetylglucosaminyltransferases	gi|919280310|gb|GCTM01014000.1|	HighFive_v1_019434.1|c.003554	AAF71276_1	NP_000118	NP_034292	XP_216920	NP_477231	NP_502180	NA	NA	EXT1	Retaining	64	A	?	Exostosin-1
132	GAG	EXT2	Glucuronyltransferases N-Acetylglucosaminyltransferases	gi|919291351|gb|GCTM01005810.1|	NA	Q3UFQ0.1_1	NP_000392	NP_034293	XP_230303	NP_788368	NA	NA	NA		Inverting	47	NA
133	GAG	EXTL1	N-Acetylglucosaminyltransferases	NA	NA	ENSMUST00000030643_1	NP_004446	NP_062524	XP_233547	NA	NA	NA	NA		Retaining	64	A
134	GAG	EXTL3	N-Acetylglucosaminyltransferases	gi|919276252|gb|GCTM01017367.1|	HighFive_v1_005202.1|c.010564	Q5DU26.1_1	NP_001431	NP_061258	NP_064482	NP_523790	NP_499368	NA	NA	EXTL3	Retaining	64	A	?	Exostosin-like 3
135	GAG	EXTL2	N-Acetylgalactosaminyltransferases N-Acetylglucosaminyltransferases	NA	NA	Q3TSR0.1_1	NP_001430	NP_067363	XP_227614	NA	NA	NA	NA		Retaining	64	A
136	GAG	HAS1	Glucuronyltransferases N-Acetylglucosaminyltransferases	NA	NA	NA	NP_001514	NP_032241	NP_758826	NA	NA	NA	NA		Inverting	2	A
137	GAG	HAS2	Glucuronyltransferases N-Acetylglucosaminyltransferases	NA	NA	ENSMUST00000050544_1	NP_005319	NP_032242	NP_037285	NA	NA	NA	NA		Inverting	2	A
138	GAG	HAS3	Glucuronyltransferases N-Acetylglucosaminyltransferases	NA	NA	ENSMUST00000034385_1	NP_005320	NP_032243	NP_758822	NA	NA	NA	NA		Inverting	2	A
139	Glucuronyltransferases	B3GAT1	Glucuronyltransferases	gi|919279099|gb|GCTM01014921.1|	HighFive_v1_011731.1|c.000285	Q6PIG8.1_1	NP_473366	NP_084068	NP_446455	NP_726910	NP_493160	NA	NA	B3GAT1	Inverting	43	A	protein glycosylation/Protein modification	Galactosylgalactosylxylosylprotein 3-beta-glucuronosyltransferase 1
140	Glucuronyltransferases	B3GAT2	Glucuronyltransferases	gi|919281485|gb|GCTM01013009.1|	NA	A8K1V3.1_1	NP_542780	NP_742122	NP_072131	NA	NA	NA	NA		Inverting	43	A
141	Glucuronyltransferases	B3GAT3	Glucuronyltransferases	NA	HighFive_v1_011737.1|c.009156	Q9WU47_1	NP_036332	NP_077218	XP_238155	NP_726910	NA	NA	NA	B3GAT3	Inverting	43	A	protein glycosylation/Protein modification	Galactosylgalactosylxylosylprotein 3-beta-glucuronosyltransferase 3
142	Modification	CHST10	Sulfotransferases	NA	NA	O54702.1_1	NP_004845	NP_660124	NP_536322	NA	NA	NA	NA		NA	NA	NA
143	Modification	CHST4	Sulfotransferases	NA	NA	Q1LZD4.1_1	NP_005760	NP_036128	XP_226454	NA	NA	NA	NA	CHST4	NA	NA	NA	Carbohydrate metabolism	Carbohydrate sulfotransferase 4
144	Modification	CHST5	Sulfotransferases	NA	NA	NA	NP_036258	NA	NA	NA	NA	NA	NA		NA	NA	NA
145	Modification	UST	Sulfotransferases	gi|919270855|gb|GCTM01021904.1|	HighFive_v1_006608.1|c.003695	ENSMUST00000061601_2	NP_005706	NP_796361	XP_341728	NA	NA	NA	NA		NA	NA	NA	Dermatan sulfate biosynthesis	Uronyl 2-sulfotransferase
146	Modification	GAL3ST1	Sulfotransferases	NA	NA	Q99999.1_1	NP_004852	NP_058618	AAH87145	NA	NA	NA	NA		NA	NA	NA
147	Modification	GAL3ST2	Sulfotransferases	NA	NA	ENSMUST00000069881_2	NP_071417	NP_955398	XP_237421	NA	NA	NA	NA		NA	NA	NA
148	Modification	GAL3ST3	Sulfotransferases	NA	NA	Q505J7.1_1	NP_149025	XP_285284	NP_001019461	NA	NA	NA	NA		NA	NA	NA
149	Modification	GAL3ST4	Sulfotransferases	NA	NA	ENSMUST00000100530_1	NP_078913	XP_284152	XP_573381	NA	NA	NA	NA		NA	NA	NA
150	Modification	CHST8	Sulfotransferases	NA	NA	NA	NP_071912	NP_780349	XP_218506	NA	NA	NA	NA		NA	NA	NA
151	Modification	CHST9	Sulfotransferases	NA	NA	Q7L1S5.2_1	NP_113610	NP_951010	XP_226142	NA	NA	NA	NA		NA	NA	NA
152	Modification	CHST12	Sulfotransferases	NA	NA	ENSMUST00000043050_1	NP_061111	NP_067503	XP_221946	NA	NA	NA	NA		NA	NA	NA
153	Modification	CHST13	Sulfotransferases	gi|919286867|gb|GCTM01009179.1|	HighFive_v1_008760.1|c.000300	A6QLZ9.1_1	NP_690849	XP_355798	XP_575606	NP_609820	NA	NA	NA	CHST13	NA	NA	NA	Chondroitin sulfate biosynthesis	Carbohydrate sulfotransferase 13
154	Modification	CHST11	Sulfotransferases	gi|919276261|gb|GCTM01017358.1|	HighFive_v1_001297.1|c.012971	ENSMUST00000040110_1	NP_060883	NP_067414	XP_235007	NP_608920	NA	NA	NA	CHST11	NA	NA	NA	Chondroitin sulfate biosynthesis	Carbohydrate sulfotransferase 11
155	Modification	GALNAC4S-6ST	Sulfotransferases	NA	NA	B4DH74.1_1	NP_056976	NP_084211	NP_775432	NA	NA	NA	NA		NA	NA	NA
156	Modification	CHST1	Sulfotransferases	NA	NA	ENSMUST00000065797_1	NP_003645	NP_076339	XP_230293	NA	NA	NA	NA		NA	NA	NA
157	Modification	CHST3	Sulfotransferases	NA	NA	ENSMUST00000135158_1	NP_004264	NP_058083	NP_445860	NA	NA	NA	NA		NA	NA	NA
158	Modification	CHST7	Sulfotransferases	NA	NA	NA	NP_063939	NP_068361	NP_997483	NA	NA	NA	NA		NA	NA	NA
159	Modification	CHST6	Sulfotransferases	NA	NA	Q9GZS9.3_1	NP_067628	NP_064334	XP_226482	NA	NA	NA	NA		NA	NA	NA
160	Modification	CHST2	Sulfotransferases	NA	NA	ENSMUST00000036267_1	NP_004258	NP_061233	XP_345971	NA	NA	NA	NA		NA	NA	NA
161	Modification	D4ST1	Sulfotransferases	NA	NA	ENSMUST00000099546_1	NP_569735	NP_082393	NA	NA	NA	NA	NA		NA	NA	NA
162	Modification	HS2ST1	Sulfotransferases	gi|919280523|gb|GCTM01013788.1|	HighFive_v1_016861.1|c.013635	ENSMUST00000043325_1	NP_036394	NP_035958	XP_214740	NP_477339	NP_509871	NA	NA	HS2ST1	NA	NA	NA	HS-GAG biosynthesis	Heparan sulfate 2-O-sulfotransferase 1
163	Modification	HS3ST1	Sulfotransferases	NA	NA	ENSMUST00000117944_1	NP_005105	NP_034604	NP_445843	NA	NP_495230	NA	NA		NA	NA	NA
164	Modification	HS3ST2	Sulfotransferases	NA	NA	NA	NP_006034	XP_112440	NP_852035	NA	NA	NA	NA		NA	NA	NA
165	Modification	HS3ST3A1	Sulfotransferases	NA	NA	ENSMUST00000044922_1	NP_006033	NP_849201	XP_343912	NP_573370	NA	NA	NA		NA	NA	NA
166	Modification	HS3ST3B1	Sulfotransferases	NA	NA	NA	NP_006032	NP_061275	XP_220557	NA	NA	NA	NA		NA	NA	NA
167	Modification	HS3ST4	Sulfotransferases	NA	NA	NA	AAD30210	NA	NA	NA	NA	NA	NA		NA	NA	NA
168	Modification	HS3ST5	Sulfotransferases	NA	NA	ENSMUST00000167191_1	NP_705840	XP_356462	XP_228219	NP_788409	NA	NA	NA		NA	NA	NA
169	Modification	HS6ST1	Sulfotransferases	gi|919295636|gb|GCTM01003017.1|	HighFive_v1_018671.1|c.004282	Q91ZB4_1	NP_004798	NP_056633	XP_237060	NP_524409	NP_508895	NA	NA	HS6ST1	NA	NA	NA	HS-GAG biosynthesis	Heparan-sulfate 6-O-sulfotransferase 1
170	Modification	HS6ST2	Sulfotransferases	NA	NA	ENSMUST00000088172_1	NP_671703	NP_056634	XP_228683	NA	NA	NA	NA		NA	NA	NA
171	Modification	HS6ST3	Sulfotransferases	NA	NA	Q149R8.1_1	NP_703157	NP_056635	XP_224525	NA	NA	NA	NA		NA	NA	NA
172	Modification	NDST1	Sulfotransferases	NA	NA	ENSMUST00000066785_1	NP_001534	NP_032332	NP_077337	NA	NP_501491	NA	NA		NA	NA	NA
173	Modification	NDST2	Sulfotransferases	gi|919283325|gb|GCTM01012106.1|	HighFive_v1_011299.1|c.000679	ENSMUST00000047490_1	NP_003626	NP_034941	XP_223793	NP_523946	NA	NA	NA	NDST2	NA	NA	NA	HS-GAG biosynthesis	Bifunctional heparan sulfate N-deacetylase/N-sulfotransferase 2
174	Modification	NDST3	Sulfotransferases	NA	NA	ENSMUST00000154668_1	NP_004775	NP_112463	XP_227665	NA	NA	NA	NA		NA	NA	NA
175	Modification	NDST4	Sulfotransferases	NA	NA	ENSMUST00000143461_1	NP_072091	NP_072087	XP_342337	NA	NA	NA	NA		NA	NA	NA
176	Modification	SLC35A1	Nucleotide Sugar Transporters	NA	NA	O08520_1	NP_006407	NP_036025	XP_232884	NA	NA	NA	NA		NA	NA	NA
177	Modification	SLC35A2	Nucleotide Sugar Transporters	gi|919283189|gb|GCTM01012238.1|	HighFive_v1_020057.1|c.010793	Q4R4X2.1_1	NP_005651	NA	NP_570019	NA	NA	NA	NA	SLC35A2	NA	NA	NA	Transport of nucleotide sugars	UDP-galactose translocator
178	Modification	SLC35A3	Nucleotide Sugar Transporters	NA	NA	CBL95111_1	NP_036375	NP_659151	NP_001012082	NA	NP_493723	NA	NA		NA	NA	NA
179	Modification	SLC35B1	Nucleotide Sugar Transporters	gi|919281600|gb|GCTM01012894.1|	HighFive_v1_018117.1|c.007062	ENSMUST00000021243_1	NP_005818	NP_058032	AAQ79836	NP_650949	NP_499652	AAT92855	NA	SLC35B1	NA	NA	NA	?	Solute carrier family 35 member B1 homolog
180	Modification	SLC35B2	Nucleotide Sugar Transporters	gi|919278392|gb|GCTM01015522.1|	HighFive_v1_008970.1|c.006709	Q3U399.1_1	NP_835361	AAH25875	AAI00648	NP_524389	NP_741546	NA	NA	SLC35B2	NA	NA	NA	Transport and synthesis of PAPS	Adenosine 3'-phospho 5'-phosphosulfate transporter 1
181	Modification	SLC35B3	Nucleotide Sugar Transporters	gi|919272550|gb|GCTM01020493.1|	HighFive_v1_009206.1|c.013713	ENSMUST00000021870_1	NP_057032	NP_598821	XP_225253	NP_648954	NP_498222	NA	NA	SLC35B3	NA	NA	NA	Transport and synthesis of PAPS	Adenosine 3'-phospho 5'-phosphosulfate transporter 2
182	Modification	SLC35B4	Nucleotide Sugar Transporters	gi|919283352|gb|GCTM01012081.1|	HighFive_v1_011557.1|c.006446	Q8CIA5.2_1	NP_116215	NP_067410	XP_216122	NP_727071	NP_501017	CAC84567	NA	SLC35B4	NA	NA	NA	Transport of nucleotide sugars	UDP-xylose and UDP-N-acetylglucosamine transporter
183	Modification	SLC35C1	Nucleotide Sugar Transporters	gi|919289219|gb|GCTM01007448.1|	HighFive_v1_004746.1|c.004731	Q8C0J3.1_1	NP_060859	NP_997597	XP_230292	NP_649782	NP_505467	NA	NA	SLC35C1	NA	NA	NA	Transport of nucleotide sugars	GDP-fucose transporter 1
184	Modification	SLC35D1	Nucleotide Sugar Transporters	gi|919285217|gb|GCTM01010631.1|	HighFive_v1_020792.1|c.009468	B7Z3X2.1_2	NP_055954	NP_808400	XP_216462	NP_524126	NP_495436	NA	NA	SLC35D1	NA	NA	NA	Transport of nucleotide sugars	UDP-glucuronic acid/UDP-N-acetylgalactosamine transporter
185	Modification	SLC35D2	Nucleotide Sugar Transporters	NA	NA	ENSMUST00000099441_1	NP_008932	NP_001001321	XP_214408	NA	NA	NA	NA		NA	NA	NA
186	Glycosyltransferase-like Genes	FCMD	Glycosyltransferase-like	NA	NA	ENSMUST00000128667_1	NP_006722	NP_647470	XP_342839	NA	NP_497236	NA	NA		NA	NA	NA
187	Glycosyltransferase-like Genes	FKRP	Glycosyltransferase-like	gi|919274411|gb|GCTM01018858.1|	NA	NA	NP_077277	NP_775606	NP_001020849	NP_611531	NA	NA	NA		NA	NA	NA
188	Glycosyltransferase-like Genes	LARGE	Glycosyltransferase-like	gi|919288549|gb|GCTM01007912.1|	HighFive_v1_000324.1|c.009358	B7Z7C3.1_1	NP_004728	NP_034817	NA	NA	NP_509833	NA	NA	LARGE	Inverting	49	NA	protein glycosylation/Protein modification	Glycosyltransferase-like protein LARGE1
189	Glycosyltransferase-like Genes	LARGE2	Glycosyltransferase-like	NA	NA	D9IFY9.1_1	NP_689525	NP_766258	NP_954538	NA	NA	NA	NA		Retaining	8	A
190	Glycosyltransferase-like Genes	C1GALT1C1	Glycosyltransferase-like	NA	NA	Q9JMG2.1_2	NP_689905	NP_067525	NP_001025204	NA	NA	NA	NA		Inverting	31	NA
