# Supplementary material for: Transcriptome analyses of insect cells to facilitate baculovirus-insect expression
Source: Protein Cell. 2016 Mar 26;7(5):373–82. doi: 10.1007/s13238-016-0260-y (PMC4853316; doi:10.1007/s13238-016-0260-y)
Supplement: Supplementary file 3 — Supplementary material 3 (XLSX 35 kb) [file 13238_2016_260_MOESM3_ESM.xlsx]

## Sheet: High Five
Supplemental file S3. Detailed sequence, SignalP score and FPKM value of top 100 expression signal peptide containing transcripts.
PeptideID	TransID	SignalP_score	FPKM	Predicted_function	Signal_peptide_seq	Signal_peptide_CDS
HighFive_v1_012493.1|c.012076	HighFive_v1_012493.1	0.533	1697.41	NDKA_DROME^Nucleoside diphosphate kinase	MIATLLYLLIHLRRA	ATGATTGCCACTTTGCTTTATCTTTTAATACACCTCAGACGCGCC
HighFive_v1_015932.1|c.009024	HighFive_v1_015932.1	0.84	1055.33	NA	MRLFIFALLTVCAHA	ATGCGTTTGTTTATATTCGCGCTCCTCACGGTATGCGCACACGCA
HighFive_v1_017918.1|c.002603	HighFive_v1_017918.1	0.833	796.89	HSP7C_DROME^Heat shock 70 kDa protein cognate 3	MLKMRWSILALACVVVAVYA	ATGCTCAAAATGCGGTGGAGTATCTTAGCGTTGGCCTGCGTGGTCGTGGCGGTTTACGCC
HighFive_v1_014313.1|c.005838	HighFive_v1_014313.1	0.59	771.33	NA	MIFLLYNLHLALN	ATGATTTTTTTACTATATAACTTACATCTTGCCCTTAAT
HighFive_v1_022051.1|c.002267	HighFive_v1_022051.1	0.864	763.76	CATL_DROME^Cathepsin L	MKSVAVFLCLVAAASA	ATGAAGAGTGTAGCGGTGTTTCTGTGCCTGGTGGCCGCCGCCAGCGCC
HighFive_v1_008499.1|c.000794	HighFive_v1_008499.1	0.806	743.99	NA	MWSKFVVMLAVSCVANA	ATGTGGTCCAAATTTGTAGTGATGTTAGCAGTGTCTTGTGTGGCGAATGCT
HighFive_v1_002298.1|c.000861	HighFive_v1_002298.1	0.884	731.52	NA	MFEFRILLCSLLIISCTIA	ATGTTCGAATTTCGTATCTTATTGTGTTCCTTATTGATTATCAGCTGTACTATAGCG
HighFive_v1_020237.1|c.000787	HighFive_v1_020237.1	0.812	672.49	CALR_BOMMO^Calreticulin	MKSLVLAVVSLLAISSINC	ATGAAGTCCTTAGTGCTAGCTGTTGTCAGTTTACTGGCAATTTCATCAATAAATTGT
HighFive_v1_017979.1|c.010475	HighFive_v1_017979.1	0.892	620.36	PDI_DROME^Protein disulfide-isomerase	MKVILFTAIALLGAVLA	ATGAAAGTAATTCTTTTTACGGCGATAGCCCTTTTGGGCGCCGTTTTGGCT
HighFive_v1_014010.1|c.003125	HighFive_v1_014010.1	0.686	537.84	MUC24_HUMAN^Sialomucin core protein 24	MKGVIFVCLLSLSVSFSLP	ATGAAGGGCGTAATATTTGTTTGTTTGTTGTCGCTGTCTGTGAGCTTCAGCTTGCCA
HighFive_v1_016018.1|c.009166	HighFive_v1_016018.1	0.882	537.8	LAMP1_CHICK^Lysosome-associated membrane glycoprotein 1	MSRLRFCLLLAVFCSCTQYGLG	ATGTCTCGTCTTAGGTTTTGTTTGTTGTTAGCAGTGTTTTGCAGTTGTACGCAGTACGGTCTTGGA
HighFive_v1_021902.1|c.013677	HighFive_v1_021902.1	0.864	446.26	IMPL2_DROME^Neural/ectodermal development factor IMP-L2	MMTSVSLLVALLVSLQCVFQTSA	ATGATGACTTCAGTTTCGCTACTCGTCGCTTTGCTCGTGTCGCTGCAGTGCGTCTTCCAAACGAGTGCG
HighFive_v1_012264.1|c.000291	HighFive_v1_012264.1	0.821	408.66	OST48_DROME^Dolichyl-diphosphooligosaccharide--protein glycosyltransferase 48 kDa subunit	MKITLILGIIASFSLALA	ATGAAGATTACGCTAATTTTAGGAATTATAGCTAGCTTTTCGTTAGCGCTAGCT
HighFive_v1_022010.1|c.005558	HighFive_v1_022010.1	0.767	385.03	TTC19_DROME^Tetratricopeptide repeat protein 19 homolog, mitochondrial	MGAFAAALGFILLVAAARS	ATGGGCGCTTTTGCAGCAGCTCTAGGTTTTATCTTACTAGTGGCCGCTGCGCGGTCA
HighFive_v1_016016.1|c.006088	HighFive_v1_016016.1	0.673	374.09	IMPL2_DROME^Neural/ectodermal development factor IMP-L2	MYLVILFAATALLGSSRS	ATGTATCTGGTAATACTGTTTGCGGCGACTGCTCTGCTGGGCTCCAGCCGGTCA
HighFive_v1_010738.1|c.010537	HighFive_v1_010738.1	0.601	337.48	HMDH_AGRIP^3-hydroxy-3-methylglutaryl-coenzyme A reductase	MKVWGAHGEFCARHQWEVIVATLALLACAAS	ATGAAGGTTTGGGGAGCACACGGCGAGTTCTGCGCGCGACATCAGTGGGAGGTGATAGTGGCGACCCTGGCGCTGCTGGCCTGCGCCGCCAGC
HighFive_v1_015210.1|c.000500	HighFive_v1_015210.1	0.843	313.08	SSRD_RAT^Translocon-associated protein subunit delta	MVMKYVICLSALAAVAFA	ATGGTAATGAAATACGTGATCTGTTTGTCCGCCCTCGCGGCTGTAGCCTTCGCA
HighFive_v1_013960.1|c.002074	HighFive_v1_013960.1	0.855	307	RPN2_PONAB^Dolichyl-diphosphooligosaccharide--protein glycosyltransferase subunit 2	MYLRALLLLSLSTLCLS	ATGTATCTTCGTGCATTACTCCTATTATCACTAAGTACACTATGTCTGAGC
HighFive_v1_012542.1|c.010235	HighFive_v1_012542.1	0.681	297.97	YELL_DROSU^Protein yellow	MEGFKALILLQLVYLCGC	ATGGAGGGTTTCAAGGCCCTCATTCTCCTGCAGCTGGTGTACCTGTGTGGGTGC
HighFive_v1_018330.1|c.007551	HighFive_v1_018330.1	0.579	290.81	PCP_PONAB^Lysosomal Pro-X carboxypeptidase	MKQIIFCVIVALSSVIA	ATGAAACAAATTATATTCTGTGTTATAGTGGCTTTAAGTTCAGTGATAGCG
HighFive_v1_020103.1|c.007223	HighFive_v1_020103.1	0.888	283.81	P27K_GALME^27 kDa hemolymph protein	MAPLFLIFAVFISATLG	ATGGCTCCATTATTCCTCATTTTTGCAGTGTTTATAAGTGCCACACTCGGT
HighFive_v1_010420.1|c.007468	HighFive_v1_010420.1	0.668	266.53	SSRA_HUMAN^Translocon-associated protein subunit alpha	MKLIYLTLLVLPAALLCFQSANT	ATGAAGTTAATATATTTGACGCTCCTGGTCCTCCCTGCGGCCCTGCTGTGTTTCCAAAGCGCCAACACA
HighFive_v1_011178.1|c.008009	HighFive_v1_011178.1	0.789	266.15	NA	MCRTECVLALVALSFGVAHS	ATGTGTAGAACCGAGTGTGTTTTGGCGTTAGTAGCCCTATCCTTTGGGGTGGCGCATTCC
HighFive_v1_001172.1|c.008042	HighFive_v1_001172.1	0.858	261.71	NA	MKRGLLVLLAMCSLACA	ATGAAGCGAGGGCTGCTGGTATTGCTTGCGATGTGCTCCCTAGCCTGCGCC
HighFive_v1_014623.1|c.006568	HighFive_v1_014623.1	0.885	260.85	TMEDE_DROER^Transmembrane emp24 domain-containing protein eca {ECO:0000250|UniProtKB:Q8SXY6}	MELFRISSLFALFLILDVTSA	ATGGAATTATTTAGAATATCGTCGTTATTTGCTCTATTTCTCATACTAGACGTGACTTCAGCT
HighFive_v1_001152.1|c.007099	HighFive_v1_001152.1	0.92	259.59	FRI3_LITCT^Ferritin, lower subunit	MKMLILAVSCLLAITGSLA	ATGAAGATGCTCATCTTAGCTGTCTCATGCCTTCTGGCTATCACAGGGAGTCTTGCC
HighFive_v1_001572.1|c.006516	HighFive_v1_001572.1	0.774	259.53	CO4A1_CAEEL^Collagen alpha-1(IV) chain	MSGPARARFLALHLVPATLLLLLRNPTPTSA	ATGTCGGGCCCGGCGCGTGCGCGATTCCTCGCGCTCCACCTCGTGCCCGCCACACTTTTGCTTCTGCTAAGGAATCCTACCCCTACATCAGCG
HighFive_v1_016720.1|c.007888	HighFive_v1_016720.1	0.874	246.86	HYOU1_XENLA^Hypoxia up-regulated protein 1	MILNIKMFAVLSVILLPLFLSQQTEA	ATGATTTTAAATATTAAAATGTTCGCGGTGTTGAGTGTGATACTGTTACCATTATTTTTAAGTCAACAAACAGAAGCA
HighFive_v1_003631.1|c.009986	HighFive_v1_003631.1	0.848	246.56	ITIH4_BOVIN^Inter-alpha-trypsin inhibitor heavy chain H4	MGRSLAVLGCLCALAALAHS	ATGGGCCGCTCACTAGCGGTGCTCGGATGCCTTTGCGCATTAGCTGCGCTTGCGCATTCC
HighFive_v1_006679.1|c.007589	HighFive_v1_006679.1	0.744	243.14	SORL_MOUSE^Sortilin-related receptor	MLLAFGRSIGLIFFVCLLSCVVS	ATGTTGTTGGCATTTGGACGTAGTATCGGCTTAATATTTTTCGTGTGTTTGTTATCGTGCGTGGTTTCT
HighFive_v1_012097.1|c.001281	HighFive_v1_012097.1	0.898	241.62	ENPL_RAT^Endoplasmin {ECO:0000250|UniProtKB:P08113}	MKYFILLAVGVLLLSGWSHA	ATGAAGTATTTTATTTTGCTTGCCGTGGGCGTCCTGTTACTTTCAGGATGGTCGCATGCA
HighFive_v1_018043.1|c.009599	HighFive_v1_018043.1	0.872	230.46	RENR_BOVIN^Renin receptor	MAVTMALFWVSLVLSVIGANA	ATGGCTGTGACCATGGCTCTGTTTTGGGTTTCTCTGGTATTATCAGTAATTGGTGCTAATGCT
HighFive_v1_014108.1|c.013503	HighFive_v1_014108.1	0.873	223.93	NA	MQKLRVFLLALAALCISCEA	ATGCAAAAACTCAGAGTATTTTTGTTGGCTCTTGCAGCTTTATGTATAAGTTGTGAAGCA
HighFive_v1_022043.1|c.013680	HighFive_v1_022043.1	0.711	221.07	NA	MLNGKFLLCVVLVAAWNEVQP	ATGTTAAACGGGAAGTTTTTGTTGTGCGTAGTATTAGTTGCTGCATGGAACGAAGTACAACCA
HighFive_v1_018238.1|c.007240	HighFive_v1_018238.1	0.684	219.17	TMEDA_DROWI^Transmembrane emp24 domain-containing protein bai {ECO:0000250|UniProtKB:Q8SXY6}	MEVHYLVFVLCAIWQGTNA	ATGGAGGTACATTATCTCGTGTTTGTTTTGTGTGCAATATGGCAAGGCACGAATGCC
HighFive_v1_011513.1|c.011934	HighFive_v1_011513.1	0.774	214.2	NPC1_PIG^Niemann-Pick C1 protein	MAGAGGFSRRFLHVFLDCLLLLQLAEYVPTASA	ATGGCTGGTGCTGGAGGGTTTTCACGTCGATTTCTACATGTCTTCTTGGATTGTCTTCTCCTTTTACAATTAGCAGAATACGTACCCACAGCATCGGCG
HighFive_v1_000829.1|c.012124	HighFive_v1_000829.1	0.81	209.79	GANAB_MOUSE^Neutral alpha-glucosidase AB	MKSWGLLLVAALAIGSSFG	ATGAAGAGTTGGGGGCTTCTTCTGGTCGCCGCTTTGGCGATTGGCAGTAGTTTCGGC
HighFive_v1_021135.1|c.010025	HighFive_v1_021135.1	0.811	205.4	EMC10_DANRE^ER membrane protein complex subunit 10	MRLHMIAVLTLLGVVNYAAG	ATGCGTTTACACATGATTGCAGTGTTGACTCTACTTGGAGTTGTTAATTATGCGGCCGGT
HighFive_v1_009404.1|c.004622	HighFive_v1_009404.1	0.872	201.89	VWDE_HUMAN^von Willebrand factor D and EGF domain-containing protein	MFRMRLPFVLVIILMIHVSVS	ATGTTCAGGATGCGTTTACCTTTTGTGCTTGTAATCATCTTGATGATTCATGTGAGTGTATCA
HighFive_v1_019899.1|c.012843	HighFive_v1_019899.1	0.834	196.96	TMED2_CRIGR^Transmembrane emp24 domain-containing protein 2	MKSSWRTFSFAILFAASLLNTAHS	ATGAAAAGTTCGTGGAGAACCTTCAGTTTCGCTATACTGTTTGCAGCGTCGTTACTAAACACAGCGCACAGC
HighFive_v1_012001.1|c.009316	HighFive_v1_012001.1	0.546	196.47	LAMC1_DROME^Laminin subunit gamma-1	MAPVPSLFITLILSIVLSVNA	ATGGCGCCCGTCCCCTCACTATTTATCACATTAATATTATCTATAGTACTGTCTGTAAACGCT
HighFive_v1_006980.1|c.002618	HighFive_v1_006980.1	0.822	183.72	KCP_XENLA^Kielin/chordin-like protein	MIRSRGDTMSRTLARLLLALSIVAQCRA	ATGATCCGATCGCGAGGCGACACGATGTCGCGGACTCTCGCGCGCCTGCTGCTAGCGCTCTCCATCGTAGCGCAGTGCCGAGCT
HighFive_v1_006872.2|c.013442	HighFive_v1_006872.2	0.837	183.29	NA	MSVQRVRTFRVLLVVLAFVNTSRA	ATGTCTGTTCAACGCGTGCGCACCTTTCGCGTGCTTCTCGTCGTACTCGCATTCGTAAACACTTCGCGCGCA
HighFive_v1_022588.1|c.007856	HighFive_v1_022588.1	0.916	177.29	ML1P_MANSE^MD-2-related lipid-recognition protein {ECO:0000303|PubMed:18343500}	MGLLNIVLFLVLVAACCA	ATGGGTCTCCTGAATATTGTGCTGTTTCTCGTGCTGGTCGCGGCGTGTTGCGCT
HighFive_v1_011962.1|c.012018	HighFive_v1_011962.1	0.5	175.46	NA	MARVHTVPQFLHFFLYFSFVLCCFTSFVSA	ATGGCGCGCGTACACACGGTTCCGCAATTTTTACATTTTTTCCTTTATTTCTCATTTGTATTATGTTGTTTTACTAGTTTTGTGAGTGCC
HighFive_v1_011887.1|c.004376	HighFive_v1_011887.1	0.831	172.09	LMAN1_MOUSE^Protein ERGIC-53	MSSIKLNLVLCSVILSILVCVNT	ATGTCGTCGATTAAATTAAATTTAGTATTGTGCAGTGTAATATTAAGTATTTTGGTGTGCGTCAACACT
HighFive_v1_020555.1|c.006716	HighFive_v1_020555.1	0.836	168.18	GLU2B_HUMAN^Glucosidase 2 subunit beta	MIYSTWISQFYSVLLLICSVITYVQS	ATGATCTATTCTACATGGATCAGTCAGTTTTACTCAGTTTTATTATTAATTTGTTCAGTAATCACGTATGTTCAGTCT
HighFive_v1_019156.1|c.010065	HighFive_v1_019156.1	0.755	162.91	NA	MFAYLNALIVLCFCFKNVAS	ATGTTCGCGTATTTAAACGCACTCATCGTGCTTTGTTTTTGCTTCAAAAATGTTGCGTCA
HighFive_v1_012635.1|c.006670	HighFive_v1_012635.1	0.871	155.43	SSRB_HUMAN^Translocon-associated protein subunit beta	MSAKLLSLILIIATAVTA	ATGAGTGCTAAACTACTATCCCTGATCCTTATCATCGCCACTGCGGTGACAGCA
HighFive_v1_006678.1|c.010841	HighFive_v1_006678.1	0.586	153.28	NA	MALAHGGQLVLVALALALLTLG	ATGGCGCTCGCGCATGGCGGCCAGCTCGTTCTCGTGGCGCTTGCGCTCGCGCTCCTCACGCTCGGC
HighFive_v1_020017.1|c.006012	HighFive_v1_020017.1	0.896	148.04	TM9S2_RAT^Transmembrane 9 superfamily member 2	MSLYVVCALLLLTPIRA	ATGTCGTTGTATGTGGTTTGCGCATTGCTGCTTTTGACGCCAATTCGTGCG
HighFive_v1_020327.1|c.012133	HighFive_v1_020327.1	0.812	144.27	GLCM_HUMAN^Glucosylceramidase	MDSQVSVVIIAFLCILGTNA	ATGGATTCTCAAGTTAGTGTTGTAATTATTGCGTTTTTATGTATATTGGGGACAAATGCC
HighFive_v1_020234.1|c.002528	HighFive_v1_020234.1	0.836	144.25	NA	MELKTVNLFLLIALSICFVHNAIA	ATGGAGTTGAAAACGGTGAATTTGTTTCTTTTAATTGCGTTGTCGATTTGTTTCGTGCACAACGCAATTGCT
HighFive_v1_020126.1|c.005047	HighFive_v1_020126.1	0.919	139.14	ARMET_DROMO^Mesencephalic astrocyte-derived neurotrophic factor homolog	MYKLNVFHLLFLATIVQVALA	ATGTATAAATTAAACGTGTTTCATTTATTATTCTTAGCGACAATCGTCCAGGTTGCACTCGCT
HighFive_v1_003228.1|c.000163	HighFive_v1_003228.1	0.892	137.57	FRI_AEDAE^Ferritin subunit	MNSILLVFAGILAVCLPASA	ATGAATTCGATTCTCCTTGTTTTCGCCGGAATCCTGGCTGTATGCCTACCTGCTTCTGCT
HighFive_v1_012255.1|c.009063	HighFive_v1_012255.1	0.761	136.3	CALUB_SALSA^Calumenin-B	MLRSLFVALAVSAVFA	ATGCTGAGGTCACTATTCGTTGCTTTGGCCGTTTCGGCGGTATTTGCT
HighFive_v1_009558.2|c.000744	HighFive_v1_009558.2	0.678	135.18	VNNL2_DROME^Vanin-like protein 2	MKQLCIVVALVSVFGLSFQ	ATGAAACAACTTTGTATTGTCGTCGCGTTAGTATCCGTTTTCGGATTGTCTTTTCAA
HighFive_v1_019966.1|c.001156	HighFive_v1_019966.1	0.753	133.73	NA	MESLSRIVLGILILQIYVHA	ATGGAGAGTTTAAGTCGCATTGTTCTTGGCATTCTCATCTTGCAAATATACGTTCACGCT
HighFive_v1_002980.1|c.004496	HighFive_v1_002980.1	0.779	132.95	MMSA_AEDAE^Probable methylmalonate-semialdehyde dehydrogenase [acylating], mitochondrial	MCYYIIFVVFSIFVTDCTG	ATGTGTTATTATATTATTTTTGTGGTGTTTTCCATTTTTGTGACTGACTGTACGGGC
HighFive_v1_018385.1|c.000848	HighFive_v1_018385.1	0.786	128.68	MAGT1_XENLA^Magnesium transporter protein 1	MKFKLLLFLTIILTYYEGEA	ATGAAATTTAAACTCTTATTATTTCTTACCATAATCCTTACTTACTATGAAGGAGAGGCT
HighFive_v1_021999.1|c.007963	HighFive_v1_021999.1	0.83	126.83	MESD_DROME^LDLR chaperone boca	MAKIVFLLVLLCISASFA	ATGGCAAAAATAGTGTTTCTTTTAGTTTTGTTATGTATTTCGGCTAGTTTTGCT
HighFive_v1_002740.1|c.013587	HighFive_v1_002740.1	0.834	122.19	FKB14_PONAB^Peptidyl-prolyl cis-trans isomerase FKBP14	MTLRCVFAVLALAGATFA	ATGACGTTGCGCTGCGTGTTTGCGGTGCTGGCTTTAGCCGGGGCTACCTTCGCG
HighFive_v1_012569.1|c.010061	HighFive_v1_012569.1	0.781	121.2	PDIA6_PONAB^Protein disulfide-isomerase A6	MFNSYFLGILICVAGSATA	ATGTTCAACTCATATTTCTTGGGTATTTTAATATGCGTGGCTGGGTCGGCGACAGCT
HighFive_v1_018515.1|c.006585	HighFive_v1_018515.1	0.681	119.84	SEP15_BOVIN^15 kDa selenoprotein	MSLKMSSVALLAYFTLNLIYCNA	ATGTCTCTGAAAATGAGTTCTGTAGCGTTACTCGCTTATTTTACTTTAAACTTGATTTATTGTAACGCC
HighFive_v1_020696.1|c.002518	HighFive_v1_020696.1	0.594	115.49	NA	MMSRIYCSIFLLGLLLPLTTA	ATGATGAGTCGTATTTATTGTTCCATATTTTTACTGGGTTTGCTCCTGCCCTTGACAACCGCA
HighFive_v1_020066.1|c.008612	HighFive_v1_020066.1	0.83	113.26	AMRP_MOUSE^Alpha-2-macroglobulin receptor-associated protein	MHIYSQTLVFVLLIVSCVLC	ATGCATATATATTCGCAAACTTTGGTTTTTGTTTTACTAATAGTAAGTTGTGTGTTGTGT
HighFive_v1_012262.1|c.013159	HighFive_v1_012262.1	0.771	113.13	ALS_PAPHA^Insulin-like growth factor-binding protein complex acid labile subunit	MGARSRELVLLLAVCALALSEPVSKA	ATGGGGGCAAGGTCCCGGGAGTTGGTGCTGCTCCTGGCAGTATGCGCGCTGGCGCTCAGCGAGCCGGTCAGCAAGGCC
HighFive_v1_022526.1|c.011806	HighFive_v1_022526.1	0.76	111.03	EMC7_XENTR^ER membrane protein complex subunit 7	MKQLLSIFFSVSTFSYVLS	ATGAAGCAACTTCTCTCAATATTCTTTTCCGTGAGCACTTTTTCTTACGTACTGTCT
HighFive_v1_016200.1|c.003400	HighFive_v1_016200.1	0.687	108.18	SELT_DROME^SelT-like protein	MMMSFSTNFCISLSFLTIVITCIVLSNDNYAQA	ATGATGATGTCTTTTTCAACTAATTTCTGTATTTCATTAAGTTTTCTCACTATAGTTATTACATGTATTGTTTTATCGAATGATAATTATGCACAAGCG
HighFive_v1_006821.1|c.013499	HighFive_v1_006821.1	0.61	107.73	PMM2_MACFA^Phosphomannomutase 2	MARVPGSVYVLLLCSFVTETVLS	ATGGCGAGGGTACCGGGCAGCGTTTACGTGTTGTTGTTGTGTTCATTTGTCACTGAAACAGTTTTATCT
HighFive_v1_001752.1|c.006340	HighFive_v1_001752.1	0.63	103.65	BGAL_CANFA^Beta-galactosidase	MFKWAVFAVLALGSVLGPMREVEA	ATGTTTAAATGGGCAGTTTTCGCTGTCCTTGCTCTGGGGAGTGTGCTCGGCCCAATGAGAGAAGTTGAAGCT
HighFive_v1_016153.1|c.000096	HighFive_v1_016153.1	0.804	99.13	YM67_CAEEL^Putative serine protease K12H4.7	MRSLILIFLVLYLGYEVHG	ATGCGGTCTCTTATTCTTATATTTTTGGTCCTCTATTTGGGCTACGAAGTACATGGC
HighFive_v1_010708.1|c.011315	HighFive_v1_010708.1	0.925	97.84	BGBP_BOMMO^Beta-1,3-glucan-binding protein	MILRMMSFCVFLFFLFSFNQVLC	ATGATTTTAAGAATGATGAGTTTTTGTGTGTTTTTGTTTTTTTTATTTAGTTTTAATCAAGTGTTGTGT
HighFive_v1_021095.1|c.009417	HighFive_v1_021095.1	0.619	92.71	ACYP2_HUMAN^Acylphosphatase-2	MLRLLVLTAITAA	ATGTTACGTTTACTTGTATTGACAGCTATTACCGCTGCT
HighFive_v1_017971.1|c.013092	HighFive_v1_017971.1	0.861	90.88	HKE42_CAEEL^Histidine-rich membrane protein KE4 homolog 2	MFSPRRTILLGVILACTIIVVLG	ATGTTTTCCCCACGTAGAACTATTTTACTGGGTGTAATTCTAGCTTGTACAATAATTGTGGTGCTAGGC
HighFive_v1_006242.1|c.005623	HighFive_v1_006242.1	0.847	90.66	MTH2_DROYA^G-protein coupled receptor Mth2	MKTILLVVTQILILASVES	ATGAAGACGATTTTGTTAGTGGTGACCCAAATCTTGATTTTGGCGAGTGTAGAGAGT
HighFive_v1_022199.1|c.012964	HighFive_v1_022199.1	0.595	90.24	NOMO1_MOUSE^Nodal modulator 1 {ECO:0000312|EMBL:AAH72630.1}	MAVLADINRIFSVLLSIIVITRCNA	ATGGCGGTGCTTGCTGACATCAATAGAATATTTTCAGTATTATTATCAATTATAGTCATTACGAGATGTAATGCA
HighFive_v1_022713.1|c.000232	HighFive_v1_022713.1	0.519	90.08	NA	MHVAVVLVLMALVCVEG	ATGCATGTGGCTGTGGTGTTAGTATTAATGGCGTTAGTGTGTGTGGAAGGT
HighFive_v1_020138.1|c.002359	HighFive_v1_020138.1	0.786	87.82	NA	MEVKAWVILTLTALSIHGSCG	ATGGAAGTTAAAGCGTGGGTAATACTTACTTTAACGGCATTATCTATACATGGGTCTTGCGGG
HighFive_v1_022069.1|c.001343	HighFive_v1_022069.1	0.782	86.96	NA	MLFPKTALFYGFLIALLLEPISG	ATGTTGTTCCCCAAGACTGCGTTGTTTTACGGCTTTTTAATAGCCCTGCTGTTAGAACCAATATCAGGC
HighFive_v1_018591.1|c.002862	HighFive_v1_018591.1	0.532	86.51	NA	MVDFVASVVLVALVLELAG	ATGGTTGATTTTGTTGCGTCTGTTGTACTTGTGGCGCTTGTCCTTGAGCTGGCTGGG
HighFive_v1_001393.1|c.012876	HighFive_v1_001393.1	0.705	81.68	ERLEC_MOUSE^Endoplasmic reticulum lectin 1	MRGSWVICLCVVKLALC	ATGAGGGGTAGCTGGGTGATTTGTTTATGTGTTGTGAAATTAGCTTTGTGT
HighFive_v1_017187.1|c.002801	HighFive_v1_017187.1	0.873	79.77	P27K_GALME^27 kDa hemolymph protein	MLLKTLVFSLLAVAVLA	ATGTTGCTGAAAACTTTAGTTTTTTCTTTATTGGCTGTCGCGGTCTTGGCC
HighFive_v1_003809.1|c.005747	HighFive_v1_003809.1	0.838	76.94	TM87A_XENTR^Transmembrane protein 87A	MMLRILFILIVTIVKVTHS	ATGATGTTGCGAATCCTATTTATATTGATTGTTACAATCGTCAAAGTAACGCACAGT
HighFive_v1_018588.1|c.003627	HighFive_v1_018588.1	0.864	76.38	NA	MYKIIVIALFITLVHG	ATGTATAAAATAATAGTAATAGCTCTTTTTATAACCTTAGTACACGGT
HighFive_v1_014782.1|c.010116	HighFive_v1_014782.1	0.795	76.26	CNPY3_PIG^Protein canopy homolog 3	MSILIKMFFRVICLYLLFTTQISC	ATGTCCATTTTAATAAAAATGTTTTTCCGTGTAATTTGTTTGTATTTACTATTTACTACTCAAATATCGTGT
HighFive_v1_005742.1|c.000107	HighFive_v1_005742.1	0.564	73.93	ASPP_AEDAE^Lysosomal aspartic protease	MGKLLIVFLAFAATCVA	ATGGGAAAATTACTTATAGTTTTCCTGGCTTTCGCTGCCACATGCGTGGCA
HighFive_v1_012022.1|c.013129	HighFive_v1_012022.1	0.785	73.15	GPI8_DROME^Putative GPI-anchor transamidase	MYLNNVISSVLLLIATSFSITSC	ATGTATTTAAATAACGTAATTTCTTCTGTCCTCTTGTTAATAGCTACAAGTTTCTCAATTACATCATGT
HighFive_v1_022274.1|c.005674	HighFive_v1_022274.1	0.596	72.11	NA	MFRKVVLGSVGVAALIPAIGAA	ATGTTCCGAAAAGTAGTGTTAGGATCGGTCGGAGTCGCAGCCTTGATTCCTGCCATCGGTGCTGCA
HighFive_v1_012064.1|c.012502	HighFive_v1_012064.1	0.842	71.8	YIPF5_XENTR^Protein YIPF5	MFFSPFIITILLSLVNGILS	ATGTTCTTCTCACCGTTCATTATTACAATATTATTGTCATTAGTCAACGGAATATTATCC
HighFive_v1_007863.1|c.013532	HighFive_v1_007863.1	0.872	69.82	VCP_APIME^Venom serine carboxypeptidase	MAGMLWALLILQLFFNAEG	ATGGCGGGAATGCTGTGGGCTCTGCTAATTTTGCAATTGTTTTTTAACGCTGAAGGG
HighFive_v1_012966.1|c.006407	HighFive_v1_012966.1	0.507	68.61	NA	MNSLLRMFCISCLRSRCLS	ATGAACAGCCTGCTGCGTATGTTCTGTATCTCCTGCTTGCGCTCGCGATGCCTCTCG
HighFive_v1_001262.1|c.007825	HighFive_v1_001262.1	0.754	67.52	DAG1_MOUSE^Dystroglycan	MGQARYIACALLMLCPLALT	ATGGGGCAGGCGCGGTACATCGCGTGCGCGCTGCTCATGCTGTGTCCGCTCGCGCTCACA
HighFive_v1_012030.1|c.012289	HighFive_v1_012030.1	0.706	67.03	NA	MEHALSFLLSLLLFSLLLQLLCT	ATGGAACACGCTCTTAGCTTTCTTCTCTCTCTTCTTCTGTTCTCTCTTCTTCTTCAACTTCTCTGTACT
HighFive_v1_014003.1|c.000998	HighFive_v1_014003.1	0.754	66.57	PRDX4_MOUSE^Peroxiredoxin-4	MKYHLLSIILVITLSISCES	ATGAAGTATCACTTACTTTCAATTATACTCGTAATAACATTAAGCATTTCATGTGAATCT
HighFive_v1_018172.1|c.009694	HighFive_v1_018172.1	0.598	66.19	LIPH_RABIT^Lipase member H	MNKYIYCFVLSAVLASVRA	ATGAATAAATATATATATTGTTTTGTTTTGAGTGCTGTGTTAGCAAGTGTGCGAGCT
HighFive_v1_003103.1|c.006091	HighFive_v1_003103.1	0.852	65.64	NA	MYCFIVLCLVLILLQMNINSSSC	ATGTATTGTTTCATTGTGCTTTGTTTGGTTTTGATACTACTGCAAATGAATATAAATTCAAGCTCATGC
HighFive_v1_004090.1|c.001751	HighFive_v1_004090.1	0.589	64.54	VAS1_BOVIN^V-type proton ATPase subunit S1	MAFCRVVFPLLVLSIVSCSA	ATGGCGTTTTGCCGTGTGGTGTTCCCGTTGCTAGTTCTAAGTATAGTAAGTTGTTCCGCA
HighFive_v1_001341.1|c.007700	HighFive_v1_001341.1	0.842	64.19	ITB6_PIG^Integrin beta-6	MRTMASVWFSVLVLVSVQQVFG	ATGAGAACTATGGCTAGTGTGTGGTTTTCTGTGTTAGTGCTCGTTTCGGTTCAGCAAGTTTTCGGG
HighFive_v1_016095.1|c.000206	HighFive_v1_016095.1	0.664	64.11	WRB_DANRE^Tail-anchored protein insertion receptor WRB	MLEVINGFLLVYFVVLCSLSLLVPQLVKPISA	ATGTTGGAGGTTATAAATGGATTCCTCTTGGTCTATTTTGTTGTTTTGTGTTCACTCAGTTTACTTGTTCCGCAATTAGTAAAACCTATATCAGCG

## Sheet: Sf21
PeptideID	TransID	SignalP_score	FPKM	Predicted_function	Signal_peptide_seq	Signal_peptide_CDS
gi|919278695|gb|GCTM01015219.1||m.20424	gi|919278695|gb|GCTM01015219.1|	0.496	1324.83	NA	MRYSLTYCSALLKISFLFLMA	ATGCGGTATTCCTTAACATACTGTTCAGCCCTCTTGAAGATTTCCTTCCTCTTCTTGATGGCT
gi|919294787|gb|GCTM01003675.1||m.6900	gi|919294787|gb|GCTM01003675.1|	0.89	1064.29	sp|Q26636|CATL_SARPE^	MKGVAVLLCLVAGACA	ATGAAGGGCGTAGCGGTACTGCTGTGCCTGGTGGCGGGCGCCTGCGCC
gi|919275714|gb|GCTM01017848.1||m.23097	gi|919275714|gb|GCTM01017848.1|	0.485	780.31	sp|P46782|RS5_HUMAN^	MMIVSKRAAWLLLLTTRGYNRCCA	ATGATGATAGTGTCGAAGCGGGCAGCATGGCTATTACTTTTGACAACACGAGGTTATAATCGCTGTTGTGCT
gi|919298895|gb|GCTM01000317.1||m.211	gi|919298895|gb|GCTM01000317.1|	0.483	525.68	sp|Q5XIH7|PHB2_RAT^	MLLLLSQLLGQVVKG	ATGTTACTTCTTCTTAGTCAGCTTCTCGGACAGGTCGTCAAAGGT
gi|919297760|gb|GCTM01001228.1||m.1597	gi|919297760|gb|GCTM01001228.1|	0.778	487.23	sp|Q8N2E2|VWDE_HUMAN^	MNMFEPRAGRVVLLFIITLQLFEFCAS	ATGAACATGTTCGAACCAAGGGCCGGTCGTGTTGTGCTACTATTCATAATAACTTTACAGTTATTTGAGTTTTGTGCGTCT
gi|919290745|gb|GCTM01006201.1||m.9008	gi|919290745|gb|GCTM01006201.1|	0.821	454.6	sp|Q9U639|HSP7D_MANSE^	MSTVLLAVIAVILCVLFRILNVNS	ATGTCGACTGTTCTACTAGCAGTTATTGCGGTCATCTTGTGTGTACTTTTCCGAATACTGAATGTTAATAGT
gi|919298126|gb|GCTM01000903.1||m.1036	gi|919298126|gb|GCTM01000903.1|	0.836	345.35	sp|P17139|CO4A1_CAEEL^	MSGPARARFIALQLVPATLLLLSWTPTPSSA	ATGTCGGGCCCGGCGCGTGCGCGTTTCATCGCGCTACAACTTGTGCCCGCCACACTTCTACTCCTTTCATGGACTCCTACTCCTTCATCAGCA
gi|919298365|gb|GCTM01000719.1||m.792	gi|919298365|gb|GCTM01000719.1|	0.915	334.68	sp|P07797|FRI3_LITCT^	MKVIILAVSCLLAVSGALA	ATGAAGGTTATAATCCTCGCTGTCTCCTGCCTGCTGGCTGTCTCCGGTGCCCTCGCA
gi|919294745|gb|GCTM01003716.1||m.6958	gi|919294745|gb|GCTM01003716.1|	0.785	249.29	sp|A8YXY3|SEP15_BOVIN^	MFSAAIFMCFATFFILSSNA	ATGTTTTCAGCGGCTATCTTTATGTGTTTTGCTACATTTTTTATACTTAGTAGTAATGCT
gi|919295903|gb|GCTM01002855.1||m.5061	gi|919295903|gb|GCTM01002855.1|	0.653	220.55	sp|Q16769|QPCT_HUMAN^	MSKSVLCFVIAVLCFASVNT	ATGTCTAAATCTGTGTTATGTTTCGTGATCGCAGTACTTTGTTTTGCATCTGTAAACACA
gi|919283704|gb|GCTM01011829.1||m.14379	gi|919283704|gb|GCTM01011829.1|	0.811	213.57	sp|Q7Z1E6|CALR_BOMMO^	MKSLVLAVVSLLAISSINC	ATGAAGTCTTTAGTGCTAGCCGTTGTCAGTTTACTGGCAATTTCATCAATAAACTGT
gi|919294768|gb|GCTM01003694.1||m.6928	gi|919294768|gb|GCTM01003694.1|	0.822	205.73	sp|P29844|HSP7C_DROME^	MIKMRWSILALACVVVAVYA	ATGATCAAAATGCGGTGGAGTATTTTAGCGTTGGCCTGTGTGGTCGTGGCGGTGTACGCC
gi|919289118|gb|GCTM01007516.1||m.10557	gi|919289118|gb|GCTM01007516.1|	0.726	205.01	sp|Q8V5U0|CATV_NPVHZ^	MRSVSVVLILVVAAMASS	ATGCGTTCCGTCAGTGTCGTGTTGATTCTCGTAGTGGCAGCAATGGCGAGCTCC
gi|919296887|gb|GCTM01001944.1||m.3125	gi|919296887|gb|GCTM01001944.1|	0.552	199.72	NA	MHVIIMDGWSHLLLVCNVGTQLAYI	ATGCACGTCATTATAATGGATGGATGGTCACACTTATTGTTAGTCTGTAATGTTGGTACACAGCTGGCGTATATA
gi|919283626|gb|GCTM01011869.1||m.14435	gi|919283626|gb|GCTM01011869.1|	0.708	195.35	sp|P35858|ALS_HUMAN^	MGERSRELILLLAVCALALS	ATGGGGGAGAGGTCCCGGGAGTTGATTCTGCTCCTGGCAGTGTGTGCGCTAGCACTCAGC
gi|919294740|gb|GCTM01003721.1||m.6965	gi|919294740|gb|GCTM01003721.1|	0.816	190.82	sp|Q07984|SSRD_RAT^	MVTKYAICLFAIATVAFA	ATGGTCACAAAATACGCGATTTGTTTGTTCGCCATCGCGACCGTAGCGTTTGCA
gi|919298094|gb|GCTM01000928.1||m.1091	gi|919298094|gb|GCTM01000928.1|	0.884	183	sp|P41822|FRI_AEDAE^	MKAILFALAGLLAVCLPASA	ATGAAGGCCATCCTCTTCGCTCTCGCTGGACTCCTGGCTGTATGCCTTCCTGCTTCTGCC
gi|919296703|gb|GCTM01002128.1||m.3564	gi|919296703|gb|GCTM01002128.1|	0.729	170.73	sp|Q5W0V3|F16B1_HUMAN^	MSDWYWRVIALKATFALTFIFCNVRA	ATGTCGGACTGGTATTGGCGGGTAATTGCTTTGAAGGCAACATTTGCGTTAACTTTTATTTTTTGTAATGTACGTGCC
gi|919296647|gb|GCTM01002184.1||m.3664	gi|919296647|gb|GCTM01002184.1|	0.801	162.04	sp|P12024|CHAO_DROME^	MDFRILLLWMFAVVTRNYA	ATGGATTTTCGCATATTATTGTTGTGGATGTTCGCTGTCGTTACACGAAACTACGCA
gi|919298306|gb|GCTM01000762.1||m.837	gi|919298306|gb|GCTM01000762.1|	0.889	153.7	NA	MLGSLKIVLLLGVIYLCRA	ATGTTGGGGTCACTAAAAATTGTTTTATTATTAGGTGTAATTTATTTATGTAGAGCT
gi|919290662|gb|GCTM01006284.1||m.9141	gi|919290662|gb|GCTM01006284.1|	0.884	152.49	sp|Q52KR2|LRIG2_MOUSE^	MDLKFIFCLFLAFISSASS	ATGGATTTGAAATTTATTTTTTGTCTGTTCTTGGCGTTCATCAGTTCAGCATCATCT
gi|919298635|gb|GCTM01000519.1||m.517	gi|919298635|gb|GCTM01000519.1|	0.686	152.39	NA	MLISKQSASVSRALNFGKMKCSALLLVLMLCVLSDA	ATGTTAATAAGTAAACAAAGTGCCAGCGTCAGTCGTGCTTTGAATTTCGGCAAGATGAAATGTTCCGCGTTGCTCCTCGTTTTAATGTTATGCGTGTTATCAGATGCT
gi|919269000|gb|GCTM01023347.1||m.26242	gi|919269000|gb|GCTM01023347.1|	0.896	141.05	sp|P83632|P27K_GALME^	MAWIYLILSVFISTAVA	ATGGCTTGGATTTACCTGATCCTCAGTGTTTTCATAAGTACCGCTGTAGCC
gi|919295081|gb|GCTM01003381.1||m.6211	gi|919295081|gb|GCTM01003381.1|	0.833	140.58	NA	MAGAGGILRRFLLVFLDCLLLLQLAQY	ATGGCTGGCGCTGGAGGGATTTTACGTCGATTTCTACTCGTCTTCTTGGATTGTCTGCTTCTATTACAGCTAGCGCAATAC
gi|919283864|gb|GCTM01011705.1||m.14109	gi|919283864|gb|GCTM01011705.1|	0.897	140.52	sp|Q8N8U9|BMPER_HUMAN^	MRGRAAQIAALVILCSLLGTTHA	ATGCGGGGCCGAGCCGCACAAATCGCCGCCCTCGTCATCCTCTGCTCGCTACTAGGCACGACCCACGCG
gi|919278421|gb|GCTM01015493.1||m.20764	gi|919278421|gb|GCTM01015493.1|	0.514	134.83	NA	MKHWTAWMVTAFIFVVLVGVEELTA	ATGAAACACTGGACTGCCTGGATGGTGACGGCATTCATCTTTGTCGTTTTGGTTGGGGTCGAAGAGTTGACCGCA
gi|919298794|gb|GCTM01000392.1||m.340	gi|919298794|gb|GCTM01000392.1|	0.858	128.78	sp|B4NKL0|TMEDE_DROWI^	MELFKVSSLFALFFFLDVTSA	ATGGAATTATTCAAAGTTTCTTCGCTATTTGCGCTATTTTTCTTCTTAGACGTAACTTCAGCT
gi|919294699|gb|GCTM01003762.1||m.7016	gi|919294699|gb|GCTM01003762.1|	0.894	124.91	sp|Q295V5|ARMET_DROPS^	MCKLSVFHLLFLATIVQVTIA	ATGTGCAAACTCAGTGTGTTTCATTTATTATTCTTGGCTACAATCGTCCAAGTTACAATCGCG
gi|919277035|gb|GCTM01016622.1||m.22012	gi|919277035|gb|GCTM01016622.1|	0.851	124.56	sp|P0CP97|FKBP2_CRYNB^	MTLPCVFAVLALVGATFA	ATGACGCTTCCATGCGTGTTTGCGGTTCTGGCGTTGGTCGGGGCTACCTTCGCG
gi|919298595|gb|GCTM01000550.1||m.560	gi|919298595|gb|GCTM01000550.1|	0.731	123.08	sp|B4NIY1|TMEDA_DROWI^	MEVHYLVFVLSVLWHGTDA	ATGGAGGTGCATTATCTCGTGTTTGTTTTGAGTGTATTATGGCATGGCACCGACGCG
gi|919283101|gb|GCTM01012318.1||m.15354	gi|919283101|gb|GCTM01012318.1|	0.489	122.53	sp|Q5RBU7|PCP_PONAB^	MFQTILYTVVSLVIVQA	ATGTTTCAAACTATTTTATACACCGTAGTGTCCTTAGTTATAGTGCAAGCC
gi|919296249|gb|GCTM01002581.1||m.4467	gi|919296249|gb|GCTM01002581.1|	0.782	122.01	NA	MVFLSLSTIIFILSLRAVTC	ATGGTTTTCTTAAGTTTATCAACGATCATATTTATCCTAAGCCTCCGGGCTGTAACCTGC
gi|919297781|gb|GCTM01001207.1||m.1551	gi|919297781|gb|GCTM01001207.1|	0.877	121.31	sp|P19137|LAMA1_MOUSE^	MSRLRFCFLLAVLCSCLQNGYG	ATGTCTCGTCTTAGGTTTTGTTTTTTATTAGCAGTATTATGCAGTTGTTTGCAGAATGGTTACGGT
gi|919298914|gb|GCTM01000299.1||m.169	gi|919298914|gb|GCTM01000299.1|	0.469	115.99	sp|Q6GMR7|FAAH2_HUMAN^	MSKLCKVIFLYIRLAFDLMVDGIFS	ATGTCGAAATTATGCAAGGTGATCTTCCTCTACATACGTCTGGCCTTCGACCTGATGGTGGATGGCATCTTCTCT
gi|919288968|gb|GCTM01007635.1||m.10666	gi|919288968|gb|GCTM01007635.1|	0.837	113.93	sp|Q95NT6|MTH2_DROYA^	MMLVSVVVTALLVLRSIEG	ATGATGTTAGTATCGGTAGTGGTGACTGCACTCTTGGTGTTGAGGAGTATCGAGGGT
gi|919296428|gb|GCTM01002403.1||m.4089	gi|919296428|gb|GCTM01002403.1|	0.757	113	sp|B0S5N4|PLXA3_DANRE^	MWRVLLALGAACATARA	ATGTGGCGCGTGCTGCTGGCCCTGGGGGCCGCGTGCGCCACCGCGCGCGCC
gi|919294820|gb|GCTM01003642.1||m.6782	gi|919294820|gb|GCTM01003642.1|	0.773	112.21	NA	MKILICITLLLSIFANYDEA	ATGAAGATATTAATTTGTATAACTCTGTTACTAAGCATATTTGCTAACTACGATGAAGCG
gi|919294901|gb|GCTM01003561.1||m.6591	gi|919294901|gb|GCTM01003561.1|	0.665	109.77	sp|P12992|ESTJ_HELVI^	MYKNMWCVFVAILGLAAG	ATGTATAAGAATATGTGGTGTGTTTTTGTTGCGATACTGGGGCTGGCTGCGGGG
gi|919283099|gb|GCTM01012320.1||m.15356	gi|919283099|gb|GCTM01012320.1|	0.9	106.55	NA	MLRIAVFVFVALLCTVMC	ATGCTGAGGATTGCTGTATTTGTGTTTGTGGCTTTACTGTGCACAGTTATGTGC
gi|919296726|gb|GCTM01002105.1||m.3525	gi|919296726|gb|GCTM01002105.1|	0.895	105.18	sp|P07602|SAP_HUMAN^	MTNTLVFCLIALFCCTDLSFA	ATGACAAACACCCTTGTGTTTTGTCTAATTGCACTCTTTTGTTGTACAGATTTGTCGTTCGCG
gi|919280935|gb|GCTM01013427.1||m.17457	gi|919280935|gb|GCTM01013427.1|	0.878	104.24	sp|Q9BYN0|SRXN1_HUMAN^	MYLFVIHLSMLLSVLA	ATGTATTTATTCGTAATTCATTTATCCATGTTGTTATCGGTTCTAGCA
gi|919283364|gb|GCTM01012070.1||m.14811	gi|919283364|gb|GCTM01012070.1|	0.855	103.15	NA	MSLTMKSVYLLVLVSVCQA	ATGTCTTTGACCATGAAGAGCGTATACCTCCTTGTGTTAGTGAGTGTGTGCCAGGCT
gi|919288229|gb|GCTM01008122.1||m.11048	gi|919288229|gb|GCTM01008122.1|	0.48	103	sp|Q66H80|COPD_RAT^	MQFARSSCCRLYYNIVIFQLVLHICIERVLP	ATGCAGTTTGCTCGCTCATCGTGTTGTCGACTATACTATAATATTGTCATCTTCCAATTAGTATTACATATATGTATTGAACGTGTGCTTCCA
gi|919296067|gb|GCTM01002747.1||m.4807	gi|919296067|gb|GCTM01002747.1|	0.779	100.62	NA	MRIAALFALFAIGLA	ATGAGAATAGCAGCGCTTTTTGCGCTGTTTGCGATCGGCTTAGCA
gi|919297776|gb|GCTM01001212.1||m.1564	gi|919297776|gb|GCTM01001212.1|	0.827	99.22	sp|P24369|PPIB_MOUSE^	MGAFAAALGFLLLIAAARS	ATGGGCGCTTTCGCAGCAGCTCTTGGTTTTCTCCTATTAATTGCCGCAGCCCGATCA
gi|919283767|gb|GCTM01011783.1||m.14321	gi|919283767|gb|GCTM01011783.1|	0.611	98.92	sp|A7MBE0|S22A1_BOVIN^	MRLDIIALLILYLLNININIC	ATGCGACTTGATATTATCGCGCTTTTAATATTGTATCTACTTAATATTAATATTAATATTTGC
gi|919294716|gb|GCTM01003745.1||m.6995	gi|919294716|gb|GCTM01003745.1|	0.838	98.88	sp|A7E2M3|EMC10_DANRE^	MHFQSIAAILFLTLINYAVC	ATGCATTTTCAATCAATTGCTGCTATTTTATTCCTTACTTTAATTAATTATGCGGTGTGC
gi|919295926|gb|GCTM01002840.1||m.5020	gi|919295926|gb|GCTM01002840.1|	0.87	96.73	sp|P54399|PDI_DROME^	MRVILFTAIALLGAALA	ATGAGAGTAATCTTATTTACGGCGATAGCCCTTTTGGGCGCCGCTTTGGCT
gi|919286663|gb|GCTM01009319.1||m.12024	gi|919286663|gb|GCTM01009319.1|	0.734	96.34	sp|P05090|APOD_HUMAN^	MYSLTVVGVLLAVCGGAFS	ATGTACAGTTTAACGGTTGTAGGGGTGTTGTTGGCGGTTTGTGGGGGTGCATTCAGC
gi|919298060|gb|GCTM01000955.1||m.1148	gi|919298060|gb|GCTM01000955.1|	0.835	94.95	sp|P35565|CALX_RAT^	MALFSRKIYLLGAFLVLVNAISVVHS	ATGGCTTTATTTAGCCGTAAAATATACCTATTGGGTGCCTTTCTGGTATTAGTGAATGCAATAAGTGTGGTGCATTCA
gi|919294689|gb|GCTM01003772.1||m.7031	gi|919294689|gb|GCTM01003772.1|	0.57	92.59	NA	MVGLCTSFFLYVSVVYS	ATGGTTGGACTATGTACTTCATTCTTTCTTTATGTCTCAGTGGTTTACAGC
gi|919274573|gb|GCTM01018697.1||m.23695	gi|919274573|gb|GCTM01018697.1|	0.779	90.98	sp|P00787|CATB_RAT^	MVASRATFVALVCALALASA	ATGGTCGCTTCGCGTGCAACGTTTGTTGCGCTCGTGTGCGCACTCGCGCTCGCCTCCGCC
gi|919298677|gb|GCTM01000488.1||m.476	gi|919298677|gb|GCTM01000488.1|	0.843	88.98	NA	MAKLVSLVLCVVLVYMISA	ATGGCGAAGTTAGTAAGTTTAGTGTTGTGCGTAGTGCTTGTGTATATGATATCGGCA
gi|919286910|gb|GCTM01009156.1||m.11916	gi|919286910|gb|GCTM01009156.1|	0.849	87.56	NA	MSVRRLRSFRVLLVVLVFANTSRA	ATGTCCGTTCGACGCTTGCGCAGCTTTCGCGTCCTTCTTGTTGTACTCGTATTCGCGAACACATCGCGTGCA
gi|919279212|gb|GCTM01014841.1||m.19908	gi|919279212|gb|GCTM01014841.1|	0.951	85.59	sp|Q8R0W5|EST4A_MOUSE^	MGLVMYRLWMWCVALALAALWFAPAQA	ATGGGCTTAGTGATGTATCGGCTTTGGATGTGGTGTGTTGCGCTTGCGTTGGCAGCGCTATGGTTTGCACCAGCGCAGGCT
gi|919283742|gb|GCTM01011801.1||m.14354	gi|919283742|gb|GCTM01011801.1|	0.77	81.14	sp|A5WWB0|UBP46_DANRE^	MLRSLFVALAVSAVFA	ATGTTGAGATCACTGTTTGTTGCTTTGGCCGTGTCGGCTGTGTTTGCC
gi|919270437|gb|GCTM01022317.1||m.25697	gi|919270437|gb|GCTM01022317.1|	0.826	77.09	sp|Q32PA9|FKBP2_BOVIN^	MKPAFISICKIALFVLVFMSVISHVVIG	ATGAAGCCTGCATTTATTTCAATATGTAAAATCGCACTATTTGTGTTAGTTTTTATGAGTGTAATATCTCATGTAGTGATCGGG
gi|919297507|gb|GCTM01001461.1||m.2071	gi|919297507|gb|GCTM01001461.1|	0.842	77.08	sp|Q8JGM4|QSOX1_CHICK^	MNLGHAVVLFNAIFIALVNS	ATGAACCTGGGCCATGCAGTAGTTTTATTTAATGCTATATTCATTGCATTAGTGAATAGT
gi|919286274|gb|GCTM01009632.1||m.12216	gi|919286274|gb|GCTM01009632.1|	0.741	76.95	NA	MKHFLILFTIVQSTLS	ATGAAGCACTTTTTAATATTATTCACTATTGTGCAATCTACATTATCG
gi|919298122|gb|GCTM01000906.1||m.1046	gi|919298122|gb|GCTM01000906.1|	0.702	76.65	sp|Q95NT6|MTH2_DROYA^	MHLLIVLSAIVYASVDIVQG	ATGCATCTACTAATTGTTTTGAGTGCAATTGTCTACGCTAGTGTCGATATCGTCCAGGGA
gi|919288023|gb|GCTM01008262.1||m.11158	gi|919288023|gb|GCTM01008262.1|	0.83	75.87	sp|P37967|PNBA_BACSU^	MRPAFVVILVVLLNQCDA	ATGCGGCCGGCATTTGTTGTTATATTGGTGGTATTACTGAATCAGTGCGATGCG
gi|919280235|gb|GCTM01014075.1||m.18699	gi|919280235|gb|GCTM01014075.1|	0.626	75.3	sp|P43307|SSRA_HUMAN^	MKLLYLTLLVLPAALLCFQSANTILARA	ATGAAGTTATTATATTTAACGCTCCTGGTCCTCCCGGCGGCCCTCCTGTGTTTCCAGAGCGCCAACACAATTCTGGCGAGAGCT
gi|919283670|gb|GCTM01011849.1||m.14405	gi|919283670|gb|GCTM01011849.1|	0.66	72.42	sp|Q4L208|SL9A8_RAT^	MPIRKEVFWIVIICIISQCYG	ATGCCTATTCGAAAAGAGGTGTTTTGGATTGTTATAATATGTATAATAAGTCAATGTTATGGA
gi|919268649|gb|GCTM01023697.1||m.26570	gi|919268649|gb|GCTM01023697.1|	0.791	72.16	sp|Q9GV28|IDGFL_BOMMO^	MKVLVVLAGLLAISAA	ATGAAGGTTCTGGTCGTTCTAGCCGGCCTCCTGGCCATCTCGGCTGCC
gi|919295554|gb|GCTM01003070.1||m.5548	gi|919295554|gb|GCTM01003070.1|	0.78	72.03	NA	MTAYNFRSLLLAVIVLSNCITWTAS	ATGACGGCTTATAACTTCAGATCGCTGCTACTAGCAGTAATCGTATTAAGTAATTGTATAACATGGACGGCTTCG
gi|919297333|gb|GCTM01001596.1||m.2360	gi|919297333|gb|GCTM01001596.1|	0.783	72.01	sp|Q26473|SEM1A_SCHAM^	MAVARAVLVLLASTAQA	ATGGCCGTCGCGCGCGCGGTCCTTGTCCTCCTAGCATCCACGGCTCAAGCC
gi|919294979|gb|GCTM01003483.1||m.6470	gi|919294979|gb|GCTM01003483.1|	0.807	71.84	sp|Q8CRJ7|ZDH1_STAES^	MTIAYIHISVILLFASAAHA	ATGACTATCGCTTATATCCATATCTCAGTAATATTGCTGTTCGCGAGCGCGGCGCACGCG
gi|919298654|gb|GCTM01000505.1||m.494	gi|919298654|gb|GCTM01000505.1|	0.894	71.74	sp|Q02819|NUCB1_MOUSE^	MKLLSSLLFVLMILHCSYA	ATGAAGTTGCTGTCAAGTTTATTGTTTGTGCTGATGATACTCCACTGTTCATATGCA
gi|919298395|gb|GCTM01000697.1||m.764	gi|919298395|gb|GCTM01000697.1|	0.498	71.13	NA	MISCWMSSISSSASS	ATGATTTCCTGCTGGATGTCTTCGATTTCATCTTCAGCTTCTTCT
gi|919298899|gb|GCTM01000313.1||m.201	gi|919298899|gb|GCTM01000313.1|	0.794	69.2	NA	MHGSARALGLALAVLALAYARA	ATGCACGGGTCCGCGCGCGCGCTCGGTCTCGCACTCGCGGTACTCGCGCTCGCGTACGCGCGCGCC
gi|919283404|gb|GCTM01012032.1||m.14743	gi|919283404|gb|GCTM01012032.1|	0.744	69.19	sp|O02467|ASPG_SPOFR^	MFKLLVLILCLGFNYCLIES	ATGTTCAAATTACTGGTTTTAATATTATGCTTAGGTTTTAATTACTGTTTAATTGAAAGT
gi|919295347|gb|GCTM01003191.1||m.5815	gi|919295347|gb|GCTM01003191.1|	0.761	68.67	NA	MDLTASLLTFTMFWKLSWS	ATGGATTTGACCGCGTCGTTATTAACATTTACAATGTTTTGGAAATTGTCGTGGAGT
gi|919295605|gb|GCTM01003037.1||m.5471	gi|919295605|gb|GCTM01003037.1|	0.8	68.15	sp|Q24372|LACH_DROME^	MELRRFTLCMALFVLAFAHCSES	ATGGAGCTAAGGAGATTTACCCTGTGTATGGCGCTGTTCGTGCTAGCGTTCGCGCATTGTTCAGAATCC
gi|919298903|gb|GCTM01000309.1||m.197	gi|919298903|gb|GCTM01000309.1|	0.72	67.47	sp|O08807|PRDX4_MOUSE^	MKYILVSIILVLTFSNSCKS	ATGAAATACATATTAGTATCAATTATATTAGTGTTAACATTTAGTAATTCATGTAAATCT
gi|919294876|gb|GCTM01003586.1||m.6658	gi|919294876|gb|GCTM01003586.1|	0.457	66.86	sp|Q9W0K4|BAB2_DROME^	MLTMVPIFVVSWAGRLMA	ATGCTGACAATGGTTCCGATCTTCGTGGTGTCCTGGGCTGGTAGACTGATGGCA
gi|919291834|gb|GCTM01005608.1||m.8191	gi|919291834|gb|GCTM01005608.1|	0.574	66.3	sp|Q5XGW6|CHM4B_XENLA^	MFRMAQQAFFCTLALS	ATGTTTCGAATGGCCCAGCAGGCGTTTTTCTGTACGCTAGCATTATCA
gi|919283327|gb|GCTM01012104.1||m.14887	gi|919283327|gb|GCTM01012104.1|	0.591	65.89	sp|Q9VDL1|U483_DROME^	MHKIFSFIGSIFFSFSSFSG	ATGCACAAAATTTTCAGTTTCATTGGATCAATCTTTTTCTCTTTTTCTAGTTTTTCTGGA
gi|919297055|gb|GCTM01001791.1||m.2775	gi|919297055|gb|GCTM01001791.1|	0.755	65.08	sp|Q9V9Z9|EBP2_DROME^	MMSGLVRSMSVSTVTLVFCCLALMCTG	ATGATGTCGGGTCTCGTGAGGAGTATGAGTGTTTCGACGGTGACGCTGGTGTTCTGCTGCTTGGCGCTGATGTGCACGGGT
gi|919292609|gb|GCTM01005270.1||m.7772	gi|919292609|gb|GCTM01005270.1|	0.465	64.88	NA	MEIPKLMILLCCSYYGFA	ATGGAAATACCGAAGTTAATGATATTGCTGTGCTGCTCGTACTACGGGTTTGCT
gi|919295650|gb|GCTM01003008.1||m.5411	gi|919295650|gb|GCTM01003008.1|	0.803	63.99	sp|Q07171|GELS_DROME^	MVLNIKMFGVLSVFLLPLLLSQETKA	ATGGTTTTAAACATTAAAATGTTTGGGGTGTTGAGTGTGTTTCTGTTACCATTACTTTTAAGTCAAGAAACAAAAGCC
gi|919295577|gb|GCTM01003057.1||m.5518	gi|919295577|gb|GCTM01003057.1|	0.56	63.28	sp|Q61210|ARHG1_MOUSE^	MESRSSSLHRLSLDFFLSLFLSNSLLA	ATGGAATCACGATCCTCTTCGCTCCATAGACTTTCTCTCGATTTTTTCTTGTCATTATTTTTGTCCAATTCTCTCCTTGCT
gi|919294976|gb|GCTM01003486.1||m.6472	gi|919294976|gb|GCTM01003486.1|	0.776	62.56	NA	MAFCRVVFPLLVLSVISCYA	ATGGCGTTTTGCCGTGTGGTGTTCCCGTTATTAGTTCTAAGTGTAATTAGCTGTTATGCA
gi|919298111|gb|GCTM01000914.1||m.1061	gi|919298111|gb|GCTM01000914.1|	0.775	62.12	sp|Q9UBQ7|GRHPR_HUMAN^	MYLRISRNFYFVLFFAFALVSVTT	ATGTATCTACGAATAAGCAGAAATTTTTATTTTGTGTTGTTCTTTGCGTTTGCGCTTGTATCAGTGACAACA
gi|919277375|gb|GCTM01016350.1||m.21586	gi|919277375|gb|GCTM01016350.1|	0.903	62.02	sp|Q9VZZ4|PXDN_DROME^	MRPIIFFKFLLLFSLFALTFS	ATGAGACCCATTATTTTTTTTAAGTTTCTTTTACTTTTTAGTCTTTTTGCGTTAACTTTTTCT
gi|919296397|gb|GCTM01002434.1||m.4156	gi|919296397|gb|GCTM01002434.1|	0.818	61.79	NA	MWKIILFCTFLSVSQA	ATGTGGAAAATAATCCTATTTTGCACTTTCTTGAGTGTCAGTCAAGCA
gi|919294597|gb|GCTM01003845.1||m.7125	gi|919294597|gb|GCTM01003845.1|	0.488	61.64	sp|Q66KY3|CUTA_XENLA^	MKMLISLNKKSLITLYFSFLRPCLVLS	ATGAAAATGCTAATTTCCCTTAATAAAAAATCATTGATTACATTATATTTTTCGTTTCTCAGACCTTGTTTAGTACTTTCT
gi|919295093|gb|GCTM01003369.1||m.6180	gi|919295093|gb|GCTM01003369.1|	0.85	61.45	sp|Q29FE9|CUE_DROPS^	MCKTQCVLALLALSVGVAHS	ATGTGTAAAACGCAGTGTGTTTTGGCGTTGTTGGCGCTCTCCGTGGGGGTGGCCCACTCC
gi|919284160|gb|GCTM01011509.1||m.13684	gi|919284160|gb|GCTM01011509.1|	0.773	60.42	sp|Q00805|GIL_DROME^	MHVVIPLLLVWALCGVRG	ATGCATGTGGTAATTCCTTTGCTGTTGGTGTGGGCACTCTGCGGAGTCCGTGGT
gi|919298779|gb|GCTM01000407.1||m.357	gi|919298779|gb|GCTM01000407.1|	0.924	59.78	NA	MKITLLLVAVCLAVSLVSA	ATGAAAATTACGTTACTTCTGGTGGCAGTGTGCCTGGCGGTCAGTCTAGTGTCAGCT
gi|919292365|gb|GCTM01005372.1||m.7907	gi|919292365|gb|GCTM01005372.1|	0.458	59.71	sp|Q93034|CUL5_HUMAN^	MATMLNGAAVMDAALLLIAGNES	ATGGCAACCATGCTTAACGGTGCTGCGGTCATGGACGCCGCATTGCTGCTCATCGCAGGTAACGAGTCT
gi|919277291|gb|GCTM01016413.1||m.21712	gi|919277291|gb|GCTM01016413.1|	0.67	59.49	NA	MQRYLLLYTFVLIVPFAYQ	ATGCAGCGTTATTTATTGCTATATACCTTTGTTTTAATTGTGCCTTTTGCATATCAA
gi|919294675|gb|GCTM01003786.1||m.7051	gi|919294675|gb|GCTM01003786.1|	0.638	58.22	sp|Q8AVF4|MLECB_XENLA^	MCQLMFYIVVSIFSVLKTATG	ATGTGTCAGTTGATGTTTTACATCGTTGTTTCTATATTTTCTGTTTTAAAAACTGCGACTGGC
gi|919291217|gb|GCTM01005890.1||m.8627	gi|919291217|gb|GCTM01005890.1|	0.808	58.08	sp|Q803X4|DCA13_DANRE^	MVPNLNLLHVICFTLLFGLCVRTHA	ATGGTTCCTAATTTGAACCTACTGCACGTAATATGTTTCACGCTGTTATTCGGTCTGTGCGTGCGCACGCATGCC
gi|919290535|gb|GCTM01006411.1||m.9331	gi|919290535|gb|GCTM01006411.1|	0.605	58.04	sp|Q4R3Y4|S27A4_MACFA^	MDAILAALVALMALAAAMA	ATGGACGCGATACTGGCAGCGCTCGTCGCTCTCATGGCACTGGCCGCCGCGATGGCC
gi|919281988|gb|GCTM01012822.1||m.16283	gi|919281988|gb|GCTM01012822.1|	0.818	56.76	NA	MLKKLLKVCAVFMIFFKCAAS	ATGTTGAAAAAGTTGCTAAAAGTGTGCGCGGTATTTATGATCTTTTTCAAATGTGCGGCGTCA
gi|919297225|gb|GCTM01001685.1||m.2546	gi|919297225|gb|GCTM01001685.1|	0.782	56.38	NA	MFRIIFSSLLITTVLC	ATGTTCAGGATAATTTTCAGCAGTTTGTTAATCACAACAGTGCTATGT
gi|919297009|gb|GCTM01001822.1||m.2874	gi|919297009|gb|GCTM01001822.1|	0.54	55.04	sp|Q92871|PMM1_HUMAN^	MAYESSIVYTLIICFFITDTALS	ATGGCGTACGAATCGAGTATTGTTTACACCCTGATAATTTGCTTCTTTATCACTGATACCGCATTATCT
gi|919286096|gb|GCTM01009809.1||m.12341	gi|919286096|gb|GCTM01009809.1|	0.924	54.96	sp|Q7L985|LIGO2_HUMAN^	MQRLLKILVLAIVCTAVRA	ATGCAGCGGCTGCTGAAAATATTAGTGCTGGCAATAGTTTGCACAGCAGTGCGGGCA
gi|919298821|gb|GCTM01000365.1||m.284	gi|919298821|gb|GCTM01000365.1|	0.745	53.98	sp|Q9V6X7|OFUT1_DROME^	MFTTIFMLLYFLNFESVSS	ATGTTTACTACTATATTTATGCTACTGTATTTTTTGAATTTTGAAAGTGTTTCTTCT
gi|919279114|gb|GCTM01014911.1||m.20006	gi|919279114|gb|GCTM01014911.1|	0.85	52.39	sp|Q3SZI6|RPN2_BOVIN^	MYFYALFLLLLSTCTISHG	ATGTATTTTTATGCATTATTCTTGTTACTATTAAGTACATGTACTATAAGTCATGGC
